# Supplementary material for: Cellular and molecular characterization of multiplex autism in human induced pluripotent stem cell-derived neurons
Source: Mol Autism. 2019 Dec 30;10:51. doi: 10.1186/s13229-019-0306-0 (PMC6936127; doi:10.1186/s13229-019-0306-0)
Supplement: Supplementary file 1 — Additional file 1: Table S1. (A) Antibodies used in immunocytochemistry and immunoblotting experiments, (B) Statistical analysis data for all panels, (C) Clonal line usage for each experiment and biological replicate experiments conducted to obtain data reported in each panel. [file 13229_2019_306_MOESM1_ESM.xlsx]

## Sheet: A-Antibodies
Additional file 1 - Table S1A - Antibodies used in immunocytochemistry and immunoblotting experiments.
Antibody	Company	Source	Dilution Used for ICC
SOX2	Millipore	Rabbit	1:100
POUF51 (OCT3/4)	DSHB	Mouse	1:100
SSEA4	Invitrogen	Mouse	1:100
KI67	Thermo Scientific	Rabbit	1:200
NANOG	Millipore	Rabbit	1:200
GPD2	Abcam	Rabbit	1:100
PAX6	DSHB	Mouse	1:100
VGLUT	Synaptic Systems	Chicken	1:400
MAP2	Sigma	Mouse	1:100
CL-CASPASE	Cell Signaling Technology	Rabbit	1:100
TUJ1	Covance	Mouse	1:1000
SOX1	R&D	Goat	1:200
NESTIN	Sigma	Rabbit	1:200
Alexa Fluor 488	Thermo Scientific	Donkey	1:1,000
Alexa Fluor 555	Thermo Scientific	Donkey	1:1,000
Alexa Fluor 647	Thermo Scientific	Donkey	1:1,000
DyLight 549	Jackson ImmunoResearch	Donkey	1:1,000

## Sheet: B-Statistical Analysis
Additional file 1 - Table S1B - Summary of Statistical Analysis
STATISTICAL ANALYSIS VALUES
Key: * = p<0.05, ** = p<0.01 *** = p<0.001, ns = non-significant
Figure Panel
2C	Neurosphere size - Day 5/6
	One-way ANOVA			Tukey's Multiple Comparison Test	Mean Diff.	q	Significant? P < 0.05?	Summary	95% CI of diff
	P value	< 0.0001		UC vs UM	189	4.473	Yes	*	33.33 to 344.6
	P value summary	***		UC vs IS	533.7	12.79	Yes	***	380.0 to 687.5
	Are means signif. different? (P < 0.05)	Yes		UC vs AP	472	11.31	Yes	***	318.3 to 625.8
	Number of groups	4		UM vs IS	344.7	8.16	Yes	***	189.1 to 500.4
	F	35.6		UM vs AP	283	6.7	Yes	***	127.4 to 438.7
	R squared	0.3973		IS vs AP	-61.69	1.479	No	ns	-215.4 to 92.04
2C	Neurosphere size - Day 8/9
	One-way ANOVA			Tukey's Multiple Comparison Test	Mean Diff.	q	Significant? P < 0.05?	Summary	95% CI of diff
	P value	< 0.0001		UC vs UM	36.67	0.6482	No	ns	-171.8 to 245.1
	P value summary	***		UC vs IS	523.6	9.409	Yes	***	318.5 to 728.6
	Are means signif. different? (P < 0.05)	Yes		UC vs AP	457.6	8.159	Yes	***	250.9 to 664.3
	Number of groups	4		UM vs IS	486.9	8.608	Yes	***	278.5 to 695.3
	F	23.86		UM vs AP	421	7.385	Yes	***	210.9 to 631.0
	R squared	0.3717		IS vs AP	-65.92	1.175	No	ns	-272.6 to 140.8
2C	Neurosphere size - Day 12
	One-way ANOVA			Tukey's Multiple Comparison Test	Mean Diff.	q	Significant? P < 0.05?	Summary	95% CI of diff
	P value	< 0.0001		UC vs UM	46.21	0.457	No	ns	-326.3 to 418.8
	P value summary	***		UC vs IS	799	8.029	Yes	***	432.3 to 1166
	Are means signif. different? (P < 0.05)	Yes		UC vs AP	861.5	8.59	Yes	***	491.9 to 1231
	Number of groups	4		UM vs IS	752.8	7.446	Yes	***	380.2 to 1125
	F	21.54		UM vs AP	815.3	8.003	Yes	***	439.9 to 1191
	R squared	0.3408		IS vs AP	62.5	0.6232	No	ns	-307.0 to 432.0
2E	PI - sub-G1
	One-way ANOVA			Tukey's Multiple Comparison Test	Mean Diff.	q	Significant? P < 0.05?	Summary	95% CI of diff
	P value	< 0.0001		UC vs UM	1.794	1.688	No	ns	-2.342 to 5.929
	P value summary	***		UC vs IS	-6.634	5.779	Yes	**	-11.10 to -2.167
	Are means signif. different? (P < 0.05)	Yes		UC vs AP	-4.489	4.081	Yes	*	-8.770 to -0.2079
	Number of groups	4		UM vs IS	-8.428	7.342	Yes	***	-12.89 to -3.960
	F	11.78		UM vs AP	-6.283	5.711	Yes	**	-10.56 to -2.002
	R squared	0.5857		IS vs AP	2.145	1.814	No	ns	-2.457 to 6.747
2F	PI - G1
	One-way ANOVA			Tukey's Multiple Comparison Test	Mean Diff.	q	Significant? P < 0.05?	Summary	95% CI of diff
	P value	0.0008		UC vs UM	1.4	0.6584	No	ns	-6.876 to 9.676
	P value summary	***		UC vs IS	12.01	5.23	Yes	**	3.074 to 20.95
	Are means signif. different? (P < 0.05)	Yes		UC vs AP	11.02	5.006	Yes	**	2.454 to 19.59
	Number of groups	4		UM vs IS	10.61	4.62	Yes	*	1.674 to 19.55
	F	7.779		UM vs AP	9.62	4.37	Yes	*	1.054 to 18.19
	R squared	0.4828		IS vs AP	-0.9929	0.4196	No	ns	-10.20 to 8.215
2G	<2N corresponds to sub-G1 in 2E and 2N corresponds to G1 in 2F
2G	PI - S
	One-way ANOVA
	P value	0.5739
	P value summary	ns
	Are means signif. different? (P < 0.05)	No
	Number of groups	4
	F	0.6782
	R squared	0.07815
2G	PI - 4N
	One-way ANOVA
	P value	0.5383
	P value summary	ns
	Are means signif. different? (P < 0.05)	No
	Number of groups	4
	F	0.7397
	R squared	0.08153
2I	Neurosphere size - Induction media
	One-way ANOVA			Tukey's Multiple Comparison Test	Mean Diff.	q	Significant? P < 0.05?	Summary	95% CI of diff
	P value	< 0.0001		UC vs UM	-37.4	2.569	No	ns	-91.05 to 16.24
	P value summary	***		UC vs IS	150.2	9.112	Yes	***	89.46 to 210.9
	Are means signif. different? (P < 0.05)	Yes		UC vs AP	58.14	3.734	Yes	*	0.7611 to 115.5
	Number of groups	4		UM vs IS	187.6	11.6	Yes	***	128.0 to 247.2
	F	24.86		UM vs AP	95.54	6.271	Yes	***	39.40 to 151.7
	R squared	0.3508		IS vs AP	-92.06	5.388	Yes	**	-155.0 to -29.10
2I	Neurosphere size - mTeSR
	One-way ANOVA			Tukey's Multiple Comparison Test	Mean Diff.	q	Significant? P < 0.05?	Summary	95% CI of diff
	P value	0.0002		UC vs UM	8.192	0.7185	No	ns	-33.81 to 50.20
	P value summary	***		UC vs IS	63.4	5.391	Yes	**	20.07 to 106.7
	Are means signif. different? (P < 0.05)	Yes		UC vs AP	45.89	4.002	Yes	*	3.647 to 88.14
	Number of groups	4		UM vs IS	55.21	4.809	Yes	**	12.91 to 97.51
	F	6.79		UM vs AP	37.7	3.372	No	ns	-3.488 to 78.89
	R squared	0.1168		IS vs AP	-17.51	1.516	No	ns	-60.05 to 25.03
3C	PI - sub-G1
	One-way ANOVA			Tukey's Multiple Comparison Test	Mean Diff.	q	Significant? P < 0.05?	Summary	95% CI of diff
	P value	0.0027		UC vs UM	0.8243	1.031	No	ns	-2.293 to 3.942
	P value summary	**		UC vs IS	-2.384	2.984	No	ns	-5.502 to 0.7332
	Are means signif. different? (P < 0.05)	Yes		UC vs AP	-3.451	4.319	Yes	*	-6.569 to -0.3340
	Number of groups	4		UM vs IS	-3.209	4.015	Yes	*	-6.326 to -0.09112
	F	6.262		UM vs AP	-4.276	5.35	Yes	**	-7.393 to -1.158
	R squared	0.4391		IS vs AP	-1.067	1.335	No	ns	-4.185 to 2.050
3D	PI - G1
	One-way ANOVA			Tukey's Multiple Comparison Test	Mean Diff.	q	Significant? P < 0.05?	Summary	95% CI of diff
	P value	0.0018		UC vs UM	3.257	1.517	No	ns	-5.116 to 11.63
	P value summary	**		UC vs IS	11.71	5.458	Yes	**	3.341 to 20.09
	Are means signif. different? (P < 0.05)	Yes		UC vs AP	10.21	4.759	Yes	*	1.841 to 18.59
	Number of groups	4		UM vs IS	8.457	3.94	Yes	*	0.08399 to 16.83
	F	6.771		UM vs AP	6.957	3.241	No	ns	-1.416 to 15.33
	R squared	0.4584		IS vs AP	-1.5	0.6988	No	ns	-9.873 to 6.873
3E	<2N corresponds to sub-G1 in 3C and 2N corresponds to G1 in 3D
3E	PI - S
	One-way ANOVA
	P value	0.8438
	P value summary	ns
	Are means signif. different? (P < 0.05)	No
	Number of groups	4
	F	0.2736
	R squared	0.03307
3E	PI - 4N
	One-way ANOVA
	P value	0.3914
	P value summary	ns
	Are means signif. different? (P < 0.05)	No
	Number of groups	4
	F	1.043
	R squared	0.1154
3F	NPC Cell Counts
	One-way ANOVA			Tukey's Multiple Comparison Test	Mean Diff.	q	Significant? P < 0.05?	Summary	95% CI of diff
	P value	0.0007		UC vs UM	-0.4686	2.95	No	ns	-1.088 to 0.1511
	P value summary	***		UC vs IS	0.05429	0.3417	No	ns	-0.5654 to 0.6740
	Are means signif. different? (P < 0.05)	Yes		UC vs AP	0.6329	3.984	Yes	*	0.01314 to 1.253
	Number of groups	4		UM vs IS	0.5229	3.291	No	ns	-0.09686 to 1.143
	F	8.071		UM vs AP	1.101	6.933	Yes	***	0.4817 to 1.721
	R squared	0.5022		IS vs AP	0.5786	3.642	No	ns	-0.04115 to 1.198
7B	cExN RT-qPCR	Unpaired t-test (p-values)
	Gene	UM vs. IS	UM vs. AP
	CHCHD2	n.s	0.049488
	CHL1	0.020024	< .00001
	GAS7	0.000179	< .00001
	S100A6	0.000674	0.004867
	SPATA18	1.7e-05	n.s
	SPP1	0.000388	0.001216
	XYTL1	0.002281	0.000192
	ARX	0.004501	0.002633
	IRX2	0.007725	0.010335
	MICA	0.004472	0.000105
	VCAM1	0.019537	0.020226
7D	cIN RT-qPCR	Unpaired t-test (p-values)
	Gene	UM vs. IS	UM vs. AP
	KCNJ2	0.0232	0.001
	KCNJ3	n.s	0.0203
	GRIA1	< 0.0001	< 0.0001
	GRIK2	0.0474	0.0399
	ANXA1	0.0237	< 0.0001
	PCDH9	n.s	0.0023
	PCDH8	< 0.0001	n.s
	PCDHGA3	< 0.0001	< 0.0001
	PCDHGB6	< 0.0001	0.001
	PCDHGB5	< 0.0001	0.001
	PCDHGB4	< 0.0001	0.0004
	PCDHGA8	0.0075	0.0004
	PCDHGA6	< 0.0001	< 0.0001
	PCDHGA11	< 0.0001	< 0.0001
7E	cIN RT-qPCR	Unpaired t-test (p-values)
	Gene	UM vs. IS	UM vs. AP
	XYLT1	< 0.0001	< 0.0001
	VCAM1	0.0035	< 0.0001
	SPATA18	< 0.0001	0.0157
	SERPINE1	< 0.0001	0.0003
	S100A6	< 0.0001	< 0.0001
	MICA	< 0.0001	< 0.0001
	ARX	< 0.0001	< 0.0001
	CHL1	n.s	0.0454
S1C	iPSC RT-qPCR	Unpaired t-test (p-values)
	Gene	UC vs. UM	UC vs. IS	UC vs. AP	UM vs. IS	UM vs. AP	IS vs. AP
	OCT4	n.s	n.s	0.018244	n.s	n.s	n.s
	SOX2	0.026243	n.s	n.s	n.s	n.s	n.s
S1H	PI - <2N
	One-way ANOVA
	P value	0.7904
	P value summary	ns
	Are means signif. different? (P < 0.05)	No
	Number of groups	4
	F	0.3505
	R squared	0.1306
S1H	PI - 2N
	One-way ANOVA
	P value	0.3822
	P value summary	ns
	Are means signif. different? (P < 0.05)	No
	Number of groups	4
	F	1.163
	R squared	0.3036
S1H	PI - S
	One-way ANOVA
	P value	0.6521
	P value summary	ns
	Are means signif. different? (P < 0.05)	No
	Number of groups	4
	F	0.5669
	R squared	0.1753
S1H	PI - 4N
	One-way ANOVA
	P value	0.8
	P value summary	ns
	Are means signif. different? (P < 0.05)	No
	Number of groups	4
	F	0.3362
	R squared	0.1259
S2C	PI - <2N
	One-way ANOVA
	P value	0.2466
	P value summary	ns
	Are means signif. different? (P < 0.05)	No
	Number of groups	4
	F	1.576
	R squared	0.2826
S2C	PI - 2N
	One-way ANOVA			Tukey's Multiple Comparison Test	Mean Diff.	q	Significant? P < 0.05?	Summary	95% CI of diff
	P value	0.0271		UC vs UM	4.1	1.695	No	ns	-6.055 to 14.26
	P value summary	*		UC vs IS	9.85	4.073	No	ns	-0.3051 to 20.01
	Are means signif. different? (P < 0.05)	Yes		UC vs AP	10.7	4.424	Yes	*	0.5449 to 20.86
	Number of groups	4		UM vs IS	5.75	2.378	No	ns	-4.405 to 15.91
	F	4.355		UM vs AP	6.6	2.729	No	ns	-3.555 to 16.76
	R squared	0.5212		IS vs AP	0.85	0.3515	No	ns	-9.305 to 11.01
S2C	PI - S
	One-way ANOVA
	P value	0.3316
	P value summary	ns
	Are means signif. different? (P < 0.05)	No
	Number of groups	4
	F	1.261
	R squared	0.2397
S2C	PI - 4N
	One-way ANOVA
	P value	0.6963
	P value summary	ns
	Are means signif. different? (P < 0.05)	No
	Number of groups	4
	F	0.489
	R squared	0.1089
S2D	NPC Cell Counts
	One-way ANOVA
	P value	0.0665
	P value summary	ns
	Are means signif. different? (P < 0.05)	No
	Number of groups	4
	F	2.798
	R squared	0.2956
S4C	Neurosphere size - Day 5
	One-way ANOVA			Tukey's Multiple Comparison Test	Mean Diff.	q	Significant? P < 0.05?	Summary	95% CI of diff
	P value	< 0.0001		UC vs UM	83.31	23.18	Yes	***	70.11 to 96.52
	P value summary	***		UC vs IS	218	60.27	Yes	***	204.7 to 231.3
	Are means signif. different? (P < 0.05)	Yes		UC vs AP	10.67	2.889	No	ns	-2.899 to 24.25
	Number of groups	4		UM vs IS	134.7	37.8	Yes	***	121.6 to 147.8
	F	768.5		UM vs AP	-72.64	19.94	Yes	***	-86.02 to -59.26
	R squared	0.761		IS vs AP	-207.3	56.57	Yes	***	-220.8 to -193.9
S8B	XIST-RT-qPCR
	cIN RT-qPCR	Unpaired t-test (p-values)
	Gene	UM vs. AP	IS vs. AP
	XIST	**	***

## Sheet: C-Clones Used
Additional file 1 - Table S1C - Clonal line usage for each experiment and biological replicate experiments conducted to obtain data reported in each panel
* "Replicate" designates replicates for each indicated panel subset individually - i.e. replicate 1 from Fig. 2B-C isn't necessarily the same differentiation experiment as replicate 1 from Fig. 2D-G *	Replicate 1	Replicate 2	Replicate 3	Replicate 4	Replicate 5	Replicate 6	Replicate 7	Replicate 8	Replicate 9	Replicate 10	Replicate 11	Replicate 12	Replicate 13	Replicate 14	Replicate 15	Replicate 16			Summary
																			Clone 1	Clone 2	Total
Fig. 2B-C	UC-1	UC-1	UC-1	UC-1	UC-1	UC-1	UC-1	UC-1	UC-1	UC-1	UC-1	UC-1	UC-1	UC-1	UC-1	UC-1		UC	16	0	16
	UM-1	UM-1	UM-1	UM-1	UM-1	UM-1	UM-1	UM-1	UM-1	UM-1	UM-1	UM-2	UM-2	UM-2	UM-2	UM-2		UM	11	5	16
	IS-1	IS-1	IS-1	IS-1	IS-1	IS-1	IS-1	IS-1	IS-1	IS-1	IS-1	IS-2	IS-2	IS-2	IS-2	IS-2		IS	11	5	16
	AP-1	AP-1	AP-1	AP-1	AP-1	AP-1	AP-1	AP-1	AP-1	AP-1	AP-1	AP-2	AP-2	AP-2	AP-2	AP-2		AP	11	5	16
Fig. 2D-G	UC-1	UC-1	UC-1	UC-1	UC-1	UC-1		UC-1	UC-1									UC	8	0	8
	UM-1	UM-1	UM-1			UM-2	UM-2	UM-2	UM-2	UM-2								UM	3	5	8
	IS-1	IS-1	IS-1		IS-2	IS-2	IS-2											IS	3	3	6
	AP-1	AP-1		AP-1	AP-2	AP-2	AP-2			AP-2								AP	3	4	7
Fig. 2H-I	UC-1	UC-1	UC-1	UC-1	UC-1	UC-1	UC-1											UC	7	0	7
	UM-1	UM-1	UM-1	UM-2	UM-2	UM-2	UM-2											UM	3	4	7
	IS-1	IS-1	IS-1	IS-2	IS-2	IS-2	IS-2											IS	3	4	7
	AP-1	AP-1	AP-1	AP-2	AP-2	AP-2	AP-2											AP	3	4	7
Fig. 3B-E	UC-1	UC-1	UC-1	UC-1	UC-1	UC-1	UC-1											UC	7	0	7
	UM-2	UM-2	UM-2	UM-2	UM-1	UM-1	UM-1											UM	3	4	7
	IS-2	IS-2	IS-2	IS-2	IS-1	IS-1	IS-1											IS	3	4	7
	AP-2	AP-2	AP-2	AP-2	AP-1	AP-1	AP-1											AP	3	4	7
Fig. 3F-G	UC-1	UC-1	UC-1	UC-1	UC-1	UC-1	UC-1											UC	7	0	7
	UM-2	UM-2	UM-2	UM-2	UM-1	UM-1	UM-1											UM	3	4	7
	IS-2	IS-2	IS-2	IS-2	IS-1	IS-1	IS-1											IS	3	4	7
	AP-2	AP-2	AP-2	AP-2	AP-1	AP-1	AP-1											AP	3	4	7
Fig. 4A-H	UC-1	UC-1	UC-1	UC-1														UC	4	0	4
	UM-2	UM-2	UM-2	UM-2														UM	0	4	4
	IS-2	IS-2	IS-2	IS-2														IS	0	4	4
	AP-2	AP-2	AP-2	AP-2														AP	0	4	4
Fig. 5A-H	UC-1	UC-1	UC-1	UC-1														UC	4	0	4
	UM-2	UM-2	UM-2	UM-2														UM	0	4	4
	IS-2	IS-2	IS-2	IS-2														IS	0	4	4
	AP-2	AP-2	AP-2	AP-2														AP	0	4	4
Fig. 6A-B	UC-1	UC-1	UC-1	UC-1														UC	4	0	4
	UM-2	UM-2	UM-2	UM-2														UM	0	4	4
	IS-2	IS-2	IS-2	IS-2														IS	0	4	4
	AP-2	AP-2	AP-2	AP-2														AP	0	4	4
Fig. 7A	UC-1	UC-1	UC-1	UC-1														UC	4	0	4
	UM-2	UM-2	UM-2	UM-2														UM	0	4	4
	IS-2	IS-2	IS-2	IS-2														IS	0	4	4
	AP-2	AP-2	AP-2	AP-2														AP	0	4	4
Fig. 7B	UC-1	UC-1	UC-1	UC-1														UC	4	0	4
	UM-1	UM-1	UM-1	UM-1														UM	4	0	4
	IS-1	IS-1	IS-1	IS-1														IS	4	0	4
	AP-1	AP-1	AP-1	AP-1														AP	4	0	4
Fig. 7C	UC-1	UC-1	UC-1	UC-1														UC	4	0	4
	UM-2	UM-2	UM-2	UM-2														UM	0	4	4
	IS-2	IS-2	IS-2	IS-2														IS	0	4	4
	AP-2	AP-2	AP-2	AP-2														AP	0	4	4
Fig. 7D-E	UC-1	UC-1	UC-1	UC-1														UC	4	0	4
	UM-1	UM-1	UM-1	UM-1														UM	4	0	4
	IS-1	IS-1	IS-1	IS-1														IS	4	0	4
	AP-1	AP-1	AP-1	AP-1														AP	4	0	4
Fig. S1B	UC-1																	UC	1	0	1
	UM-1																	UM	1	0	1
	IS-1																	IS	1	0	1
	AP-1																	AP	1	0	1
Fig. S1C	UC-1	UC-1	UC-1	UC-1														UC	4	0	4
	UM-1	UM-1	UM-1	UM-1														UM	4	0	4
	IS-1	IS-1	IS-1	IS-1														IS	4	0	4
	AP-1	AP-1	AP-1	AP-1														AP	4	0	4
Fig. S1D	UC-1																	UC	1	0	1
	UM-1																	UM	1	0	1
	IS-1																	IS	1	0	1
	AP-1																	AP	1	0	1
Fig. S1E	UC-1	UC-1																UC	2	0	2
	UM-1	UM-1																UM	2	0	2
	IS-1	IS-1																IS	2	0	2
	AP-1	AP-1																AP	2	0	2
Fig. S1F	UC-1																	UC	1	0	1
	UM-1	UM-2																UM	1	1	2
	IS-1	IS-2																IS	1	1	2
	AP-1	AP-2																AP	1	1	2
Fig. S1G-H	UC-1	UC-1	UC-1	UC-1														UC	4	0	4
	UM-1	UM-1	UM-1	UM-1														UM	4	0	4
	IS-1	IS-1	IS-1	IS-1														IS	4	0	4
	AP-1	AP-1	AP-1	AP-1														AP	4	0	4
Fig. S2B-C	UC-1	UC-1	UC-1	UC-1														UC	4	0	4
	UM-1	UM-1	UM-1	UM-1														UM	4	0	4
	IS-1	IS-1	IS-1	IS-1														IS	4	0	4
	AP-1	AP-1	AP-1	AP-1														AP	4	0	4
Fig. S2D-E	UC-1	UC-1	UC-1	UC-1	UC-1	UC-1												UC	6	0	6
	UM-1	UM-1	UM-1	UM-1	UM-1	UM-1												UM	6	0	6
	IS-1	IS-1	IS-1	IS-1	IS-1	IS-1												IS	6	0	6
	AP-1	AP-1	AP-1	AP-1	AP-1	AP-1												AP	6	0	6
Fig. S2F	UC-1	UC-1																UC	2	0	2
	UM-1	UM-1																UM	2	0	2
	IS-1	IS-1																IS	2	0	2
	AP-1	AP-1																AP	2	0	2
Fig. S3B	UC-1																	UC	1	0	1
	UM-1																	UM	1	0	1
	IS-1																	IS	1	0	1
	AP-1																	AP	1	0	1
Fig. S4B-C	UC-1	UC-1	UC-1	UC-1	UC-1	UC-1	UC-1											UC	7	0	7
	UM-2	UM-2	UM-2	UM-2	UM-1	UM-1	UM-1											UM	3	4	7
	IS-2	IS-2	IS-2	IS-2	IS-1	IS-1	IS-1											IS	3	4	7
	AP-2	AP-2	AP-2	AP-2	AP-1	AP-1	AP-1											AP	3	4	7
Fig. S5A-C	UC-1	UC-1	UC-1	UC-1														UC	4	0	4
	UM-2	UM-2	UM-2	UM-2														UM	0	4	4
	IS-2	IS-2	IS-2	IS-2														IS	0	4	4
	AP-2	AP-2	AP-2	AP-2														AP	0	4	4
Fig. S6A-C	UC-1	UC-1	UC-1	UC-1														UC	4	0	4
	UM-2	UM-2	UM-2	UM-2														UM	0	4	4
	IS-2	IS-2	IS-2	IS-2														IS	0	4	4
	AP-2	AP-2	AP-2	AP-2														AP	0	4	4
Fig. S7A-B	UC-1	UC-1	UC-1	UC-1														UC	4	0	4
	UM-2	UM-2	UM-2	UM-2														UM	0	4	4
	IS-2	IS-2	IS-2	IS-2														IS	0	4	4
	AP-2	AP-2	AP-2	AP-2														AP	0	4	4
Fig. S8A	UC-1	UC-1	UC-1	UC-1														UC	4	0	4
	UM-2	UM-2	UM-2	UM-2														UM	0	4	4
	IS-2	IS-2	IS-2	IS-2														IS	0	4	4
	AP-2	AP-2	AP-2	AP-2														AP	0	4	4
Fig. S8B	UC-1	UC-1	UC-1															UC	3	0	3
	UM-1	UM-1	UM-1															UM	3	0	3
	IS-1	IS-1	IS-1															IS	3	0	3
	AP-1	AP-1	AP-1															AP	3	0	3
