# Supplementary material for: Cellular and molecular characterization of multiplex autism in human induced pluripotent stem cell-derived neurons
Source: Mol Autism. 2019 Dec 30;10:51. doi: 10.1186/s13229-019-0306-0 (PMC6936127; doi:10.1186/s13229-019-0306-0)
Supplement: Supplementary file 3 — Additional file 3: Table S2. DEGs from pairwise comparisons of the four sample types for cExN or cIN NPCs. (A) Summary of DEGs obtained across all pairwise comparisons, with Log2-fold change (FC) and adjusted P value/FDR for each gene/comparison, and average RPKM values across sample types for all genes shown. (B-M) Individual pairwise dataset comparisons, including the log2FC and standard error calculations (lfcSE), P value and adjusted P value/FDR, and averaged RPKM values for all sample types. [file 13229_2019_306_MOESM3_ESM.xlsx]

## Sheet: A) All DEG-log2FC_FDR_RPKM
Symbol	description	cExN_AP vs UM SigDEG_log2FC	cExN_AP vs UM SigDEG_adj_pval (FDR)	cExN_IS vs UM SigDEG_log2FC	cExN_IS vs UM SigDEG_adj_pval (FDR)	cExN_AP vs UC SigDEG_log2FC	cExN_AP vs UC SigDEG_adj_pval (FDR)	cExN_IS vs UC SigDEG_log2FC	cExN_IS vs UC SigDEG_adj_pval (FDR)	cExN_UM vs UC SigDEG_log2FC	cExN_UM vs UC SigDEG_adj_pval (FDR)	cExN_AP vs IS SigDEG_log2FC	cExN_AP vs IS SigDEG_adj_pval (FDR)	cIN_AP vs UM SigDEG_log2FC	cIN_AP vs UM SigDEG_adj_pval (FDR)	cIN_IS vs UM SigDEG_log2FC	cIN_IS vs UM SigDEG_adj_pval (FDR)	cIN_AP vs UC SigDEG_log2FC	cIN_AP vs UC SigDEG_adj_pval (FDR)	cIN_IS vs UC SigDEG_log2FC	cIN_IS vs UC SigDEG_adj_pval (FDR)	cIN_UM vs UC SigDEG_log2FC	cIN_UM vs UC SigDEG_adj_pval (FDR)	cIN_AP vs IS SigDEG_log2FC	cIN_AP vs IS SigDEG_adj_pval (FDR)	symbol	cIN_AP_AveRPKM	cIN_IS_aveRPKM	cIN_UM-aveRPKM	cIN_UC_AveRPKM	cExN_AP_aveRPKM	cExN_IS_AveRPKM	cExN_UM_aveRPKM	cExN_UC_aveRPKM	clustered-cExN-sim in AP/IS versus UM/UC	clustered-cIN-sim in AP/IS versus UM/UC
KATNAL2	katanin catalytic subunit A1 like 2 [Source:HGNC Symbol;Acc:HGNC:25387]	nd	nd	nd	nd	nd	nd	nd	nd	nd	nd	nd	nd	1.37595	2.44e-30	nd	nd	1.61021	6.34e-40	nd	nd	nd	nd	nd	nd	KATNAL2	3.30226	2.15336	1.24866	1.07513	4.23064	4.77366	3.01715	2.71921	0	0
GRIN2B	glutamate ionotropic receptor NMDA type subunit 2B [Source:HGNC Symbol;Acc:HGNC:4586]	nd	nd	nd	nd	-1.32542	5.92972e-06	-1.03282	0.000514536	nd	nd	nd	nd	nd	nd	nd	nd	nd	nd	nd	nd	nd	nd	nd	nd	GRIN2B	0.15642	0.163314	0.228896	0.130667	0.0590555	0.0729714	0.0994827	0.147464	0	0
SCN2A	sodium voltage-gated channel alpha subunit 2 [Source:HGNC Symbol;Acc:HGNC:10588]	nd	nd	nd	nd	-1.35866	2.46313e-05	nd	nd	nd	nd	-1.26085	0.000355257	nd	nd	nd	nd	nd	nd	nd	nd	nd	nd	nd	nd	SCN2A	0.113258	0.159924	0.15682	0.107812	0.0435632	0.104104	0.0622549	0.111443	0	0
RELN	reelin [Source:HGNC Symbol;Acc:HGNC:9957]	nd	nd	nd	nd	nd	nd	-2.29413	0.00103391	-1.65013	0.0201086	nd	nd	nd	nd	nd	nd	nd	nd	nd	nd	nd	nd	nd	nd	RELN	0.40433	0.651745	0.794648	0.766298	0.608385	0.28397	0.435184	1.3926	0	0
DSCAM	DS cell adhesion molecule [Source:HGNC Symbol;Acc:HGNC:3039]	nd	nd	nd	nd	-1.2529	0.0468932	nd	nd	nd	nd	nd	nd	nd	nd	-3.9343	1.8e-07	nd	nd	-3.42128	9.09e-06	nd	nd	3.21893	3.21e-05	DSCAM	0.0811654	0.00828321	0.13104	0.0906287	0.0269545	0.0455571	0.0521211	0.0652217	0	0
TBR1	T-box, brain 1 [Source:HGNC Symbol;Acc:HGNC:11590]	1.39119	0.0165177	nd	nd	3.64427	1.13e-12	1.91696	0.000628692	2.25308	3.25e-05	1.7273	0.00197462	nd	nd	nd	nd	nd	nd	nd	nd	nd	nd	nd	nd	TBR1	0.000864404	0.0100329	0.00707118	0.00663782	0.892613	0.269487	0.333224	0.070491	0	0
MYT1L	myelin transcription factor 1 like [Source:HGNC Symbol;Acc:HGNC:7623]	nd	nd	1.02083	0.0330077	-1.6249	1.90138e-05	nd	nd	-1.85509	1.94e-06	nd	nd	-1.3965	0.00128805	nd	nd	nd	nd	nd	nd	nd	nd	-1.1582	0.00844167	MYT1L	0.0423056	0.0965764	0.113197	0.0770344	0.0673914	0.115571	0.0558112	0.205634	0	0
CNTN4	contactin 4 [Source:HGNC Symbol;Acc:HGNC:2174]	1.79198	3.39e-06	1.72775	7.26e-06	nd	nd	nd	nd	-2.69495	2.38e-14	nd	nd	nd	nd	1.56661	3.1e-05	nd	nd	nd	nd	nd	nd	nd	nd	CNTN4	1.61642	2.98405	0.993141	1.93369	1.31678	1.26068	0.372852	2.457	0	1
CACNA2D3	calcium voltage-gated channel auxiliary subunit alpha2delta 3 [Source:HGNC Symbol;Acc:HGNC:15460]	nd	nd	nd	nd	nd	nd	nd	nd	nd	nd	nd	nd	-1.42825	7.01e-08	-1.56112	4.85e-09	-1.10673	0.000136252	-1.2396	9.48e-06	nd	nd	nd	nd	CACNA2D3	0.211943	0.193876	0.567965	0.452119	0.332867	0.260211	0.347145	0.442451	0	0
SCN9A	sodium voltage-gated channel alpha subunit 9 [Source:HGNC Symbol;Acc:HGNC:10597]	1.13641	0.0104875	nd	nd	nd	nd	nd	nd	nd	nd	nd	nd	-1.1048	0.00343286	nd	nd	nd	nd	nd	nd	nd	nd	nd	nd	SCN9A	0.218143	0.245421	0.465254	0.257946	0.238843	0.147723	0.10765	0.168967	0	0
KDM6A	lysine demethylase 6A [Source:HGNC Symbol;Acc:HGNC:12637]	nd	nd	nd	nd	nd	nd	nd	nd	nd	nd	nd	nd	nd	nd	nd	nd	-1.06892	1.04e-64	-1.20104	8.33e-81	-1.0018	2.57e-57	nd	nd	KDM6A	7.15774	6.52524	7.42089	14.8237	10.0376	9.55981	9.59427	17.2447	0	0
GRIA1	glutamate ionotropic receptor AMPA type subunit 1 [Source:HGNC Symbol;Acc:HGNC:4571]	nd	nd	nd	nd	nd	nd	nd	nd	nd	nd	nd	nd	-1.22913	1.29e-11	nd	nd	nd	nd	nd	nd	nd	nd	-1.05615	1.04e-08	GRIA1	1.75201	3.63857	4.05816	2.46457	3.43234	5.60796	4.94104	3.5441	0	0
PTCHD1	patched domain containing 1 [Source:HGNC Symbol;Acc:HGNC:26392]	nd	nd	2.06172	7.44e-05	nd	nd	nd	nd	-1.44814	0.0044895	-1.46161	0.0108758	nd	nd	nd	nd	nd	nd	nd	nd	nd	nd	-1.58763	0.0096782	PTCHD1	0.0308191	0.0922317	0.0361656	0.0704146	0.647172	1.78301	0.418261	1.15201	0	0
ANXA1	annexin A1 [Source:HGNC Symbol;Acc:HGNC:533]	-1.79897	2.78e-10	-2.17936	3.74e-15	nd	nd	-1.23236	3.07171e-05	nd	nd	nd	nd	-1.46818	3.7e-07	-1.26839	2.11e-05	nd	nd	nd	nd	1.16843	0.000110709	nd	nd	ANXA1	3.1252	3.5849	8.5339	3.78946	2.77661	2.13262	9.49102	4.99298	0	1
KIRREL3	kirre like nephrin family adhesion molecule 3 [Source:HGNC Symbol;Acc:HGNC:23204]	1.05465	0.0344317	1.29548	0.00574728	-1.29326	0.00125735	-1.05243	0.0118427	-2.34792	4.93e-09	nd	nd	-1.18119	0.00683107	nd	nd	nd	nd	nd	nd	1.13325	0.0133625	nd	nd	KIRREL3	0.552635	1.07902	1.23943	0.562382	0.58327	0.690387	0.276113	1.42511	0	1
CNR1	cannabinoid receptor 1 [Source:HGNC Symbol;Acc:HGNC:2159]	nd	nd	nd	nd	nd	nd	nd	nd	nd	nd	nd	nd	-1.17299	5.37e-09	nd	nd	nd	nd	nd	nd	nd	nd	nd	nd	CNR1	2.67523	4.2251	5.97606	3.70777	3.16034	3.84333	2.80038	4.08275	0	0
GRIK2	glutamate ionotropic receptor kainate type subunit 2 [Source:HGNC Symbol;Acc:HGNC:4580]	nd	nd	nd	nd	nd	nd	nd	nd	nd	nd	nd	nd	-1.54138	7.63e-10	nd	nd	nd	nd	nd	nd	1.28457	3.16e-07	nd	nd	GRIK2	0.300394	0.550993	0.867073	0.351922	0.136288	0.141796	0.199105	0.177423	0	0
CNTN6	contactin 6 [Source:HGNC Symbol;Acc:HGNC:2176]	nd	nd	nd	nd	-1.20052	0.0011548	-1.24518	0.00104484	-1.58908	1.79e-05	nd	nd	1.26379	0.000827136	2.05339	4.8e-09	nd	nd	nd	nd	-1.55814	2.33e-05	nd	nd	CNTN6	8.70879	15.0248	3.58672	10.5449	0.781849	0.759824	0.587409	1.78962	0	0
P4HA2	prolyl 4-hydroxylase subunit alpha 2 [Source:HGNC Symbol;Acc:HGNC:8547]	nd	nd	nd	nd	-1.98983	6.53759e-15	-1.5917	1.29168e-09	-1.4666	1.98e-08	nd	nd	nd	nd	nd	nd	nd	nd	nd	nd	nd	nd	nd	nd	P4HA2	3.0731	1.93385	2.21956	3.18037	1.11331	1.46784	1.57139	4.40654	0	0
AVPR1A	arginine vasopressin receptor 1A [Source:HGNC Symbol;Acc:HGNC:895]	nd	nd	nd	nd	-1.94995	0.00065753	-1.72967	0.00262982	-1.82012	0.00166526	nd	nd	nd	nd	nd	nd	nd	nd	nd	nd	nd	nd	nd	nd	AVPR1A	0.290285	0.216463	0.406885	0.330756	0.0619348	0.0732753	0.0679043	0.242699	0	0
RBFOX1	RNA binding fox-1 homolog 1 [Source:HGNC Symbol;Acc:HGNC:18222]	nd	nd	nd	nd	-3.12859	2.24027e-08	-1.33138	0.0288345	-2.44967	1.84e-05	-1.79721	0.00718289	nd	nd	nd	nd	nd	nd	nd	nd	nd	nd	nd	nd	RBFOX1	0.41196	0.592539	0.319011	0.556642	0.35493	1.23205	0.557644	3.09767	0	0
PREX1	phosphatidylinositol-3,4,5-trisphosphate dependent Rac exchange factor 1 [Source:HGNC Symbol;Acc:HGNC:32594]	nd	nd	nd	nd	-1.31422	3.33234e-14	nd	nd	nd	nd	-1.07938	3.36e-09	nd	nd	nd	nd	nd	nd	nd	nd	nd	nd	nd	nd	PREX1	24.4678	22.5582	23.2036	22.0393	8.65471	18.3019	11.6607	21.3801	0	0
SPARCL1	SPARC like 1 [Source:HGNC Symbol;Acc:HGNC:11220]	nd	nd	nd	nd	nd	nd	1.01454	0.0284451	nd	nd	nd	nd	nd	nd	nd	nd	nd	nd	nd	nd	nd	nd	nd	nd	SPARCL1	0.680702	0.719235	0.834249	0.899965	0.404846	0.705629	0.641026	0.34489	0	0
ATP10A	ATPase phospholipid transporting 10A (putative) [Source:HGNC Symbol;Acc:HGNC:13542]	nd	nd	nd	nd	1.08314	0.00668282	nd	nd	nd	nd	nd	nd	nd	nd	nd	nd	nd	nd	nd	nd	nd	nd	nd	nd	ATP10A	0.222911	0.21684	0.395892	0.207425	0.228782	0.155962	0.182808	0.108068	0	0
NRXN3	neurexin 3 [Source:HGNC Symbol;Acc:HGNC:8010]	nd	nd	nd	nd	1.43913	7.672e-14	nd	nd	nd	nd	nd	nd	nd	nd	nd	nd	nd	nd	nd	nd	nd	nd	nd	nd	NRXN3	0.324628	0.435499	0.555086	0.382677	2.59147	1.4279	1.85586	0.947887	0	0
PON1	paraoxonase 1 [Source:HGNC Symbol;Acc:HGNC:9204]	nd	nd	nd	nd	1.09008	0.0105272	nd	nd	nd	nd	nd	nd	nd	nd	nd	nd	nd	nd	nd	nd	nd	nd	nd	nd	PON1	0.174869	0.136195	0.136746	0.207585	0.466758	0.358184	0.231459	0.216857	0	0
DOCK8	dedicator of cytokinesis 8 [Source:HGNC Symbol;Acc:HGNC:19191]	nd	nd	nd	nd	nd	nd	nd	nd	nd	nd	nd	nd	nd	nd	nd	nd	nd	nd	1.08712	0.0189896	nd	nd	-1.18601	0.00795701	DOCK8	0.148388	0.336291	0.206997	0.155136	0.126804	0.171058	0.21415	0.218988	0	0
NR3C2	nuclear receptor subfamily 3 group C member 2 [Source:HGNC Symbol;Acc:HGNC:7979]	nd	nd	nd	nd	1.40702	1.4691e-08	nd	nd	1.04886	4.78e-05	nd	nd	nd	nd	nd	nd	nd	nd	nd	nd	nd	nd	nd	nd	NR3C2	1.35972	1.35371	1.3242	0.813698	2.17729	1.24899	1.66786	0.816245	0	0
CHRNA7	#N/A	nd	nd	nd	nd	1.2172	3.1504e-06	nd	nd	1.02629	0.000138693	nd	nd	nd	nd	nd	nd	nd	nd	nd	nd	nd	nd	nd	nd	CHRNA7	0.0591527	0.0857662	0.0650268	0.0637039	0.287103	0.207188	0.246638	0.122524	0	0
ELAVL3	ELAV like RNA binding protein 3 [Source:HGNC Symbol;Acc:HGNC:3314]	nd	nd	nd	nd	nd	nd	-1.29435	2.66326e-11	-1.17713	1.52e-09	nd	nd	nd	nd	nd	nd	nd	nd	nd	nd	nd	nd	nd	nd	ELAVL3	7.26721	8.45815	10.113	6.64354	3.53977	2.51906	2.67978	6.13715	0	0
GPC4	glypican 4 [Source:HGNC Symbol;Acc:HGNC:4452]	nd	nd	nd	nd	nd	nd	1.13701	5.64638e-06	1.1716	1.8e-06	nd	nd	nd	nd	nd	nd	nd	nd	nd	nd	nd	nd	nd	nd	GPC4	6.88232	10.949	8.85496	6.44831	10.6477	15.6303	15.718	7.04599	0	0
FOXP2	forkhead box P2 [Source:HGNC Symbol;Acc:HGNC:13875]	nd	nd	nd	nd	nd	nd	nd	nd	nd	nd	nd	nd	nd	nd	nd	nd	nd	nd	nd	nd	nd	nd	-1.1625	0.0120417	FOXP2	0.514163	1.15044	0.560056	0.723287	0.40781	0.345539	0.226672	0.361068	0	0
KCNQ3	potassium voltage-gated channel subfamily Q member 3 [Source:HGNC Symbol;Acc:HGNC:6297]	nd	nd	nd	nd	nd	nd	nd	nd	nd	nd	nd	nd	nd	nd	nd	nd	nd	nd	nd	nd	1.08674	2.56e-05	nd	nd	KCNQ3	0.626642	0.611599	0.768336	0.361431	1.62838	1.6048	1.81401	1.49243	0	0
SLC7A5	solute carrier family 7 member 5 [Source:HGNC Symbol;Acc:HGNC:11063]	nd	nd	nd	nd	nd	nd	nd	nd	nd	nd	nd	nd	nd	nd	nd	nd	nd	nd	nd	nd	1.19803	1.57e-12	nd	nd	SLC7A5	32.4285	36.7179	49.9763	21.7356	10.0875	11.6226	14.9111	9.16532	0	0
PLCB1	phospholipase C beta 1 [Source:HGNC Symbol;Acc:HGNC:15917]	nd	nd	nd	nd	nd	nd	nd	nd	1.33994	2.53e-16	nd	nd	nd	nd	nd	nd	nd	nd	nd	nd	nd	nd	nd	nd	PLCB1	1.27762	1.00641	1.93212	0.982472	1.82912	1.89417	3.31853	1.32716	0	0
ITGB3	integrin subunit beta 3 [Source:HGNC Symbol;Acc:HGNC:6156]	nd	nd	nd	nd	nd	nd	nd	nd	-1.39909	0.047289	nd	nd	nd	nd	nd	nd	nd	nd	nd	nd	nd	nd	nd	nd	ITGB3	0.353689	0.714017	0.401786	0.33624	0.0775713	0.0751192	0.0476253	0.130198	0	0
CNTNAP4	contactin associated protein like 4 [Source:HGNC Symbol;Acc:HGNC:18747]	nd	nd	nd	nd	nd	nd	nd	nd	nd	nd	nd	nd	-1.13195	0.00223448	nd	nd	nd	nd	1.04126	0.00505352	nd	nd	-1.20082	0.000785966	CNTNAP4	0.940919	2.16436	2.04262	1.0369	0.252646	0.155347	0.156829	0.279195	0	0
PLXNA4	plexin A4 [Source:HGNC Symbol;Acc:HGNC:9102]	nd	nd	nd	nd	nd	nd	nd	nd	nd	nd	nd	nd	-1.57512	5.51e-08	nd	nd	nd	nd	1.49191	1.36e-07	1.0092	0.00118221	-2.05783	1.33e-13	PLXNA4	0.199956	0.832119	0.588289	0.289846	0.456315	0.407355	0.282317	0.458591	0	0
GRIN2A	glutamate ionotropic receptor NMDA type subunit 2A [Source:HGNC Symbol;Acc:HGNC:4585]	nd	nd	nd	nd	nd	nd	nd	nd	nd	nd	nd	nd	nd	nd	1.00293	0.00117218	nd	nd	nd	nd	nd	nd	-1.83564	1.08e-10	GRIN2A	0.144986	0.514351	0.253076	0.260437	0.185354	0.208214	0.227599	0.316459	0	0
KCNJ10	potassium voltage-gated channel subfamily J member 10 [Source:HGNC Symbol;Acc:HGNC:6256]	nd	nd	nd	nd	nd	nd	nd	nd	nd	nd	nd	nd	nd	nd	-1.18459	0.0310632	nd	nd	nd	nd	nd	nd	nd	nd	KCNJ10	0.137902	0.0808354	0.181761	0.100685	0.0384011	0.045213	0.03438	0.0243049	0	0
ATP2B2	ATPase plasma membrane Ca2+ transporting 2 [Source:HGNC Symbol;Acc:HGNC:815]	nd	nd	nd	nd	nd	nd	nd	nd	nd	nd	nd	nd	1.08944	0.00046517	nd	nd	nd	nd	nd	nd	nd	nd	nd	nd	ATP2B2	0.195362	0.127211	0.0916004	0.17587	0.642337	0.660222	0.362621	0.540829	0	0
ZNF804A	zinc finger protein 804A [Source:HGNC Symbol;Acc:HGNC:21711]	nd	nd	nd	nd	nd	nd	nd	nd	nd	nd	nd	nd	-1.03827	0.033815	nd	nd	nd	nd	nd	nd	nd	nd	-1.70709	5.54e-05	ZNF804A	0.0813206	0.266494	0.166763	0.164891	0.090395	0.144305	0.0976272	0.147695	0	0
LMX1B	LIM homeobox transcription factor 1 beta [Source:HGNC Symbol;Acc:HGNC:6654]	nd	nd	2.20155	0.00301677	-4.07145	2.31777e-10	-1.56264	0.0246757	-3.7642	6.3e-09	-2.50881	0.00064404	nd	nd	nd	nd	nd	nd	nd	nd	nd	nd	-1.5202	0.0346029	LMX1B	1.59767	4.57916	1.52342	1.93128	0.2756	1.56805	0.334654	4.61721	0	0
PAX5	paired box 5 [Source:HGNC Symbol;Acc:HGNC:8619]	nd	nd	3.00921	0.00633315	-4.24329	1.66983e-05	nd	nd	-2.80919	0.00534129	-4.4433	2.43e-05	nd	nd	nd	nd	nd	nd	nd	nd	nd	nd	nd	nd	PAX5	0.0942472	0.0957686	0.050723	0.0696876	0.0487567	1.05737	0.128972	0.910454	0	0
TSHZ3	teashirt zinc finger homeobox 3 [Source:HGNC Symbol;Acc:HGNC:30700]	-3.00709	2.74e-09	-4.00107	2.53e-12	-3.36721	2.98021e-12	-4.36119	7.93555e-15	nd	nd	nd	nd	-3.7914	1.48e-17	-4.06779	6.83e-19	-3.89491	9.07e-19	-4.1713	5.76e-20	nd	nd	nd	nd	TSHZ3	0.0577756	0.0487442	0.800191	0.858478	0.0525027	0.0261151	0.412475	0.533294	1	1
GSTM1	glutathione S-transferase mu 1 [Source:HGNC Symbol;Acc:HGNC:4632]	2.59517	1.25e-16	2.88745	2.55e-21	6.70145	4.02625e-13	6.99373	5.14065e-14	4.10628	3.32e-05	nd	nd	2.84625	1.35e-12	3.28815	2.55e-17	7.16914	5.67e-10	7.61104	2.53e-11	4.32289	0.0011194	nd	nd	GSTM1	0.713819	0.981281	0.0946169	0.00367945	1.67634	2.05617	0.275585	0.0158006	1	1
HLA-G	#N/A	nd	nd	1.29336	0.000739546	2.72044	2.05216e-08	3.09081	1.2743e-10	1.79745	0.000709089	nd	nd	nd	nd	1.09322	0.000481653	2.98797	2.32e-17	3.18615	6.74e-20	2.09293	3.76e-08	nd	nd	HLA-G	1.76913	2.0343	0.933083	0.224437	0.801487	1.04389	0.419824	0.119582	1	1
SERPINE1	serpin family E member 1 [Source:HGNC Symbol;Acc:HGNC:8583]	nd	nd	-1.55569	0.000255536	nd	nd	-1.44748	0.000384109	nd	nd	nd	nd	nd	nd	-1.09083	0.017871	nd	nd	nd	nd	1.18662	0.00759951	nd	nd	SERPINE1	14.2842	12.0745	25.441	11.1517	4.73401	2.72226	7.84769	7.40032	1	1
PTPRT	protein tyrosine phosphatase, receptor type T [Source:HGNC Symbol;Acc:HGNC:9682]	-3.54902	1.69e-13	-3.70172	7.03e-15	-5.11931	7.72782e-30	-5.27201	1.28119e-31	-1.57029	2.1e-07	nd	nd	-8.76718	2.79e-45	-8.99756	4.49e-42	-8.83989	1.75e-46	-9.07028	7.67e-43	nd	nd	nd	nd	PTPRT	0.00566938	0.00472526	2.4921	2.61407	0.0165468	0.015176	0.196421	0.592028	0	1
HLA-B	major histocompatibility complex, class I, B [Source:HGNC Symbol;Acc:HGNC:4932]	-1.09949	1.92e-14	nd	nd	-1.19352	1.68712e-17	nd	nd	nd	nd	nd	nd	nd	nd	nd	nd	nd	nd	nd	nd	nd	nd	nd	nd	HLA-B	25.6373	22.3145	43.2792	35.5563	7.00303	9.69355	14.7147	15.8839	1	1
DPP6	dipeptidyl peptidase like 6 [Source:HGNC Symbol;Acc:HGNC:3010]	-4.36895	3.41e-30	-4.09356	2.41e-32	-5.51101	1.20654e-49	-5.23561	1.71063e-54	-1.14205	1.12e-06	nd	nd	-7.38586	4.08e-34	-7.19686	1.17e-36	-8.59572	7.49e-47	-8.40672	2.7e-50	-1.20986	9.19e-08	nd	nd	DPP6	0.00527425	0.00614437	0.912907	2.10687	0.0216077	0.026643	0.448658	1.00373	0	1
AGBL4	ATP/GTP binding protein like 4 [Source:HGNC Symbol;Acc:HGNC:25892]	-3.35447	4.83e-29	-2.99288	2.17e-27	-1.94758	1.85892e-09	-1.58599	3.28545e-07	1.4069	1.59e-08	nd	nd	-3.36849	8.21e-27	-3.32289	9.19e-27	-2.31693	4.87e-12	-2.27134	7.18e-12	1.05155	7.01e-05	nd	nd	AGBL4	0.0601968	0.0641337	0.625494	0.303993	0.0877871	0.112456	0.881805	0.336695	0	1
ZNF559	zinc finger protein 559 [Source:HGNC Symbol;Acc:HGNC:28197]	1.56259	8.74e-13	1.70115	2.02e-15	nd	nd	nd	nd	-2.27726	3.93e-28	nd	nd	1.41604	8.15e-11	1.65911	5.29e-15	nd	nd	nd	nd	-2.16733	6.09e-26	nd	nd	ZNF559	2.02839	2.3986	0.745105	3.36983	2.46519	2.71392	0.819145	4.01703	0	1
AGMO	alkylglycerol monooxygenase [Source:HGNC Symbol;Acc:HGNC:33784]	-4.37725	2.68e-05	-3.00941	0.000897483	nd	nd	nd	nd	4.31959	1.08e-05	nd	nd	-5.60755	9.8e-05	-2.87904	0.0214792	nd	nd	nd	nd	3.25656	0.0114068	nd	nd	AGMO	1e-06	0.0145719	0.106075	0.0108155	0.0217381	0.057192	0.446895	0.0229915	0	1
USH2A	usherin [Source:HGNC Symbol;Acc:HGNC:12601]	1.12893	0.000307137	nd	nd	nd	nd	nd	nd	nd	nd	nd	nd	nd	nd	nd	nd	nd	nd	nd	nd	nd	nd	nd	nd	USH2A	0.0643263	0.052811	0.0558043	0.0575214	0.112547	0.101107	0.0504446	0.0678946	0	1
SSPO	SCO-spondin [Source:HGNC Symbol;Acc:HGNC:21998]	nd	nd	1.02125	1.01e-08	-1.17331	2.54385e-12	nd	nd	-1.8667	8.69e-30	nd	nd	nd	nd	1.19214	7.9e-12	nd	nd	nd	nd	-1.1966	5.46e-12	nd	nd	SSPO	0.659024	1.21063	0.524451	1.19915	1.19958	1.50649	0.728189	2.68534	0	1
ERMN	ermin [Source:HGNC Symbol;Acc:HGNC:29208]	-1.77638	8.89e-07	-1.42965	5.25e-05	nd	nd	nd	nd	1.76156	3.99e-07	nd	nd	nd	nd	nd	nd	nd	nd	nd	nd	nd	nd	nd	nd	ERMN	1.12677	0.844404	1.10673	1.61868	0.214583	0.269132	0.712979	0.214875	0	1
THBS1	thrombospondin 1 [Source:HGNC Symbol;Acc:HGNC:11785]	nd	nd	-1.15756	0.0040147	nd	nd	nd	nd	1.09182	0.00314681	nd	nd	nd	nd	nd	nd	nd	nd	nd	nd	nd	nd	nd	nd	THBS1	11.7081	15.1681	22.4899	14.2963	3.53559	2.44826	5.35099	2.54834	0	1
GLRA2	glycine receptor alpha 2 [Source:HGNC Symbol;Acc:HGNC:4327]	nd	nd	nd	nd	-1.80577	5.40087e-07	nd	nd	-1.43078	3.62e-05	nd	nd	-1.19823	5.24e-05	-1.18306	8e-05	nd	nd	nd	nd	nd	nd	nd	nd	GLRA2	0.304745	0.30632	0.690011	0.586329	0.132436	0.24904	0.171916	0.465888	0	0
KHDRBS2	KH RNA binding domain containing, signal transduction associated 2 [Source:HGNC Symbol;Acc:HGNC:18114]	nd	nd	-1.97407	6.7e-26	nd	nd	-2.38333	1.76863e-38	nd	nd	1.78992	5.48e-21	nd	nd	-2.83008	6.27e-44	nd	nd	-2.76829	5.13e-42	nd	nd	2.62552	1.95e-37	KHDRBS2	5.16155	0.831371	5.88746	5.62967	7.87682	2.2872	8.78853	11.7935	0	0
PCDHA6	protocadherin alpha 6 [Source:HGNC Symbol;Acc:HGNC:8672]	nd	nd	nd	nd	2.51079	1.06527e-50	2.44482	4.11861e-48	2.2368	2.75e-39	nd	nd	nd	nd	nd	nd	3.23956	4.51e-77	4.05479	1.6e-124	3.1936	4.97e-75	nd	nd	PCDHA6	2.01137	3.52994	1.92618	0.213241	1.92849	1.84572	1.56624	0.337724	1	0
PCDHA1	protocadherin alpha 1 [Source:HGNC Symbol;Acc:HGNC:8663]	nd	nd	nd	nd	1.16754	0.00569897	1.4584	0.000507201	1.1656	0.00703178	nd	nd	nd	nd	nd	nd	nd	nd	1.41425	6.41e-05	1.2849	0.000496206	nd	nd	PCDHA1	0.323829	0.507909	0.460524	0.189244	0.222496	0.271476	0.215475	0.0993	1	0
PCDH9	protocadherin 9 [Source:HGNC Symbol;Acc:HGNC:8661]	nd	nd	nd	nd	-1.55367	0.000164423	-1.27587	0.00313436	-1.46772	0.000486283	nd	nd	-1.11493	0.0160443	nd	nd	nd	nd	nd	nd	1.31799	0.00444731	nd	nd	PCDH9	1.45471	2.46844	3.11366	1.24766	0.756496	0.917255	0.787513	2.21792	0	0
ZNF385B	zinc finger protein 385B [Source:HGNC Symbol;Acc:HGNC:26332]	nd	nd	nd	nd	nd	nd	nd	nd	nd	nd	nd	nd	-3.30925	2.05e-13	-1.79726	3.4e-05	-1.79913	0.000683069	nd	nd	1.51012	0.000623726	-1.51199	0.00321415	ZNF385B	0.0795322	0.219401	0.756314	0.268034	0.709683	0.428802	0.823754	0.641477	0	0
MAOA	monoamine oxidase A [Source:HGNC Symbol;Acc:HGNC:6833]	nd	nd	nd	nd	-2.02492	0.000193159	nd	nd	-1.5514	0.00580449	nd	nd	nd	nd	nd	nd	nd	nd	1.44398	0.0152367	nd	nd	nd	nd	MAOA	3.09085	4.11736	2.19942	1.49082	0.501745	0.990053	0.684319	2.0393	0	0
SCN4A	sodium voltage-gated channel alpha subunit 4 [Source:HGNC Symbol;Acc:HGNC:10591]	nd	nd	nd	nd	-1.32636	0.00028931	nd	nd	nd	nd	nd	nd	nd	nd	nd	nd	nd	nd	nd	nd	nd	nd	nd	nd	SCN4A	0.138802	0.0845551	0.0783354	0.134286	0.286281	0.457024	0.53175	0.713457	0	0
DPP4	dipeptidyl peptidase 4 [Source:HGNC Symbol;Acc:HGNC:3009]	nd	nd	nd	nd	nd	nd	nd	nd	1.15363	0.000518682	nd	nd	nd	nd	-1.38212	3.9e-06	nd	nd	nd	nd	nd	nd	1.04391	0.000808092	DPP4	0.359756	0.172443	0.443333	0.289396	0.252248	0.204353	0.335539	0.153164	0	0
GRIK3	glutamate ionotropic receptor kainate type subunit 3 [Source:HGNC Symbol;Acc:HGNC:4581]	-1.09344	0.000433996	nd	nd	-1.17243	3.24996e-05	nd	nd	nd	nd	nd	nd	nd	nd	nd	nd	nd	nd	nd	nd	nd	nd	nd	nd	GRIK3	33.2741	31.5832	32.7644	40.5468	0.769274	1.29091	1.60932	1.71314	0	0
CDH11	cadherin 11 [Source:HGNC Symbol;Acc:HGNC:1750]	nd	nd	nd	nd	2.72745	2.80176e-11	1.64094	0.000178248	1.84368	1.5e-05	1.08651	0.0382102	nd	nd	nd	nd	nd	nd	1.31674	0.00443487	nd	nd	-1.08874	0.0191057	CDH11	13.1856	28.0153	18.0879	11.117	34.1966	16.1327	18.1821	5.13253	0	0
LRFN2	leucine rich repeat and fibronectin type III domain containing 2 [Source:HGNC Symbol;Acc:HGNC:21226]	nd	nd	nd	nd	1.06966	0.00331994	nd	nd	nd	nd	1.21277	0.00278162	nd	nd	nd	nd	1.075	0.0199339	1.43738	0.000212809	1.27441	0.00194729	nd	nd	LRFN2	0.393024	0.502033	0.448343	0.188334	0.617529	0.267253	0.467503	0.292671	0	0
CDH22	cadherin 22 [Source:HGNC Symbol;Acc:HGNC:13251]	nd	nd	nd	nd	-1.25074	0.00443622	-1.25677	0.00518395	nd	nd	nd	nd	nd	nd	nd	nd	nd	nd	nd	nd	nd	nd	nd	nd	CDH22	0.184691	0.140389	0.225595	0.196842	0.169698	0.172204	0.216044	0.408154	0	0
RAPGEF4	Rap guanine nucleotide exchange factor 4 [Source:HGNC Symbol;Acc:HGNC:16626]	nd	nd	nd	nd	-1.07897	0.00150859	nd	nd	nd	nd	nd	nd	nd	nd	nd	nd	nd	nd	-1.04527	0.00406806	nd	nd	nd	nd	RAPGEF4	0.149056	0.122745	0.155096	0.250606	0.148242	0.254924	0.253874	0.30965	0	0
NTRK3	neurotrophic receptor tyrosine kinase 3 [Source:HGNC Symbol;Acc:HGNC:8033]	nd	nd	nd	nd	-1.01237	0.00909163	nd	nd	nd	nd	nd	nd	nd	nd	nd	nd	nd	nd	-1.35534	0.000893807	nd	nd	nd	nd	NTRK3	0.594867	0.355836	0.589181	0.900259	1.14198	2.2563	1.20034	2.28524	0	0
OFD1	OFD1, centriole and centriolar satellite protein [Source:HGNC Symbol;Acc:HGNC:2567]	nd	nd	nd	nd	-1.1137	2.79092e-53	nd	nd	-1.01127	4.86e-44	nd	nd	nd	nd	nd	nd	nd	nd	-1.06885	2.48e-46	nd	nd	nd	nd	OFD1	6.62995	6.16183	6.43665	12.7758	10.4493	11.3214	11.007	22.4534	0	0
WNT1	Wnt family member 1 [Source:HGNC Symbol;Acc:HGNC:12774]	nd	nd	nd	nd	-6.18513	4.77534e-09	-2.94486	0.00715852	-4.43792	2.45e-05	-3.24026	0.0118121	nd	nd	nd	nd	nd	nd	nd	nd	nd	nd	nd	nd	WNT1	0.0150902	0.0555368	0.0975984	0.0164515	0.221048	2.08461	0.726679	16.0084	0	0
NTRK1	neurotrophic receptor tyrosine kinase 1 [Source:HGNC Symbol;Acc:HGNC:8031]	nd	nd	nd	nd	-2.47887	3.04986e-10	-2.45843	7.66443e-10	-2.52221	1.97e-10	nd	nd	nd	nd	nd	nd	nd	nd	nd	nd	nd	nd	nd	nd	NTRK1	0.627049	0.612153	0.677703	0.89769	0.830246	0.842084	0.790089	4.61939	0	0
DRD2	dopamine receptor D2 [Source:HGNC Symbol;Acc:HGNC:3023]	nd	nd	nd	nd	-2.3577	3.03149e-10	-1.2091	0.00161803	-1.98603	1.17e-07	-1.1486	0.0135398	nd	nd	nd	nd	nd	nd	nd	nd	nd	nd	nd	nd	DRD2	0.238853	0.242656	0.295967	0.291112	0.354175	0.782251	0.448424	1.8047	0	0
CDH9	cadherin 9 [Source:HGNC Symbol;Acc:HGNC:1768]	nd	nd	nd	nd	-3.17413	8.92839e-07	-2.36857	0.000362041	-3.08643	2.21e-06	nd	nd	nd	nd	nd	nd	nd	nd	nd	nd	nd	nd	nd	nd	CDH9	0.0124509	0.0153334	0.0231471	0.0267685	0.218789	0.382366	0.227424	1.97487	0	0
RGS7	regulator of G protein signaling 7 [Source:HGNC Symbol;Acc:HGNC:10003]	nd	nd	nd	nd	-1.26683	0.049304	-1.62964	0.0132128	-1.65019	0.0117774	nd	nd	nd	nd	nd	nd	nd	nd	nd	nd	nd	nd	nd	nd	RGS7	0.0873848	0.199703	0.228018	0.109641	0.481143	0.37626	0.361841	1.15932	0	0
BICDL1	BICD family like cargo adaptor 1 [Source:HGNC Symbol;Acc:HGNC:28095]	nd	nd	nd	nd	-1.04129	0.000163619	-1.43822	2.57282e-07	-1.55665	1.53e-08	nd	nd	nd	nd	nd	nd	nd	nd	nd	nd	nd	nd	nd	nd	BICDL1	1.90653	2.63874	2.58891	2.80747	1.37624	1.04662	0.943863	2.82504	0	0
NFIA	nuclear factor I A [Source:HGNC Symbol;Acc:HGNC:7784]	nd	nd	nd	nd	-1.49162	0.000326757	-1.23167	0.00323715	-1.92692	9.14e-06	nd	nd	nd	nd	nd	nd	nd	nd	nd	nd	nd	nd	nd	nd	NFIA	0.925563	0.834127	0.827506	0.783605	0.0657857	0.0794444	0.0487396	0.18565	0	0
GRIK4	glutamate ionotropic receptor kainate type subunit 4 [Source:HGNC Symbol;Acc:HGNC:4582]	nd	nd	nd	nd	-1.08584	0.00223428	-1.25435	0.000557136	-1.75569	1.06e-06	nd	nd	nd	nd	nd	nd	nd	nd	nd	nd	nd	nd	nd	nd	GRIK4	0.446532	0.433154	0.398506	0.377261	0.337359	0.300913	0.208482	0.714467	0	0
KCND2	potassium voltage-gated channel subfamily D member 2 [Source:HGNC Symbol;Acc:HGNC:6238]	nd	nd	nd	nd	-1.36285	3.76543e-05	-1.14396	0.000834872	-1.89863	1.06e-08	nd	nd	nd	nd	nd	nd	nd	nd	nd	nd	nd	nd	nd	nd	KCND2	1.73146	1.1703	1.84068	2.25882	0.788291	0.917572	0.533134	2.02273	0	0
DLX2	distal-less homeobox 2 [Source:HGNC Symbol;Acc:HGNC:2915]	nd	nd	nd	nd	2.14665	3.06624e-06	nd	nd	1.6792	0.000465134	1.20829	0.0222385	nd	nd	nd	nd	nd	nd	1.49693	0.00170841	1.19605	0.0233905	-1.18415	0.0130089	DLX2	0.42805	0.96864	0.78059	0.338214	1.13547	0.491474	0.803705	0.255618	0	0
CACNA1F	calcium voltage-gated channel subunit alpha1 F [Source:HGNC Symbol;Acc:HGNC:1393]	nd	nd	nd	nd	nd	nd	-1.2845	0.0435103	nd	nd	nd	nd	nd	nd	nd	nd	nd	nd	nd	nd	nd	nd	nd	nd	CACNA1F	0.0266352	0.0124361	0.00935923	0.0137071	0.16024	0.134357	0.195697	0.324945	0	0
LRFN5	leucine rich repeat and fibronectin type III domain containing 5 [Source:HGNC Symbol;Acc:HGNC:20360]	nd	nd	nd	nd	-1.12706	0.0013659	nd	nd	nd	nd	nd	nd	nd	nd	nd	nd	nd	nd	nd	nd	nd	nd	nd	nd	LRFN5	1.561	1.95084	2.20375	1.5732	0.239923	0.326084	0.319117	0.521568	0	0
MDGA2	MAM domain containing glycosylphosphatidylinositol anchor 2 [Source:HGNC Symbol;Acc:HGNC:19835]	nd	nd	nd	nd	-1.21788	8.80702e-10	nd	nd	nd	nd	nd	nd	nd	nd	nd	nd	nd	nd	nd	nd	nd	nd	nd	nd	MDGA2	1.50289	1.97739	1.55947	1.62632	0.478832	0.707546	0.679849	1.10787	0	0
NRP2	neuropilin 2 [Source:HGNC Symbol;Acc:HGNC:8005]	nd	nd	nd	nd	nd	nd	-1.71333	2.99539e-07	nd	nd	nd	nd	nd	nd	nd	nd	nd	nd	nd	nd	nd	nd	nd	nd	NRP2	1.00687	0.920748	1.08045	0.86668	2.7086	1.52834	2.94928	4.99463	0	0
PCDH15	protocadherin related 15 [Source:HGNC Symbol;Acc:HGNC:14674]	nd	nd	nd	nd	-1.43572	2.76014e-05	nd	nd	nd	nd	nd	nd	nd	nd	nd	nd	nd	nd	nd	nd	nd	nd	nd	nd	PCDH15	0.106922	0.0948112	0.103464	0.0835134	0.0704308	0.115274	0.11124	0.190924	0	0
SYAP1	synapse associated protein 1 [Source:HGNC Symbol;Acc:HGNC:16273]	nd	nd	nd	nd	-1.05916	2.33433e-47	nd	nd	nd	nd	nd	nd	nd	nd	nd	nd	nd	nd	nd	nd	nd	nd	nd	nd	SYAP1	12.778	24.2806	15.5716	24.2806	10.9481	17.5589	12.3577	22.6632	0	0
CNTNAP5	contactin associated protein like 5 [Source:HGNC Symbol;Acc:HGNC:18748]	nd	nd	nd	nd	1.14351	0.000722443	nd	nd	nd	nd	nd	nd	nd	nd	nd	nd	nd	nd	nd	nd	nd	nd	-1.27266	0.000763955	CNTNAP5	0.204836	0.498052	0.398446	0.365791	1.12112	0.973767	0.69447	0.505009	0	0
ESR2	estrogen receptor 2 [Source:HGNC Symbol;Acc:HGNC:3468]	nd	nd	nd	nd	1.16772	4.66709e-06	nd	nd	nd	nd	nd	nd	nd	nd	nd	nd	nd	nd	nd	nd	nd	nd	nd	nd	ESR2	0.130967	0.149534	0.120139	0.118653	0.438818	0.303411	0.235759	0.194964	0	0
KCNMA1	potassium calcium-activated channel subfamily M alpha 1 [Source:HGNC Symbol;Acc:HGNC:6284]	nd	nd	nd	nd	1.03996	0.00315038	nd	nd	nd	nd	nd	nd	nd	nd	nd	nd	nd	nd	nd	nd	nd	nd	-1.53904	5.25e-06	KCNMA1	0.124225	0.361488	0.228547	0.179184	0.165136	0.118271	0.130097	0.0796648	0	0
LRP2	LDL receptor related protein 2 [Source:HGNC Symbol;Acc:HGNC:6694]	nd	nd	nd	nd	1.01098	8.41109e-06	nd	nd	nd	nd	nd	nd	nd	nd	nd	nd	nd	nd	nd	nd	nd	nd	nd	nd	LRP2	7.9706	8.94436	7.16055	7.37865	25.7233	19.3452	17.3634	12.6856	0	0
PCDHA3	protocadherin alpha 3 [Source:HGNC Symbol;Acc:HGNC:8669]	nd	nd	nd	nd	1.31155	4.635e-15	nd	nd	nd	nd	nd	nd	nd	nd	nd	nd	nd	nd	nd	nd	nd	nd	nd	nd	PCDHA3	0.738545	0.634498	0.562973	0.533533	1.24757	0.757722	0.870602	0.501963	0	0
PCDHA5	protocadherin alpha 5 [Source:HGNC Symbol;Acc:HGNC:8671]	nd	nd	nd	nd	nd	nd	-1.00611	3.98911e-06	nd	nd	nd	nd	nd	nd	nd	nd	nd	nd	nd	nd	nd	nd	nd	nd	PCDHA5	0.242634	0.201762	0.221342	0.328904	0.364623	0.230581	0.258114	0.461463	0	0
SLC9A9	solute carrier family 9 member A9 [Source:HGNC Symbol;Acc:HGNC:20653]	nd	nd	nd	nd	1.06822	0.0110143	nd	nd	nd	nd	nd	nd	nd	nd	nd	nd	nd	nd	nd	nd	nd	nd	nd	nd	SLC9A9	0.748315	0.51382	0.63721	0.545134	0.6913	0.391878	0.373965	0.328872	0	0
STK39	serine/threonine kinase 39 [Source:HGNC Symbol;Acc:HGNC:17717]	nd	nd	nd	nd	nd	nd	-1.00854	6.1103e-06	nd	nd	nd	nd	nd	nd	nd	nd	nd	nd	nd	nd	nd	nd	nd	nd	STK39	10.662	8.01341	10.5393	10.4292	2.36961	2.06107	2.10457	4.12162	0	0
CDH8	cadherin 8 [Source:HGNC Symbol;Acc:HGNC:1767]	nd	nd	nd	nd	nd	nd	nd	nd	nd	nd	nd	nd	nd	nd	nd	nd	-1.11199	0.000247954	nd	nd	nd	nd	-1.08691	0.000163484	CDH8	0.557075	1.18132	1.08794	1.1863	4.15404	3.15417	4.60424	2.33981	0	0
GRID2IP	Grid2 interacting protein [Source:HGNC Symbol;Acc:HGNC:18464]	nd	nd	nd	nd	nd	nd	nd	nd	nd	nd	nd	nd	nd	nd	nd	nd	nd	nd	-1.37838	0.0310792	nd	nd	nd	nd	GRID2IP	0.193585	0.0850258	0.110566	0.222686	0.221063	0.326008	0.215543	0.435702	0	0
GRM7	glutamate metabotropic receptor 7 [Source:HGNC Symbol;Acc:HGNC:4599]	nd	nd	nd	nd	nd	nd	nd	nd	nd	nd	nd	nd	nd	nd	nd	nd	nd	nd	1.261	0.0285816	nd	nd	nd	nd	GRM7	0.047904	0.0800564	0.038065	0.0323101	0.359065	0.212446	0.191591	0.268654	0	0
SLC4A10	solute carrier family 4 member 10 [Source:HGNC Symbol;Acc:HGNC:13811]	nd	nd	nd	nd	nd	nd	nd	nd	nd	nd	nd	nd	nd	nd	nd	nd	nd	nd	-1.34699	0.0125346	nd	nd	1.41635	0.00657564	SLC4A10	0.0949106	0.0352753	0.0673805	0.0913599	0.277921	0.299864	0.312413	0.529613	0	0
ABCA13	ATP binding cassette subfamily A member 13 [Source:HGNC Symbol;Acc:HGNC:14638]	nd	nd	nd	nd	-2.44524	0.000100559	nd	nd	-1.5353	0.0196641	-1.69629	0.0271908	nd	nd	nd	nd	nd	nd	nd	nd	nd	nd	nd	nd	ABCA13	0.148912	0.216415	0.256564	0.214287	0.0807886	0.262724	0.149057	0.438715	0	0
DDC	dopa decarboxylase [Source:HGNC Symbol;Acc:HGNC:2719]	nd	nd	nd	nd	-2.73324	8.50472e-05	nd	nd	-1.87082	0.00850358	nd	nd	nd	nd	nd	nd	nd	nd	nd	nd	nd	nd	nd	nd	DDC	7.56451	19.6894	9.07066	12.5228	0.201452	0.499681	0.35835	1.32484	0	0
PCDHA2	protocadherin alpha 2 [Source:HGNC Symbol;Acc:HGNC:8668]	nd	nd	nd	nd	1.63833	2.56498e-18	nd	nd	1.18867	2.43e-09	nd	nd	nd	nd	nd	nd	nd	nd	nd	nd	nd	nd	nd	nd	PCDHA2	0.845153	0.883171	0.693494	0.456165	1.03457	0.54929	0.742481	0.332114	0	0
CAPN12	calpain 12 [Source:HGNC Symbol;Acc:HGNC:13249]	nd	nd	nd	nd	nd	nd	-1.22532	0.00012312	-1.00654	0.00158244	nd	nd	nd	nd	nd	nd	nd	nd	nd	nd	nd	nd	nd	nd	CAPN12	0.112019	0.0880866	0.158342	0.0859586	0.392956	0.29093	0.331989	0.675496	0	0
CACNA1G	calcium voltage-gated channel subunit alpha1 G [Source:HGNC Symbol;Acc:HGNC:1394]	nd	nd	nd	nd	-1.27047	1.4323e-08	nd	nd	-1.10132	1.35e-06	nd	nd	nd	nd	nd	nd	nd	nd	nd	nd	nd	nd	nd	nd	CACNA1G	1.45685	1.3347	1.15167	1.63894	1.29723	2.11697	1.43114	3.11822	0	0
FEZF2	FEZ family zinc finger 2 [Source:HGNC Symbol;Acc:HGNC:13506]	nd	nd	nd	nd	1.87965	2.0595e-06	nd	nd	1.63907	5.05e-05	nd	nd	nd	nd	nd	nd	nd	nd	nd	nd	nd	nd	nd	nd	FEZF2	6.34745	5.97103	4.30855	4.49769	41.2812	22.2475	34.2691	11.0829	0	0
FABP5	fatty acid binding protein 5 [Source:HGNC Symbol;Acc:HGNC:3560]	nd	nd	nd	nd	1.29514	3.29267e-05	nd	nd	1.2073	0.000149711	nd	nd	nd	nd	nd	nd	nd	nd	nd	nd	nd	nd	nd	nd	FABP5	0.971305	1.10472	1.20334	1.17602	3.12967	2.16077	2.89359	1.2655	0	0
ADRB2	adrenoceptor beta 2 [Source:HGNC Symbol;Acc:HGNC:286]	nd	nd	nd	nd	1.42815	2.62653e-05	nd	nd	1.37466	6.76e-05	nd	nd	nd	nd	nd	nd	nd	nd	nd	nd	nd	nd	nd	nd	ADRB2	0.793186	1.09767	1.52669	0.889043	2.84276	1.70877	2.6905	1.04605	0	0
CDH10	cadherin 10 [Source:HGNC Symbol;Acc:HGNC:1749]	nd	nd	nd	nd	1.07476	1.35454e-09	nd	nd	1.12289	2.78e-10	nd	nd	nd	nd	nd	nd	nd	nd	nd	nd	nd	nd	nd	nd	CDH10	7.33889	9.36602	8.09944	7.263	8.49167	6.22722	8.61241	3.99923	0	0
PCDHA4	protocadherin alpha 4 [Source:HGNC Symbol;Acc:HGNC:8670]	nd	nd	nd	nd	nd	nd	-1.11354	4.6682e-30	-1.18386	1.44e-32	nd	nd	nd	nd	nd	nd	nd	nd	nd	nd	-1.29987	4.09e-50	nd	nd	PCDHA4	1.85912	1.78638	1.3054	3.20682	1.3699	0.855125	0.79851	1.83577	0	0
GUCY1A2	guanylate cyclase 1 soluble subunit alpha 2 [Source:HGNC Symbol;Acc:HGNC:4684]	nd	nd	nd	nd	nd	nd	nd	nd	nd	nd	nd	nd	nd	nd	nd	nd	nd	nd	nd	nd	nd	nd	-1.03854	1.24e-06	GUCY1A2	1.36304	2.80073	1.39492	2.0797	0.867888	1.25101	0.849424	1.35465	0	0
NCKAP5	NCK associated protein 5 [Source:HGNC Symbol;Acc:HGNC:29847]	nd	nd	nd	nd	nd	nd	nd	nd	nd	nd	-1.06728	0.00962953	nd	nd	nd	nd	nd	nd	nd	nd	nd	nd	nd	nd	NCKAP5	0.883967	0.799275	0.928147	0.767539	0.521387	1.0945	0.808716	1.01917	0	0
HS3ST5	heparan sulfate-glucosamine 3-sulfotransferase 5 [Source:HGNC Symbol;Acc:HGNC:19419]	nd	nd	nd	nd	nd	nd	nd	nd	nd	nd	nd	nd	nd	nd	nd	nd	nd	nd	nd	nd	nd	nd	-1.0713	0.000624494	HS3ST5	0.354934	0.744684	0.660757	0.470694	0.256285	0.156965	0.184611	0.187572	0	0
PCDHA9	protocadherin alpha 9 [Source:HGNC Symbol;Acc:HGNC:8675]	nd	nd	nd	nd	nd	nd	nd	nd	nd	nd	nd	nd	nd	nd	nd	nd	nd	nd	nd	nd	1.08343	6.51e-11	nd	nd	PCDHA9	0.371254	0.401594	0.533923	0.251777	0.584174	0.518687	0.585044	0.428611	0	0
TBL1X	transducin beta like 1 X-linked [Source:HGNC Symbol;Acc:HGNC:11585]	nd	nd	nd	nd	nd	nd	nd	nd	nd	nd	nd	nd	nd	nd	nd	nd	nd	nd	nd	nd	-1.01076	5.8e-54	nd	nd	TBL1X	14.1721	22.0528	12.8796	25.9317	11.3925	14.4631	10.656	16.384	0	0
ELAVL2	ELAV like RNA binding protein 2 [Source:HGNC Symbol;Acc:HGNC:3313]	nd	nd	nd	nd	nd	nd	nd	nd	-1.0747	3.38e-08	nd	nd	nd	nd	nd	nd	nd	nd	nd	nd	nd	nd	nd	nd	ELAVL2	12.5907	16.7712	20.9479	12.9997	6.66789	7.43006	5.85249	12.4993	0	0
MEGF10	multiple EGF like domains 10 [Source:HGNC Symbol;Acc:HGNC:29634]	nd	nd	nd	nd	nd	nd	nd	nd	-1.2529	0.0199206	nd	nd	nd	nd	nd	nd	nd	nd	nd	nd	nd	nd	-1.43639	0.00824821	MEGF10	0.988441	2.67379	1.28126	1.39364	0.814412	1.12099	0.666697	1.61784	0	0
SLC6A4	solute carrier family 6 member 4 [Source:HGNC Symbol;Acc:HGNC:11050]	nd	nd	nd	nd	nd	nd	nd	nd	1.01744	0.0154353	nd	nd	nd	nd	nd	nd	nd	nd	nd	nd	nd	nd	nd	nd	SLC6A4	0.0629248	0.0682912	0.080237	0.0864129	0.336318	0.247493	0.393476	0.196734	0	0
MYO16	myosin XVI [Source:HGNC Symbol;Acc:HGNC:29822]	nd	nd	nd	nd	-1.4616	2.31836e-06	-1.36383	1.78101e-05	-1.50422	1.45e-06	nd	nd	-1.14061	0.000443684	nd	nd	-1.04971	0.00278365	nd	nd	nd	nd	nd	nd	MYO16	0.676918	1.26656	1.4786	1.38295	0.439586	0.470595	0.419501	1.2046	0	0
CHRM3	cholinergic receptor muscarinic 3 [Source:HGNC Symbol;Acc:HGNC:1952]	nd	nd	nd	nd	-2.00416	1.033e-06	-1.55833	0.00022311	-1.24192	0.0033117	nd	nd	nd	nd	1.3517	0.0024574	nd	nd	nd	nd	nd	nd	-1.2019	0.00481628	CHRM3	0.428808	0.985408	0.38167	0.630419	0.157828	0.215234	0.263145	0.632039	0	0
PCDHA7	protocadherin alpha 7 [Source:HGNC Symbol;Acc:HGNC:8673]	nd	nd	nd	nd	2.28149	1.08236e-29	nd	nd	1.30344	6.09e-09	1.3157	5.38e-14	1.40726	9.68e-18	nd	nd	2.81471	1.71e-45	nd	nd	1.40746	5.21e-10	2.03468	7.92e-31	PCDHA7	1.1897	0.289861	0.442487	0.165019	1.11048	0.446923	0.552543	0.226897	0	0
KCND3	potassium voltage-gated channel subfamily D member 3 [Source:HGNC Symbol;Acc:HGNC:6239]	nd	nd	nd	nd	nd	nd	nd	nd	nd	nd	nd	nd	nd	nd	1.46912	0.000167644	-1.4891	0.00023293	nd	nd	nd	nd	-2.37643	5.44e-11	KCND3	0.442532	2.2955	0.818402	1.21984	0.305802	0.387154	0.388283	0.531317	0	0
SNTG2	syntrophin gamma 2 [Source:HGNC Symbol;Acc:HGNC:13741]	nd	nd	nd	nd	nd	nd	nd	nd	nd	nd	nd	nd	1.09824	0.0035079	nd	nd	nd	nd	-1.40303	0.000312214	nd	nd	1.80599	9.31e-07	SNTG2	0.601169	0.173594	0.27583	0.455291	0.613561	0.570251	0.51615	0.717021	0	0
DNER	delta/notch like EGF repeat containing [Source:HGNC Symbol;Acc:HGNC:24456]	nd	nd	nd	nd	nd	nd	-1.40124	0.00163874	-1.03777	0.0217155	1.09001	0.0387738	-1.10087	0.0219988	nd	nd	nd	nd	nd	nd	nd	nd	-1.18597	0.00963052	DNER	6.00464	13.6531	12.7312	7.14992	6.01742	2.82821	3.56625	7.45372	0	0
PCDH11X	protocadherin 11 X-linked [Source:HGNC Symbol;Acc:HGNC:8656]	nd	nd	nd	nd	nd	nd	nd	nd	nd	nd	nd	nd	nd	nd	1.76439	1.1e-11	-1.4909	1.04e-08	nd	nd	-1.77932	5.6e-12	-1.47597	1.22e-08	PCDH11X	0.13882	0.385934	0.113861	0.387996	0.817604	0.870107	0.585827	0.793954	0	0
CACNA1I	calcium voltage-gated channel subunit alpha1 I [Source:HGNC Symbol;Acc:HGNC:1396]	nd	nd	nd	nd	nd	nd	nd	nd	nd	nd	nd	nd	1.16304	0.0107007	nd	nd	nd	nd	nd	nd	nd	nd	1.39501	0.00151109	CACNA1I	0.182286	0.0693755	0.0806143	0.102051	0.271732	0.410993	0.258821	0.474648	0	0
PCDH10	protocadherin 10 [Source:HGNC Symbol;Acc:HGNC:13404]	nd	nd	nd	nd	nd	nd	nd	nd	nd	nd	nd	nd	-1.50337	3.2e-10	nd	nd	nd	nd	nd	nd	nd	nd	-1.5301	1.19e-10	PCDH10	3.04898	8.79991	8.54851	5.07347	1.5386	1.08623	1.2647	1.2	0	0
GRID2	glutamate ionotropic receptor delta type subunit 2 [Source:HGNC Symbol;Acc:HGNC:4576]	nd	nd	2.04026	1.8e-08	-2.71477	1.29976e-17	-1.22321	9.82652e-05	-3.26347	1.22e-22	-1.49157	4.32e-05	nd	nd	nd	nd	nd	nd	nd	nd	nd	nd	nd	nd	GRID2	0.175753	0.0993282	0.154023	0.178971	0.113177	0.320321	0.0772152	0.741967	0	0
PCDHA13	protocadherin alpha 13 [Source:HGNC Symbol;Acc:HGNC:8667]	nd	nd	1.23983	0.00336949	nd	nd	1.38893	0.000453195	nd	nd	-1.14261	0.008881	nd	nd	nd	nd	nd	nd	nd	nd	nd	nd	nd	nd	PCDHA13	0.121714	0.208821	0.139587	0.101913	0.190593	0.42305	0.172592	0.160901	0	0
PCDHAC2	protocadherin alpha subfamily C, 2 [Source:HGNC Symbol;Acc:HGNC:8677]	nd	nd	1.10366	0.0265105	-2.05059	8.33843e-07	nd	nd	-1.22993	0.00479575	-1.92431	1.69e-05	nd	nd	nd	nd	nd	nd	nd	nd	nd	nd	nd	nd	PCDHAC2	0.44993	0.525484	0.574938	0.741525	0.736113	2.78785	1.27484	3.01248	0	0
PDE1C	phosphodiesterase 1C [Source:HGNC Symbol;Acc:HGNC:8776]	nd	nd	1.5443	0.000865603	-1.47448	0.000530826	nd	nd	-1.21031	0.0059937	-1.80847	6.51e-05	nd	nd	nd	nd	nd	nd	nd	nd	nd	nd	nd	nd	PDE1C	0.377161	0.524904	0.637377	0.473314	0.648545	2.27373	0.765248	1.79508	0	0
EN2	engrailed homeobox 2 [Source:HGNC Symbol;Acc:HGNC:3343]	nd	nd	3.02851	0.00561784	-3.98255	1.0164e-05	nd	nd	-4.79323	4.15e-07	nd	nd	nd	nd	nd	nd	nd	nd	nd	nd	nd	nd	nd	nd	EN2	0.0300626	0.0652729	0.0532822	0.0391037	0.0918677	0.429363	0.0525942	1.4525	0	0
DLGAP2	#N/A	nd	nd	-1.13537	0.00753728	nd	nd	nd	nd	nd	nd	1.07279	0.0156539	nd	nd	nd	nd	nd	nd	nd	nd	nd	nd	nd	nd	DLGAP2	0.0483933	0.043184	0.0493143	0.0380929	0.116401	0.0556909	0.120286	0.0819532	0	0
HLA-DRB1	major histocompatibility complex, class II, DR beta 1 [Source:HGNC Symbol;Acc:HGNC:4948]	-2.14097	0.000209557	nd	nd	-4.7281	7.66084e-24	-2.35895	1.08556e-13	-2.58713	2.94e-15	-2.36916	1.92e-05	-2.12584	0.000143064	nd	nd	-4.61591	1.13e-22	-2.21978	7.02e-12	-2.49008	3.01e-14	-2.39613	7.51e-06	HLA-DRB1	0.138476	0.696557	0.566467	3.22361	0.166879	0.836474	0.696635	4.25996	0	0
CNTN3	contactin 3 [Source:HGNC Symbol;Acc:HGNC:2173]	-6.10534	5.2e-09	nd	nd	-8.02913	3.57877e-16	-1.45619	0.00203251	-1.92379	2.75e-05	-6.57294	2.12e-10	-8.18497	1.01e-11	nd	nd	-7.91271	5.35e-11	nd	nd	nd	nd	-8.76554	1.57e-13	CNTN3	1e-06	0.680641	0.450819	0.372003	0.00724895	0.728694	0.517115	1.99673	0	0
NLGN4Y	neuroligin 4, Y-linked [Source:HGNC Symbol;Acc:HGNC:15529]	nd	nd	-2.41909	3.34e-41	8.53634	1.13272e-54	5.59505	6.13968e-23	8.01414	5.58e-48	2.94129	1.27e-61	nd	nd	-8.69021	6.78e-63	8.34524	1.47e-80	nd	nd	8.20867	5.68e-78	8.82677	6.22e-65	NLGN4Y	5.3132	0.0117371	4.77995	0.0164017	4.89116	0.639436	3.34058	0.0131197	0	0
USP9Y	ubiquitin specific peptidase 9, Y-linked [Source:HGNC Symbol;Acc:HGNC:12633]	nd	nd	-2.46926	3.89e-17	8.6487	1.0038e-87	5.84469	1.97352e-39	8.31395	5.7e-81	2.80401	6.21e-22	nd	nd	-7.4076	3.07e-86	8.4432	1e-90	nd	nd	8.0503	2.08e-82	7.8005	1.25e-95	USP9Y	7.01742	0.0316559	5.28617	0.019917	9.16126	1.31307	7.12635	0.0225173	0	0
GRPR	gastrin releasing peptide receptor [Source:HGNC Symbol;Acc:HGNC:4609]	-1.69898	0.000531901	nd	nd	-1.1216	0.0191029	nd	nd	nd	nd	nd	nd	-1.35714	0.00241576	nd	nd	-1.64128	0.000202129	nd	nd	nd	nd	-1.17868	0.00880308	GRPR	0.209423	0.490991	0.548288	0.662807	0.188296	0.309868	0.608365	0.409972	1	1
SLC30A3	solute carrier family 30 member 3 [Source:HGNC Symbol;Acc:HGNC:11014]	-1.19226	7.13e-05	nd	nd	nd	nd	nd	nd	1.67127	1.51e-08	nd	nd	-1.54625	1.98e-08	-1.31308	1.66e-06	nd	nd	nd	nd	1.43466	1.31e-07	nd	nd	SLC30A3	0.174874	0.206979	0.510799	0.186905	0.214778	0.266838	0.482413	0.153945	0	1
EGR2	early growth response 2 [Source:HGNC Symbol;Acc:HGNC:3239]	nd	nd	-1.12238	0.0202181	1.59197	0.000112385	1.0033	0.0230201	2.12568	1.9e-07	nd	nd	nd	nd	nd	nd	nd	nd	nd	nd	nd	nd	nd	nd	EGR2	0.750343	0.834161	1.03053	0.729476	16.6972	11.1187	23.7318	5.50709	0	1
PCDHGA11	protocadherin gamma subfamily A, 11 [Source:HGNC Symbol;Acc:HGNC:8698]	nd	nd	nd	nd	nd	nd	nd	nd	nd	nd	nd	nd	-2.11583	4.14e-21	-1.73007	1.32e-15	-1.50913	2.42e-10	-1.12337	1.77e-06	nd	nd	nd	nd	PCDHGA11	0.232799	0.301278	0.990079	0.650685	0.706595	0.688128	1.12681	1.02267	0	0
FLT1	fms related tyrosine kinase 1 [Source:HGNC Symbol;Acc:HGNC:3763]	nd	nd	nd	nd	nd	nd	nd	nd	nd	nd	nd	nd	-1.48488	5.35e-12	-1.39511	8.53e-11	nd	nd	nd	nd	1.37357	1.3e-10	nd	nd	FLT1	0.257653	0.27596	0.718471	0.274599	0.0838518	0.0663076	0.0722222	0.0588673	0	0
GAP43	growth associated protein 43 [Source:HGNC Symbol;Acc:HGNC:4140]	nd	nd	nd	nd	-2.31964	6.5927e-13	-1.88305	1.71984e-08	-1.74292	1.44e-07	nd	nd	-1.20401	0.000732897	nd	nd	nd	nd	nd	nd	nd	nd	nd	nd	GAP43	27.4937	43.3776	62.6062	36.0794	7.13777	9.65663	10.4379	35.5139	0	0
NEFL	neurofilament light [Source:HGNC Symbol;Acc:HGNC:7739]	nd	nd	nd	nd	nd	nd	-1.31018	1.14848e-11	nd	nd	nd	nd	-2.38087	5.27e-38	-1.48601	5.58e-15	nd	nd	nd	nd	1.662	9.94e-19	nd	nd	NEFL	6.03835	11.218	31.0893	9.80839	19.6374	12.3786	19.4742	30.5386	0	0
MCC	mutated in colorectal cancers [Source:HGNC Symbol;Acc:HGNC:6935]	nd	nd	nd	nd	-1.02495	5.84506e-12	nd	nd	nd	nd	nd	nd	nd	nd	nd	nd	nd	nd	nd	nd	nd	nd	nd	nd	MCC	2.19409	2.51501	2.4083	2.57592	1.34819	1.8567	1.99865	2.72897	0	0
ATP8A1	ATPase phospholipid transporting 8A1 [Source:HGNC Symbol;Acc:HGNC:13531]	nd	nd	nd	nd	-1.17426	1.75357e-12	-1.07594	2.48692e-10	nd	nd	nd	nd	nd	nd	nd	nd	nd	nd	nd	nd	nd	nd	nd	nd	ATP8A1	4.76035	4.3159	6.06624	6.70434	5.56522	5.95958	6.78269	12.5072	0	0
DGKK	diacylglycerol kinase kappa [Source:HGNC Symbol;Acc:HGNC:32395]	nd	nd	nd	nd	1.43659	6.33048e-06	1.03485	0.00222542	nd	nd	nd	nd	nd	nd	nd	nd	nd	nd	nd	nd	nd	nd	nd	nd	DGKK	0.555211	0.490459	0.621697	0.663269	0.614663	0.465204	0.444059	0.225392	0	0
FABP3	fatty acid binding protein 3 [Source:HGNC Symbol;Acc:HGNC:3557]	nd	nd	nd	nd	-1.08539	1.89127e-07	-1.04712	7.91011e-07	nd	nd	nd	nd	nd	nd	nd	nd	nd	nd	nd	nd	nd	nd	nd	nd	FABP3	8.53966	8.36639	9.42889	8.49322	4.39149	4.52235	5.81633	9.29437	0	0
VLDLR	very low density lipoprotein receptor [Source:HGNC Symbol;Acc:HGNC:12698]	nd	nd	nd	nd	-1.40598	3.50236e-12	-1.14994	3.18128e-08	nd	nd	nd	nd	nd	nd	nd	nd	nd	nd	nd	nd	nd	nd	nd	nd	VLDLR	3.14939	2.96196	3.38727	3.72476	1.22325	1.46105	1.87223	3.2261	0	0
ASS1	argininosuccinate synthase 1 [Source:HGNC Symbol;Acc:HGNC:758]	nd	nd	nd	nd	-1.36513	0.00344666	-1.56743	0.00104448	-1.33339	0.00529382	nd	nd	nd	nd	nd	nd	nd	nd	nd	nd	nd	nd	nd	nd	ASS1	1.64346	0.984831	1.71025	1.55969	2.90812	2.53229	2.91444	7.48341	0	0
GAD1	glutamate decarboxylase 1 [Source:HGNC Symbol;Acc:HGNC:4092]	nd	nd	nd	nd	nd	nd	nd	nd	nd	nd	nd	nd	nd	nd	nd	nd	-1.04089	0.00284288	-1.42983	4.88e-06	-1.16122	0.000394899	nd	nd	GAD1	0.594563	0.453533	0.541507	1.2133	0.262615	0.240626	0.342241	0.431901	0	0
ITGA4	integrin subunit alpha 4 [Source:HGNC Symbol;Acc:HGNC:6140]	nd	nd	nd	nd	-1.41966	5.02583e-08	-1.75109	2.76882e-11	-1.55379	3.69e-09	nd	nd	nd	nd	nd	nd	nd	nd	nd	nd	nd	nd	nd	nd	ITGA4	0.139581	0.205188	0.267743	0.222804	0.382899	0.304223	0.342122	1.02057	0	0
TH	tyrosine hydroxylase [Source:HGNC Symbol;Acc:HGNC:11782]	nd	nd	nd	nd	-2.93928	1.44085e-07	-2.75975	1.28092e-06	-2.81686	5.8e-07	nd	nd	nd	nd	nd	nd	nd	nd	nd	nd	nd	nd	nd	nd	TH	0.147523	0.0616206	0.169779	0.128098	0.310426	0.352708	0.332664	2.37881	0	0
SRRM4	serine/arginine repetitive matrix 4 [Source:HGNC Symbol;Acc:HGNC:29389]	nd	nd	nd	nd	-1.34532	1.30984e-07	-1.40337	6.24545e-08	-1.50301	4.97e-09	nd	nd	nd	nd	nd	nd	nd	nd	nd	nd	nd	nd	nd	nd	SRRM4	1.38935	1.9145	2.12435	1.45515	0.524776	0.503828	0.464353	1.32702	0	0
CBLN1	cerebellin 1 precursor [Source:HGNC Symbol;Acc:HGNC:1543]	nd	nd	nd	nd	-2.15845	0.000804107	-3.33114	2.89438e-07	-3.62798	1.4e-08	nd	nd	nd	nd	nd	nd	nd	nd	nd	nd	nd	nd	nd	nd	CBLN1	1.68728	3.47995	1.60546	2.26152	1.63585	0.725502	0.577954	7.30324	0	0
CHD5	chromodomain helicase DNA binding protein 5 [Source:HGNC Symbol;Acc:HGNC:16816]	nd	nd	nd	nd	-1.60363	1.78028e-08	nd	nd	nd	nd	-1.32747	1.78e-05	nd	nd	nd	nd	nd	nd	nd	nd	nd	nd	nd	nd	CHD5	0.103563	0.092103	0.0971151	0.0972656	0.230662	0.578105	0.382665	0.694288	0	0
F13A1	coagulation factor XIII A chain [Source:HGNC Symbol;Acc:HGNC:3531]	nd	nd	nd	nd	-2.26711	0.00149734	nd	nd	nd	nd	-2.02562	0.0164484	nd	nd	nd	nd	nd	nd	nd	nd	nd	nd	-1.43938	0.0260541	F13A1	0.0924378	0.247783	0.158508	0.158329	0.036386	0.149129	0.0981824	0.173884	0	0
MAL	mal, T cell differentiation protein [Source:HGNC Symbol;Acc:HGNC:6817]	nd	nd	nd	nd	nd	nd	-2.18747	0.00218216	nd	nd	1.96436	0.0164354	nd	nd	nd	nd	nd	nd	nd	nd	nd	nd	nd	nd	MAL	0.457464	0.169765	0.20767	0.217002	0.664829	0.17111	0.392614	0.774393	0	0
TERT	telomerase reverse transcriptase [Source:HGNC Symbol;Acc:HGNC:11730]	nd	nd	nd	nd	nd	nd	1.16258	0.00214807	nd	nd	nd	nd	nd	nd	nd	nd	nd	nd	nd	nd	nd	nd	nd	nd	TERT	0.650126	0.807544	0.671045	0.617562	1.5611	2.09717	1.31189	0.924479	0	0
NOS1AP	nitric oxide synthase 1 adaptor protein [Source:HGNC Symbol;Acc:HGNC:16859]	nd	nd	nd	nd	nd	nd	nd	nd	nd	nd	nd	nd	nd	nd	nd	nd	nd	nd	1.22514	1.98e-06	nd	nd	nd	nd	NOS1AP	0.385309	0.624881	0.433611	0.262164	1.43891	1.36571	1.31353	1.28415	0	0
MYOZ1	myozenin 1 [Source:HGNC Symbol;Acc:HGNC:13752]	nd	nd	nd	nd	nd	nd	nd	nd	nd	nd	nd	nd	nd	nd	nd	nd	nd	nd	-1.9306	1.21e-05	-1.34655	0.0034191	1.32405	0.00460867	MYOZ1	1.01088	0.407485	0.59593	1.54328	2.38735	2.20561	2.12855	3.92836	0	0
DLX1	distal-less homeobox 1 [Source:HGNC Symbol;Acc:HGNC:2914]	nd	nd	nd	nd	nd	nd	nd	nd	nd	nd	nd	nd	nd	nd	nd	nd	nd	nd	1.30592	3.74e-06	1.25343	1.3e-05	nd	nd	DLX1	1.45144	2.1703	2.07316	0.86699	0.122548	0.0927108	0.106991	0.0652938	0	0
GABRA5	gamma-aminobutyric acid type A receptor alpha5 subunit [Source:HGNC Symbol;Acc:HGNC:4079]	nd	nd	nd	nd	nd	nd	-1.20958	1.18823e-06	-1.33986	9.37e-08	nd	nd	nd	nd	nd	nd	nd	nd	nd	nd	nd	nd	nd	nd	GABRA5	0.848013	0.794915	1.17355	1.28378	0.562066	0.433712	0.383148	0.992325	0	0
HDC	histidine decarboxylase [Source:HGNC Symbol;Acc:HGNC:4855]	nd	nd	nd	nd	nd	nd	1.06296	0.0210924	1.21867	0.00688218	nd	nd	nd	nd	nd	nd	nd	nd	nd	nd	nd	nd	nd	nd	HDC	0.968192	0.88161	0.938356	0.754118	0.295117	0.368355	0.404847	0.17563	0	0
DOCK10	dedicator of cytokinesis 10 [Source:HGNC Symbol;Acc:HGNC:23479]	nd	nd	nd	nd	nd	nd	nd	nd	nd	nd	nd	nd	nd	nd	nd	nd	nd	nd	nd	nd	nd	nd	-1.00767	0.017745	DOCK10	2.7283	5.484	3.5406	2.79765	2.84689	3.79046	2.39912	2.56491	0	0
BDNF	brain derived neurotrophic factor [Source:HGNC Symbol;Acc:HGNC:1033]	nd	nd	nd	nd	nd	nd	nd	nd	nd	nd	nd	nd	nd	nd	nd	nd	nd	nd	nd	nd	1.3309	2.13e-06	nd	nd	BDNF	0.187158	0.244849	0.35115	0.13629	0.322324	0.263314	0.354824	0.380596	0	0
GRM4	glutamate metabotropic receptor 4 [Source:HGNC Symbol;Acc:HGNC:4596]	nd	nd	nd	nd	-1.56878	0.000152253	-1.95306	3.8489e-06	-1.55324	0.000223152	nd	nd	1.56934	0.0004484	nd	nd	nd	nd	-1.6141	0.000298309	-1.46268	0.00164171	1.72075	7.79e-05	GRM4	0.303773	0.0919566	0.101146	0.280065	0.167138	0.128508	0.166673	0.494831	0	0
RBMS3	RNA binding motif single stranded interacting protein 3 [Source:HGNC Symbol;Acc:HGNC:13427]	nd	nd	nd	nd	-2.02352	6.96382e-07	-1.62046	0.000117274	-2.37946	7.59e-09	nd	nd	nd	nd	1.1124	0.0303963	nd	nd	nd	nd	nd	nd	nd	nd	RBMS3	0.102999	0.177999	0.081119	0.100423	0.134991	0.178461	0.103264	0.546877	0	0
CLSTN2	calsyntenin 2 [Source:HGNC Symbol;Acc:HGNC:17448]	nd	nd	nd	nd	nd	nd	-1.41952	0.00180542	-1.00155	0.0312814	nd	nd	-1.13263	0.0231268	nd	nd	nd	nd	nd	nd	nd	nd	nd	nd	CLSTN2	0.44568	0.876771	0.965495	0.679593	1.34111	0.842149	1.10452	2.24881	0	0
ARHGAP24	Rho GTPase activating protein 24 [Source:HGNC Symbol;Acc:HGNC:25361]	nd	nd	nd	nd	nd	nd	nd	nd	nd	nd	nd	nd	nd	nd	1.3125	0.000366407	nd	nd	nd	nd	nd	nd	-1.29648	0.000252304	ARHGAP24	0.440715	1.07977	0.429116	0.657827	0.484108	0.5919	0.557439	0.597438	0	0
KCNJ2	potassium voltage-gated channel subfamily J member 2 [Source:HGNC Symbol;Acc:HGNC:6263]	nd	nd	nd	nd	nd	nd	nd	nd	nd	nd	nd	nd	-1.09688	0.00208506	nd	nd	nd	nd	nd	nd	nd	nd	nd	nd	KCNJ2	0.715603	1.35765	1.50724	0.95657	1.04181	0.998794	1.16819	1.04423	0	0
POU3F2	POU class 3 homeobox 2 [Source:HGNC Symbol;Acc:HGNC:9215]	nd	nd	nd	nd	nd	nd	nd	nd	nd	nd	nd	nd	nd	nd	1.59486	9.01e-12	nd	nd	nd	nd	nd	nd	-1.30949	3.24e-08	POU3F2	1.06733	2.63918	0.862306	1.29673	10.9682	20.0109	12.9076	17.156	0	0
WDR93	WD repeat domain 93 [Source:HGNC Symbol;Acc:HGNC:26924]	nd	nd	nd	nd	nd	nd	nd	nd	nd	nd	nd	nd	1.29937	0.000786005	nd	nd	nd	nd	nd	nd	nd	nd	1.33645	0.000463667	WDR93	0.339769	0.133695	0.138404	0.233156	0.479858	0.457659	0.326832	0.381814	0	0
FOLH1	folate hydrolase 1 [Source:HGNC Symbol;Acc:HGNC:3788]	2.31065	0.0410201	nd	nd	-1.6981	0.0308036	-4.36616	4.4544e-06	-4.00875	1.16e-05	2.66806	0.0213846	nd	nd	nd	nd	-2.11157	0.0283736	-3.73592	4.53e-05	-2.18841	0.0151394	nd	nd	FOLH1	0.0834309	0.0260483	0.0776044	0.354054	0.138166	0.0218471	0.0274849	0.440797	0	0
ERBB4	erb-b2 receptor tyrosine kinase 4 [Source:HGNC Symbol;Acc:HGNC:3432]	-1.69804	0.000321729	nd	nd	-1.45926	0.000823462	nd	nd	nd	nd	-2.19914	8.38e-07	nd	nd	nd	nd	nd	nd	nd	nd	nd	nd	nd	nd	ERBB4	0.357083	0.385831	0.378521	0.416596	1.28464	5.89644	4.09425	3.50376	0	0
ADAMTS18	ADAM metallopeptidase with thrombospondin type 1 motif 18 [Source:HGNC Symbol;Acc:HGNC:17110]	-1.54635	0.0240175	nd	nd	-2.35211	3.98266e-05	nd	nd	nd	nd	-2.02895	0.00175253	-1.40567	0.0394235	nd	nd	nd	nd	nd	nd	nd	nd	nd	nd	ADAMTS18	0.141301	0.31215	0.369708	0.180961	0.29606	1.20435	0.849358	1.50449	0	0
FGFBP3	fibroblast growth factor binding protein 3 [Source:HGNC Symbol;Acc:HGNC:23428]	nd	nd	1.07471	0.000682384	nd	nd	nd	nd	nd	nd	nd	nd	1.38158	2.96e-06	nd	nd	nd	nd	nd	nd	nd	nd	1.29223	1.13e-05	FGFBP3	117.789	48.0576	44.7366	83.9403	100.114	191.805	89.2722	131.705	0	0
ARHGAP15	Rho GTPase activating protein 15 [Source:HGNC Symbol;Acc:HGNC:21030]	nd	nd	-1.2675	0.00509446	nd	nd	nd	nd	nd	nd	nd	nd	nd	nd	nd	nd	nd	nd	nd	nd	nd	nd	nd	nd	ARHGAP15	0.304143	0.353987	0.312736	0.399591	0.593391	0.406155	0.957433	0.702778	0	1
SLC16A3	solute carrier family 16 member 3 [Source:HGNC Symbol;Acc:HGNC:10924]	nd	nd	nd	nd	-1.34623	0.00485875	-1.49886	0.00225009	nd	nd	nd	nd	1.88611	0.000136594	nd	nd	nd	nd	-2.43939	3.04e-07	-1.53325	0.00368335	2.79225	2.13e-09	SLC16A3	4.71087	0.679593	1.26316	3.65766	2.37435	2.13879	3.73391	6.00764	0	0
DCX	doublecortin [Source:HGNC Symbol;Acc:HGNC:2714]	nd	nd	nd	nd	-1.23435	1.97823e-14	nd	nd	-1.43037	4.21e-19	nd	nd	nd	nd	nd	nd	-1.13143	3.63e-12	nd	nd	nd	nd	nd	nd	DCX	24.0026	44.4834	32.3028	51.9447	6.89665	8.4672	5.907	16.13	0	0
FABP7	fatty acid binding protein 7 [Source:HGNC Symbol;Acc:HGNC:3562]	nd	nd	nd	nd	1.33675	0.000377461	nd	nd	1.15045	0.00302417	nd	nd	nd	nd	nd	nd	nd	nd	nd	nd	nd	nd	nd	nd	FABP7	70.5085	73.0843	89.7201	96.5962	158.361	115.56	136.54	61.9668	0	0
CBS	cystathionine-beta-synthase [Source:HGNC Symbol;Acc:HGNC:1550]	nd	nd	1.30302	2.7e-05	nd	nd	1.11739	0.000203303	nd	nd	-1.0039	0.00212624	nd	nd	nd	nd	nd	nd	nd	nd	nd	nd	-1.14303	0.000217578	CBS	0.238221	0.524644	0.315944	0.284212	0.360872	0.724539	0.288106	0.330265	0	0
PCDH8	protocadherin 8 [Source:HGNC Symbol;Acc:HGNC:8660]	nd	nd	1.04847	0.0248391	-2.24785	5.39344e-09	nd	nd	-1.73334	1.14e-05	-1.56298	0.000303984	-1.32917	0.00386317	nd	nd	nd	nd	nd	nd	nd	nd	-1.27751	0.00449351	PCDH8	0.302846	0.735761	0.752876	0.477645	1.52903	4.52073	2.14344	7.21632	0	0
FAM135B	family with sequence similarity 135 member B [Source:HGNC Symbol;Acc:HGNC:28029]	-2.40223	0.00043381	-2.23112	0.000594152	-2.24436	0.000362908	-2.07325	0.000844117	nd	nd	nd	nd	-1.63694	0.0012024	-5.32553	2.38e-13	-2.07394	2.68e-05	-5.76253	9.84e-16	nd	nd	3.68859	1.81e-06	FAM135B	0.0703075	0.00551969	0.218331	0.292758	0.0147691	0.0163538	0.0748973	0.068571	1	1
NELL1	neural EGFL like 1 [Source:HGNC Symbol;Acc:HGNC:7750]	2.39537	5.33e-06	nd	nd	2.97828	3.79504e-09	1.40065	0.0126779	nd	nd	1.57762	0.00483924	-1.49137	0.0055468	nd	nd	nd	nd	nd	nd	nd	nd	nd	nd	NELL1	0.29485	0.607601	0.824649	0.48471	1.0526	0.35255	0.195658	0.133404	0	0
FBXO15	F-box protein 15 [Source:HGNC Symbol;Acc:HGNC:13617]	nd	nd	nd	nd	nd	nd	nd	nd	nd	nd	nd	nd	nd	nd	nd	nd	-1.11434	4.44e-08	-1.60067	4.56e-15	-1.62184	1.33e-15	nd	nd	FBXO15	0.391127	0.279044	0.273926	0.838508	0.764645	0.676038	0.584171	0.913983	0	0
MAPK12	mitogen-activated protein kinase 12 [Source:HGNC Symbol;Acc:HGNC:6874]	nd	nd	nd	nd	1.00256	1.45265e-08	nd	nd	nd	nd	nd	nd	nd	nd	nd	nd	nd	nd	nd	nd	nd	nd	nd	nd	MAPK12	6.78003	8.28278	7.86418	5.67087	12.3663	10.428	9.8571	6.11346	0	0
LPL	lipoprotein lipase [Source:HGNC Symbol;Acc:HGNC:6677]	nd	nd	nd	nd	nd	nd	nd	nd	-1.54019	0.0188028	nd	nd	nd	nd	nd	nd	nd	nd	1.58283	0.017833	nd	nd	-1.8539	0.00353158	LPL	2.77889	10.0448	5.50523	3.30191	0.571609	0.45223	0.341133	1.01108	0	0
NOS1	nitric oxide synthase 1 [Source:HGNC Symbol;Acc:HGNC:7872]	nd	nd	nd	nd	nd	nd	nd	nd	nd	nd	nd	nd	nd	nd	nd	nd	nd	nd	-1.24838	0.0441623	-2.17328	0.00102953	nd	nd	NOS1	0.0340282	0.0234723	0.0121843	0.0566127	0.185771	0.112575	0.0976755	0.175442	0	0
SCN7A	sodium voltage-gated channel alpha subunit 7 [Source:HGNC Symbol;Acc:HGNC:10594]	nd	nd	nd	nd	nd	nd	nd	nd	nd	nd	nd	nd	nd	nd	nd	nd	nd	nd	nd	nd	-1.25347	3.04e-08	nd	nd	SCN7A	0.694927	0.846263	0.48976	1.16552	0.359788	0.329693	0.210794	0.317505	0	0
SLIT3	slit guidance ligand 3 [Source:HGNC Symbol;Acc:HGNC:11087]	nd	nd	nd	nd	-1.18704	0.0116247	nd	nd	-1.34196	0.00493131	nd	nd	nd	nd	1.18872	0.0326114	nd	nd	nd	nd	nd	nd	-1.5695	0.00120326	SLIT3	0.439563	1.30399	0.565397	0.716621	0.801224	0.93649	0.705479	1.82103	0	0
LRRC7	leucine rich repeat containing 7 [Source:HGNC Symbol;Acc:HGNC:18531]	nd	nd	1.68831	0.00214561	-1.83343	0.000183145	nd	nd	-2.34962	1.68e-06	nd	nd	nd	nd	nd	nd	nd	nd	nd	nd	nd	nd	nd	nd	LRRC7	0.0893408	0.112596	0.134782	0.103515	0.309343	0.696476	0.211692	1.10193	0	0
TNN	tenascin N [Source:HGNC Symbol;Acc:HGNC:22942]	nd	nd	-1.46547	0.0293932	nd	nd	nd	nd	nd	nd	nd	nd	nd	nd	nd	nd	nd	nd	nd	nd	nd	nd	nd	nd	TNN	0.242024	0.20177	0.28452	0.268794	0.0722113	0.0355269	0.0967522	0.0586504	0	0
CNTNAP2	contactin associated protein like 2 [Source:HGNC Symbol;Acc:HGNC:13830]	nd	nd	nd	nd	1.12488	1.12529e-07	nd	nd	nd	nd	nd	nd	nd	nd	nd	nd	nd	nd	nd	nd	nd	nd	nd	nd	CNTNAP2	1.02233	1.31059	1.44638	1.0075	23.5719	15.7655	15.6918	10.7694	0	0
PRODH	#N/A	nd	nd	nd	nd	1.2938	2.49135e-05	nd	nd	nd	nd	nd	nd	nd	nd	nd	nd	1.30718	8.39e-05	1.38138	1.46e-05	nd	nd	nd	nd	PRODH	1.57024	1.64785	0.9865	0.62894	2.2096	1.61303	1.44553	0.897757	0	0
SCN1A	sodium voltage-gated channel alpha subunit 1 [Source:HGNC Symbol;Acc:HGNC:10585]	nd	nd	nd	nd	nd	nd	-1.25845	0.00654838	nd	nd	nd	nd	nd	nd	nd	nd	nd	nd	nd	nd	nd	nd	nd	nd	SCN1A	0.183089	0.171186	0.237508	0.30725	0.0522072	0.0367217	0.0436101	0.0876262	0	0
CAMK2A	calcium/calmodulin dependent protein kinase II alpha [Source:HGNC Symbol;Acc:HGNC:1460]	nd	nd	nd	nd	-2.03024	2.36141e-08	-1.47924	9.43835e-05	-1.40387	0.000179227	nd	nd	nd	nd	nd	nd	nd	nd	nd	nd	nd	nd	nd	nd	CAMK2A	0.541232	0.640091	0.849558	0.646091	0.788457	1.15467	1.1947	3.21626	0	0
NR2F1	nuclear receptor subfamily 2 group F member 1 [Source:HGNC Symbol;Acc:HGNC:7975]	nd	nd	nd	nd	nd	nd	nd	nd	nd	nd	nd	nd	nd	nd	1.69427	0.000195957	nd	nd	1.08671	0.0229049	nd	nd	-1.16869	0.0108115	NR2F1	9.21931	20.7064	6.32519	9.60419	44.1189	56.5446	49.3312	57.7232	0	0
RNF135	ring finger protein 135 [Source:HGNC Symbol;Acc:HGNC:21158]	nd	nd	nd	nd	nd	nd	nd	nd	nd	nd	nd	nd	1.27458	0.000124927	nd	nd	nd	nd	nd	nd	nd	nd	nd	nd	RNF135	0.88637	0.453322	0.360685	0.538434	1.69553	1.21079	1.11562	1.61804	0	0
NTNG1	netrin G1 [Source:HGNC Symbol;Acc:HGNC:23319]	-1.91899	0.023175	nd	nd	-3.05154	1.3174e-05	nd	nd	nd	nd	-2.7873	0.000299871	nd	nd	nd	nd	nd	nd	nd	nd	nd	nd	nd	nd	NTNG1	0.418421	0.977065	0.678871	0.501915	0.0592752	0.404241	0.217912	0.479838	0	0
EBF3	early B cell factor 3 [Source:HGNC Symbol;Acc:HGNC:19087]	nd	nd	nd	nd	-1.42352	1.15471e-05	-1.49657	6.89499e-06	-1.22056	0.000241198	nd	nd	-1.28683	0.000191244	nd	nd	nd	nd	nd	nd	nd	nd	nd	nd	EBF3	6.45612	11.4096	15.5867	9.58339	6.40189	6.08363	7.22492	17.0924	0	0
GABRA3	gamma-aminobutyric acid type A receptor alpha3 subunit [Source:HGNC Symbol;Acc:HGNC:4077]	nd	nd	-1.13746	1.07e-05	nd	nd	nd	nd	nd	nd	1.21181	2.41e-06	nd	nd	-2.37323	8.65e-18	nd	nd	-2.51333	4.18e-20	nd	nd	2.40383	3.49e-18	GABRA3	1.38423	0.260566	1.34322	1.47804	3.50844	1.51395	3.26565	2.17952	0	0
PCDH19	protocadherin 19 [Source:HGNC Symbol;Acc:HGNC:14270]	nd	nd	nd	nd	1.2352	8.11698e-07	1.38041	5.63498e-08	1.36446	5.38e-08	nd	nd	nd	nd	nd	nd	nd	nd	1.16878	1.08e-05	nd	nd	nd	nd	PCDH19	0.827234	1.5807	1.16009	0.694768	3.28238	3.63583	3.52258	1.38279	0	0
NTRK2	neurotrophic receptor tyrosine kinase 2 [Source:HGNC Symbol;Acc:HGNC:8032]	nd	nd	nd	nd	-1.35557	0.000145935	nd	nd	-1.00051	0.00720037	-1.07789	0.0102082	nd	nd	nd	nd	nd	nd	1.62028	1.14e-05	nd	nd	-1.8742	2.11e-07	NTRK2	0.325057	1.18852	0.604459	0.381685	0.851923	1.80197	1.0683	2.17454	0	0
FOXG1	forkhead box G1 [Source:HGNC Symbol;Acc:HGNC:3811]	nd	nd	nd	nd	6.25189	9.03024e-09	4.56191	6.85291e-05	4.28572	0.000153186	nd	nd	nd	nd	nd	nd	nd	nd	nd	nd	nd	nd	nd	nd	FOXG1	1.44385	0.767695	0.374052	0.524269	16.8357	5.22613	4.22152	0.218207	0	0
AP1S2	adaptor related protein complex 1 sigma 2 subunit [Source:HGNC Symbol;Acc:HGNC:560]	nd	nd	nd	nd	-1.4955	1.06939e-25	nd	nd	-1.03829	1.44e-12	nd	nd	nd	nd	nd	nd	-1.02668	2.56e-12	nd	nd	nd	nd	nd	nd	AP1S2	16.0391	30.5746	22.7018	32.2471	8.32312	12.5727	11.2132	23.3565	0	0
SLC1A2	solute carrier family 1 member 2 [Source:HGNC Symbol;Acc:HGNC:10940]	nd	nd	nd	nd	nd	nd	nd	nd	nd	nd	nd	nd	nd	nd	nd	nd	-1.01161	1.46e-09	nd	nd	nd	nd	nd	nd	SLC1A2	0.889459	1.22581	1.20733	1.77768	1.02345	1.35477	1.0889	1.32604	0	0
SMARCA2	SWI/SNF related, matrix associated, actin dependent regulator of chromatin, subfamily a, member 2 [Source:HGNC Symbol;Acc:HGNC:11098]	nd	nd	nd	nd	nd	nd	nd	nd	nd	nd	nd	nd	nd	nd	nd	nd	nd	nd	nd	nd	nd	nd	-1.06013	1.07e-09	SMARCA2	0.567097	1.18034	0.732065	0.729789	0.391743	0.384289	0.39109	0.493272	0	0
ALDH1A3	aldehyde dehydrogenase 1 family member A3 [Source:HGNC Symbol;Acc:HGNC:409]	nd	nd	nd	nd	nd	nd	-1.14256	0.00156942	nd	nd	nd	nd	-2.07854	0.0364367	nd	nd	-2.27025	0.035799	nd	nd	nd	nd	-2.00295	0.0385403	ALDH1A3	0.00829376	0.0364483	0.0381806	0.0432321	0.490549	0.380325	0.526828	0.833611	0	0
EEF1A2	eukaryotic translation elongation factor 1 alpha 2 [Source:HGNC Symbol;Acc:HGNC:3192]	nd	nd	nd	nd	nd	nd	-1.2501	3.28545e-07	-1.10206	6.05e-06	nd	nd	nd	nd	-1.18599	4.73e-07	nd	nd	nd	nd	nd	nd	1.20431	2.06e-07	EEF1A2	7.66147	3.32226	7.4898	5.11367	2.54044	1.95	2.12353	4.61405	0	0
ARX	aristaless related homeobox [Source:HGNC Symbol;Acc:HGNC:18060]	nd	nd	nd	nd	nd	nd	nd	nd	nd	nd	nd	nd	nd	nd	2.26477	9.99e-05	nd	nd	nd	nd	nd	nd	-2.01101	0.000416718	ARX	7.73737	31.1706	6.41375	13.9276	18.0905	14.4021	22.961	10.6794	0	0
DMD	dystrophin [Source:HGNC Symbol;Acc:HGNC:2928]	nd	nd	nd	nd	nd	nd	nd	nd	nd	nd	nd	nd	-1.03314	3.57e-05	nd	nd	nd	nd	nd	nd	nd	nd	-1.0084	4.25e-05	DMD	1.34602	2.7077	2.72421	2.02956	4.95049	4.21467	4.6075	3.03526	0	0
CDH13	cadherin 13 [Source:HGNC Symbol;Acc:HGNC:1753]	-1.15011	0.00282714	nd	nd	nd	nd	nd	nd	nd	nd	nd	nd	-1.07047	0.00069134	-1.22335	0.000102547	nd	nd	nd	nd	nd	nd	nd	nd	CDH13	0.612809	0.549999	1.27195	0.750544	0.127849	0.142892	0.278296	0.193887	0	1
DLX3	distal-less homeobox 3 [Source:HGNC Symbol;Acc:HGNC:2916]	nd	nd	nd	nd	1.3868	1.88064e-05	nd	nd	nd	nd	nd	nd	nd	nd	nd	nd	nd	nd	nd	nd	nd	nd	nd	nd	DLX3	0.88858	0.668924	0.882536	0.705153	1.86212	1.02199	1.28717	0.707337	0	0
GABRG3	gamma-aminobutyric acid type A receptor gamma3 subunit [Source:HGNC Symbol;Acc:HGNC:4088]	nd	nd	nd	nd	nd	nd	nd	nd	nd	nd	nd	nd	nd	nd	nd	nd	-1.32623	3.48e-06	nd	nd	-1.12128	0.000111531	nd	nd	GABRG3	0.321807	0.4063	0.366979	0.793905	0.336936	0.285825	0.287688	0.298572	0	0
KCNC1	potassium voltage-gated channel subfamily C member 1 [Source:HGNC Symbol;Acc:HGNC:6233]	nd	nd	nd	nd	1.11306	0.000125166	1.01905	0.00072047	nd	nd	nd	nd	nd	nd	nd	nd	nd	nd	nd	nd	nd	nd	nd	nd	KCNC1	1.63737	1.91263	1.68134	1.63842	1.79045	1.67907	1.26095	0.819681	1	0
SAMD11	sterile alpha motif domain containing 11 [Source:HGNC Symbol;Acc:HGNC:28706]	nd	nd	nd	nd	-1.38154	0.000136881	-1.21983	0.00108818	-1.81044	7.49e-07	nd	nd	nd	nd	nd	nd	nd	nd	nd	nd	nd	nd	nd	nd	SAMD11	0.48701	0.40893	0.337837	0.499909	0.652853	0.731156	0.477615	1.69954	0	0
CACNA2D1	calcium voltage-gated channel auxiliary subunit alpha2delta 1 [Source:HGNC Symbol;Acc:HGNC:1399]	nd	nd	nd	nd	nd	nd	-1.07697	0.000951328	nd	nd	nd	nd	nd	nd	nd	nd	nd	nd	nd	nd	nd	nd	nd	nd	CACNA2D1	3.58051	4.89261	4.72385	4.28008	3.1059	2.23239	2.67834	4.69075	0	0
NEGR1	neuronal growth regulator 1 [Source:HGNC Symbol;Acc:HGNC:17302]	nd	nd	nd	nd	nd	nd	nd	nd	nd	nd	nd	nd	nd	nd	nd	nd	nd	nd	nd	nd	nd	nd	-1.01054	4.33e-05	NEGR1	0.988992	1.9931	1.28366	1.42502	0.647134	0.719636	0.708501	0.733046	0	0
FGFR2	fibroblast growth factor receptor 2 [Source:HGNC Symbol;Acc:HGNC:3689]	nd	nd	nd	nd	-1.03439	4.64109e-06	nd	nd	nd	nd	nd	nd	nd	nd	nd	nd	nd	nd	nd	nd	nd	nd	nd	nd	FGFR2	22.7032	22.0443	23.6915	24.1775	37.7253	59.78	47.9049	76.8572	0	0
SLC22A3	solute carrier family 22 member 3 [Source:HGNC Symbol;Acc:HGNC:10967]	nd	nd	1.26245	0.0296414	nd	nd	nd	nd	-1.15065	0.0290836	nd	nd	nd	nd	nd	nd	nd	nd	nd	nd	nd	nd	nd	nd	SLC22A3	0.0447023	0.102912	0.100801	0.0737016	0.174656	0.328529	0.133979	0.301625	0	0
HLA-DPB1	#N/A	nd	nd	nd	nd	nd	nd	nd	nd	nd	nd	nd	nd	1.11789	1.86e-31	nd	nd	nd	nd	nd	nd	-1.07118	5.05e-29	nd	nd	HLA-DPB1	7.66397	5.1985	3.50233	7.34694	7.52664	7.02919	4.58078	7.40491	0	0
GABBR2	gamma-aminobutyric acid type B receptor subunit 2 [Source:HGNC Symbol;Acc:HGNC:4507]	1.05835	0.0303357	nd	nd	nd	nd	nd	nd	nd	nd	nd	nd	nd	nd	nd	nd	nd	nd	nd	nd	nd	nd	nd	nd	GABBR2	0.776123	1.50159	1.08387	0.950856	0.442832	0.316246	0.208543	0.420109	0	0
HLA-C	major histocompatibility complex, class I, C [Source:HGNC Symbol;Acc:HGNC:4933]	-2.09659	6.06e-97	-1.73169	1.95e-69	-2.23889	3.35875e-111	-1.874	1.18618e-81	nd	nd	nd	nd	-1.61479	1.25e-65	-1.93807	7.62e-94	-1.70327	1.28e-73	-2.02655	8.99e-103	nd	nd	nd	nd	HLA-C	16.695	13.3249	50.5516	53.7071	6.90157	8.88199	28.9232	32.3027	1	1
RCN1P2	reticulocalbin 1 pseudogene 2 [Source:HGNC Symbol;Acc:HGNC:39204]	-1.13372	2.09e-08	nd	nd	-1.00654	3.8108e-07	nd	nd	nd	nd	nd	nd	-1.32644	1.38e-12	-1.13812	9.62e-10	-1.15778	1.74e-09	nd	nd	nd	nd	nd	nd	RCN1P2	2.56802	2.949	6.41127	5.71041	2.77692	3.27726	6.03358	5.57942	1	1
LINC01515	long intergenic non-protein coding RNA 1515 [Source:HGNC Symbol;Acc:HGNC:51210]	-5.18997	7.37e-50	-2.5163	2.6e-25	-4.91386	8.46974e-45	-2.24019	5.88994e-20	nd	nd	-2.67367	5.65e-12	-6.39927	2.82e-25	-5.751	4.42e-30	-6.96941	2.28e-30	-6.32113	1.28e-36	nd	nd	nd	nd	LINC01515	0.00737574	0.0117082	0.622188	0.923024	0.0368772	0.239349	1.34947	1.1283	1	1
PPP1R3C	protein phosphatase 1 regulatory subunit 3C [Source:HGNC Symbol;Acc:HGNC:9293]	-1.49252	2.12e-07	nd	nd	-1.51148	3.67286e-08	nd	nd	nd	nd	nd	nd	nd	nd	-1.16299	8.57e-05	-1.13396	0.000128317	-1.41398	4.48e-07	nd	nd	nd	nd	PPP1R3C	1.23873	1.02478	2.26645	2.71022	1.10203	1.61737	3.05537	3.12794	1	1
AC087633.2	#N/A	-1.80233	8.93e-06	-1.87753	1.66e-06	-2.07079	2.78969e-08	-2.146	9.71652e-09	nd	nd	nd	nd	-1.64565	5.34e-06	-2.86384	5.08e-11	-1.33655	0.000809046	-2.55473	1.11e-08	nd	nd	1.21819	0.0227353	AC087633.2	0.141954	0.0602531	0.432642	0.344708	0.124184	0.118381	0.423364	0.523114	1	1
IAH1	isoamyl acetate hydrolyzing esterase 1 (putative) [Source:HGNC Symbol;Acc:HGNC:27696]	-1.17646	2.36e-08	-1.15257	3.38e-08	-1.0642	2.05498e-07	-1.04031	6.71762e-07	nd	nd	nd	nd	-1.19332	1.03e-08	-1.02378	1.44e-06	nd	nd	nd	nd	nd	nd	nd	nd	IAH1	1.01957	1.14235	2.29831	1.87967	1.28953	1.31288	2.86712	2.68542	1	1
C21orf33	chromosome 21 open reading frame 33 [Source:HGNC Symbol;Acc:HGNC:1273]	-7.38288	2.11e-10	-5.50345	1.24e-13	-6.80845	2.36838e-09	-4.92902	6.3535e-11	nd	nd	nd	nd	-7.18633	1.01e-10	-6.20295	2.59e-14	-7.23701	6.65e-11	-6.25363	1.31e-14	nd	nd	nd	nd	C21orf33	0.00774651	0.0134642	1.00004	1.03404	0.00422257	0.0193915	0.846359	0.574999	1	1
GAS7	growth arrest specific 7 [Source:HGNC Symbol;Acc:HGNC:4169]	-6.39431	6.74e-73	-6.90394	2.62e-74	-5.8984	4.9851e-62	-6.40803	7.88295e-64	nd	nd	nd	nd	-9.64569	3.29e-34	-8.20277	2.55e-58	-8.86183	4.21e-29	-7.41891	1.53e-47	nd	nd	nd	nd	GAS7	0.00455541	0.0114093	3.37609	1.95771	0.043276	0.0300089	3.54193	2.54988	1	1
AC026366.1	#N/A	-1.03254	1.31e-22	nd	nd	-1.15216	9.53314e-29	-1.07947	1.9524e-25	nd	nd	nd	nd	nd	nd	-1.05685	8.03e-24	nd	nd	-1.19969	5.4e-31	nd	nd	nd	nd	AC026366.1	29.8173	25.5279	52.5084	58.0111	33.0478	34.7617	66.3206	72.8368	1	1
LHFPL1	LHFPL tetraspan subfamily member 1 [Source:HGNC Symbol;Acc:HGNC:6587]	-1.66159	1.42e-07	-1.49923	1.47e-06	-1.25052	6.12218e-05	-1.08816	0.000611931	nd	nd	nd	nd	-2.14028	6.04e-11	-1.62094	4.62e-07	-2.48989	4.06e-15	-1.97055	1.51e-10	nd	nd	nd	nd	LHFPL1	0.46441	0.672721	2.02636	2.60141	0.95623	1.07383	2.96847	2.26499	1	1
MICA	MHC class I polypeptide-related sequence A [Source:HGNC Symbol;Acc:HGNC:7090]	-2.58592	5.93e-35	-1.14598	8.97e-09	-2.68158	4.48347e-38	-1.24164	1.88914e-10	nd	nd	-1.43994	4.77e-10	-1.79909	1.19e-20	-1.59022	1.06e-16	-1.5643	1.41e-15	-1.35543	4.64e-12	nd	nd	nd	nd	MICA	1.48535	1.70925	5.10209	4.33454	0.851972	2.33208	5.06733	5.45798	1	1
MRPL35	mitochondrial ribosomal protein L35 [Source:HGNC Symbol;Acc:HGNC:14489]	-1.08336	3.43e-34	nd	nd	-1.07994	3.06589e-34	nd	nd	nd	nd	nd	nd	-1.08287	7.81e-38	nd	nd	-1.02323	6.07e-34	nd	nd	nd	nd	nd	nd	MRPL35	8.09683	10.4838	16.9678	16.2434	6.0383	8.18736	12.5268	12.6553	1	1
AC020928.1	0	-2.91327	4.58e-16	-1.06508	0.000323968	-2.2568	1.00827e-09	nd	nd	nd	nd	-1.84819	4.17e-06	-3.1105	1.39e-16	-1.82217	2.31e-09	-2.51743	1.54e-10	-1.2291	0.000220505	nd	nd	-1.28834	0.00493128	AC020928.1	0.141075	0.334762	1.16682	0.768458	0.200016	0.715356	1.46743	0.942833	1	1
CLDN6	claudin 6 [Source:HGNC Symbol;Acc:HGNC:2048]	nd	nd	-1.4663	1.72e-08	nd	nd	-1.11806	2.8344e-05	nd	nd	nd	nd	nd	nd	-1.14077	1.49e-06	nd	nd	nd	nd	nd	nd	nd	nd	CLDN6	21.2996	14.0515	30.6835	18.8605	2.79564	1.66349	4.48697	3.5954	1	1
ANKRD35	ankyrin repeat domain 35 [Source:HGNC Symbol;Acc:HGNC:26323]	nd	nd	-1.09712	0.00209298	nd	nd	-1.17675	0.000371168	nd	nd	nd	nd	-1.32069	0.000113144	-1.69805	1.04e-06	-1.1802	0.00141538	-1.55756	9.05e-06	nd	nd	nd	nd	ANKRD35	0.244683	0.191762	0.612995	0.558431	0.433025	0.319522	0.673062	0.719757	1	1
EDN1	endothelin 1 [Source:HGNC Symbol;Acc:HGNC:3176]	-1.10543	0.00215465	-1.52842	7.23e-06	-1.1255	0.000473978	-1.54849	2.97823e-06	nd	nd	nd	nd	-1.4624	1.82e-07	-1.54681	2.97e-08	nd	nd	nd	nd	nd	nd	nd	nd	EDN1	3.06791	2.88189	8.34142	5.4331	0.788883	0.588572	1.67175	1.70711	1	1
PTGR1	prostaglandin reductase 1 [Source:HGNC Symbol;Acc:HGNC:18429]	-1.25571	3.39e-07	-1.82034	3.98e-15	-1.18202	5.30968e-07	-1.74665	5.44858e-14	nd	nd	nd	nd	-1.15228	3.03e-06	-1.6742	1.2e-12	-1.10016	1.41e-05	-1.62209	6.25e-12	nd	nd	nd	nd	PTGR1	4.94603	3.44277	10.8705	10.4748	8.58217	5.80876	20.105	19.3739	1	1
POTEF	POTE ankyrin domain family member F [Source:HGNC Symbol;Acc:HGNC:33905]	4.25515	5.89e-69	4.12942	6.63e-65	1.29539	1.21081e-10	1.16967	1.67127e-08	-2.95976	4.33e-32	nd	nd	3.58474	6.39e-40	3.23666	3.22e-32	1.37872	7.21e-10	1.03065	1.11e-05	-2.20602	3.57e-14	nd	nd	POTEF	1.73005	1.35688	0.138827	0.656316	5.00936	4.59445	0.258609	2.02605	1	1
TNKS2-AS1	TNKS2 antisense RNA 1 (head to head) [Source:HGNC Symbol;Acc:HGNC:45173]	1.44909	2.23e-06	1.36214	8.75e-06	1.10496	9.80629e-05	1.018	0.000518228	nd	nd	nd	nd	1.68497	2.56e-07	1.46685	1.77e-05	nd	nd	nd	nd	-1.24414	0.000514857	nd	nd	TNKS2-AS1	2.44639	2.10199	0.74544	1.76373	3.88135	3.64473	1.40509	1.79834	1	1
PCDHGB6	protocadherin gamma subfamily B, 6 [Source:HGNC Symbol;Acc:HGNC:8713]	1.18706	5.82e-16	1.16373	1.37e-15	nd	nd	nd	nd	nd	nd	nd	nd	1.12632	4.24e-16	1.33043	8.95e-23	nd	nd	nd	nd	nd	nd	nd	nd	PCDHGB6	5.31764	6.1197	2.41435	3.74667	3.54595	3.4921	1.52764	2.60593	1	1
CHMP1B2P	charged multivesicular body protein 1B2, pseudogene [Source:HGNC Symbol;Acc:HGNC:49380]	3.57546	2.41e-13	3.53703	3.1e-13	7.15373	3.38363e-10	7.1153	8.59468e-10	3.57827	0.00567355	nd	nd	4.45979	1.5e-23	3.4721	7.01e-14	7.51598	1.64e-11	6.52829	1e-08	3.05619	0.0342715	nd	nd	CHMP1B2P	0.540015	0.272307	0.0234228	0.00275374	0.332201	0.323421	0.0269179	0.00178525	1	1
COX20P1	COX20, cytochrome c oxidase assembly factor pseudogene 1 [Source:HGNC Symbol;Acc:HGNC:31435]	2.24404	0.000153187	2.25904	0.000102826	3.4307	2.87384e-06	3.44571	4.39498e-06	nd	nd	nd	nd	1.22119	0.00427676	1.31798	0.0023079	5.2684	1.25e-07	5.36519	4.77e-08	4.04721	0.000137559	nd	nd	COX20P1	3.31597	3.58225	1.39822	0.0982569	2.46033	2.4753	0.519668	0.221147	1	1
SORD2P	#N/A	1.1501	0.00909931	1.29668	0.00175405	nd	nd	nd	nd	nd	nd	nd	nd	nd	nd	1.03972	0.00846678	nd	nd	nd	nd	nd	nd	nd	nd	SORD2P	0.471133	0.506654	0.239812	0.271967	0.451416	0.503527	0.198569	0.252725	1	1
FP565260.6	#N/A	1.98877	7.65e-09	2.19139	3.83e-11	1.15739	0.000122551	1.36001	6.02495e-06	nd	nd	nd	nd	2.48966	4.18e-15	2.72103	1.8e-18	nd	nd	1.19547	9.11e-06	-1.52556	2e-05	nd	nd	FP565260.6	0.840728	0.984471	0.143533	0.428517	0.709814	0.817308	0.180299	0.317207	1	1
FP565260.1	0	2.16321	4.62e-20	2.36381	6.68e-25	nd	nd	1.11964	1.30379e-08	-1.24417	1.88e-06	nd	nd	1.84419	3.19e-20	2.09486	6.17e-27	nd	nd	nd	nd	-1.10138	8.24e-07	nd	nd	FP565260.1	0.598012	0.710127	0.161348	0.353977	0.557243	0.641635	0.121717	0.294306	1	1
AC090589.1	0	1.82621	1.58e-09	1.88307	2.16e-10	4.36984	8.69904e-19	4.4267	3.52073e-19	2.54363	3.02e-06	nd	nd	2.16626	4.14e-14	1.65901	4.28e-08	5.39937	1.68e-20	4.89213	1.29e-16	3.23312	6.07e-07	nd	nd	AC090589.1	9.64896	6.76386	2.07124	0.221303	9.2604	9.65093	2.57083	0.443883	1	1
FAR2P1	fatty acyl-CoA reductase 2 pseudogene 1 [Source:HGNC Symbol;Acc:HGNC:49284]	3.76698	2.97e-75	3.83455	2.06e-78	nd	nd	nd	nd	-2.90945	1.94e-43	nd	nd	3.3634	8.22e-44	2.9908	3.86e-34	nd	nd	nd	nd	-2.43442	8.26e-22	nd	nd	FAR2P1	0.834916	0.644408	0.0803273	0.435611	2.30576	2.41735	0.164462	1.26479	1	1
AL161725.1	0	1.36489	0.000196169	1.42144	6.48e-05	2.05991	1.6049e-08	2.11646	9.93827e-09	nd	nd	nd	nd	2.67153	5.44e-10	2.35036	1.29e-07	2.01722	3.33e-07	1.69605	3.03e-05	nd	nd	nd	nd	AL161725.1	0.38631	0.309309	0.0574315	0.0940103	0.572674	0.595813	0.215551	0.135582	1	1
ZNF502	zinc finger protein 502 [Source:HGNC Symbol;Acc:HGNC:23718]	1.63497	7.44e-20	1.67246	3.35e-21	nd	nd	nd	nd	-1.12295	2.23e-09	nd	nd	1.91561	1.49e-30	1.83572	4.53e-28	nd	nd	nd	nd	-1.41087	3.01e-16	nd	nd	ZNF502	4.42572	4.18636	1.1473	3.08157	3.48708	3.57727	1.09967	2.42959	1	1
ACCS	1-aminocyclopropane-1-carboxylate synthase homolog (inactive) [Source:HGNC Symbol;Acc:HGNC:23989]	1.6844	6.07e-14	1.37933	2.17e-09	1.52169	5.91095e-12	1.21661	1.33553e-07	nd	nd	nd	nd	2.44938	1.15e-26	1.62895	1.77e-11	2.2779	1.14e-23	1.45747	1.87e-09	nd	nd	nd	nd	ACCS	2.19993	1.24261	0.397237	0.451684	3.46002	2.7999	1.05659	1.19549	1	1
SLC2A14	solute carrier family 2 member 14 [Source:HGNC Symbol;Acc:HGNC:18301]	1.92132	0.000343172	1.42548	0.0141016	1.1279	0.0124587	nd	nd	nd	nd	nd	nd	3.23255	1.16e-11	2.44216	1.67e-06	2.92769	1.1e-10	2.13731	1.05e-05	nd	nd	nd	nd	SLC2A14	0.345437	0.199577	0.0362613	0.0471422	0.194387	0.138581	0.0509335	0.088716	1	1
CCDC152	coiled-coil domain containing 152 [Source:HGNC Symbol;Acc:HGNC:34438]	1.56531	4.25e-15	2.05177	8.14e-27	4.90343	6.26242e-60	5.38989	8.16431e-73	3.33812	2.08e-26	nd	nd	1.50279	3.7e-13	1.28493	1.36e-09	4.05146	9.81e-50	3.8336	3.98e-44	2.54867	2.47e-18	nd	nd	CCDC152	2.49467	2.14609	0.865165	0.150922	4.25383	5.95869	1.40717	0.14253	1	1
HIST1H3C	histone cluster 1 H3 family member c [Source:HGNC Symbol;Acc:HGNC:4768]	-3.79561	7.9e-27	-4.43462	2.92e-34	-4.04954	5.11363e-31	-4.68855	1.42472e-38	nd	nd	nd	nd	-3.99102	9.55e-35	-3.67812	4.42e-30	-4.98478	5e-55	-4.67188	8.07e-49	nd	nd	nd	nd	HIST1H3C	8.02447	9.9491	126.183	250.698	3.05147	1.9568	41.6038	50.2047	1	1
LINC00939	long intergenic non-protein coding RNA 939 [Source:HGNC Symbol;Acc:HGNC:48631]	-4.64637	3.91e-08	-5.11354	2.04e-08	-3.96302	1.82849e-06	-4.43019	1.61656e-06	nd	nd	nd	nd	-5.87163	3.03e-06	-5.17315	7.21e-05	-5.70151	9.8e-06	-5.00302	0.000103993	nd	nd	nd	nd	LINC00939	1e-06	0.00160269	0.0714025	0.0623095	0.00947875	0.00742101	0.246736	0.155844	1	1
HIST1H1A	histone cluster 1 H1 family member a [Source:HGNC Symbol;Acc:HGNC:4715]	-4.411	1.1e-18	-4.67272	2.68e-20	-4.67642	1.55683e-21	-4.93815	6.86348e-23	nd	nd	nd	nd	-4.83443	1.54e-23	-5.10932	1.21e-23	-6.74107	4.42e-47	-7.01596	1.85e-45	-1.90664	6.77e-09	nd	nd	HIST1H1A	0.281053	0.236929	7.89438	29.694	0.333742	0.272533	6.80708	8.27459	1	1
DNM1P51	dynamin 1 pseudogene 51 [Source:HGNC Symbol;Acc:HGNC:48500]	-2.1071	1.2e-07	-1.04613	0.00531958	-2.34881	3.90692e-10	-1.28784	0.000129863	nd	nd	-1.06097	0.0347004	-2.44772	6.4e-09	nd	nd	-2.09117	2.42e-06	nd	nd	nd	nd	-1.7253	0.000136948	DNM1P51	0.0311539	0.10426	0.171267	0.132744	0.0511119	0.108372	0.219739	0.26226	1	1
AL157778.1	#N/A	-1.20052	1.27e-11	nd	nd	-1.36936	8.00502e-16	nd	nd	nd	nd	nd	nd	-1.37493	6.43e-06	nd	nd	-2.58046	5.15e-23	-1.60751	3.08e-13	-1.20553	1.13e-08	nd	nd	AL157778.1	0.767085	1.47347	1.94376	4.46769	4.65431	6.91574	10.4993	11.9708	1	1
SPX	spexin hormone [Source:HGNC Symbol;Acc:HGNC:28139]	-1.46069	0.0035147	nd	nd	-1.54932	0.000469559	nd	nd	nd	nd	nd	nd	-1.76285	9.12e-05	nd	nd	nd	nd	nd	nd	1.45893	0.00177909	-1.05437	0.0285878	SPX	0.283848	0.580864	0.94497	0.340426	0.287752	0.473857	0.773337	0.833915	1	1
OLFM3	olfactomedin 3 [Source:HGNC Symbol;Acc:HGNC:17990]	-1.78467	1.39e-06	nd	nd	-1.75501	5.72347e-07	nd	nd	nd	nd	-1.10476	0.00824031	-1.03026	0.0183234	nd	nd	nd	nd	nd	nd	nd	nd	nd	nd	OLFM3	0.311759	0.437241	0.633405	0.50181	1.32171	2.83292	4.46368	4.43717	1	1
SNORD114-20	small nucleolar RNA, C/D box 114-20 [Source:HGNC Symbol;Acc:HGNC:33008]	-2.92087	8.98e-07	-4.07314	3.27e-09	-2.52634	1.16374e-05	-3.67861	1.22951e-07	nd	nd	nd	nd	-2.87154	0.0026335	-3.58021	0.00225579	-4.3834	4.72e-07	-5.09207	1.07e-06	-1.51186	0.0102009	nd	nd	SNORD114-20	0.649897	0.47019	5.25512	15.1343	3.27586	1.50183	24.4561	18.7573	1	1
SGK2	SGK2, serine/threonine kinase 2 [Source:HGNC Symbol;Acc:HGNC:13900]	nd	nd	-1.11117	0.0142712	nd	nd	-1.1535	0.00498946	nd	nd	nd	nd	-1.50728	0.00654133	nd	nd	-1.51702	0.011863	nd	nd	nd	nd	nd	nd	SGK2	0.0791002	0.118014	0.217719	0.22017	1.09346	0.882167	1.87115	1.9475	1	1
FRRS1L	ferric chelate reductase 1 like [Source:HGNC Symbol;Acc:HGNC:1362]	-1.37773	2.11e-05	nd	nd	-1.63036	4.79909e-08	-1.04871	0.000898642	nd	nd	nd	nd	nd	nd	-1.18522	0.000512087	nd	nd	-1.11114	0.000930231	nd	nd	nd	nd	FRRS1L	1.01996	0.555632	1.25003	1.18769	1.52754	2.28467	3.89419	4.68216	1	1
ANKRD18CP	ankyrin repeat domain 18C, pseudogene [Source:HGNC Symbol;Acc:HGNC:43601]	nd	nd	-1.01496	0.00355856	nd	nd	-1.12633	0.000412459	nd	nd	nd	nd	nd	nd	-1.27145	0.000145104	nd	nd	-1.4343	6.73e-06	nd	nd	nd	nd	ANKRD18CP	0.642746	0.351158	0.837308	0.9387	0.498509	0.452994	0.896053	0.984952	1	1
S100A10	S100 calcium binding protein A10 [Source:HGNC Symbol;Acc:HGNC:10487]	-1.23864	0.0382616	-2.04585	0.000275708	-1.39146	0.0058199	-2.19868	3.46363e-05	nd	nd	nd	nd	nd	nd	-1.32777	0.0128585	nd	nd	nd	nd	nd	nd	nd	nd	S100A10	1.85189	1.00361	2.48807	1.35921	0.507833	0.292156	1.17896	1.33502	1	1
AC106872.5	0	-3.49322	9.86e-07	-3.29931	2.71e-07	-4.52666	4.13152e-12	-4.33275	3.82611e-13	-1.03344	0.00453091	nd	nd	-4.60499	3.51e-09	-6.65958	1.87e-08	-4.91189	1.66e-10	-6.96648	2.56e-09	nd	nd	nd	nd	AC106872.5	0.0413676	0.00801201	0.91673	1.12992	0.070132	0.0753696	0.726541	1.49354	0	1
SLC25A43	solute carrier family 25 member 43 [Source:HGNC Symbol;Acc:HGNC:30557]	-1.33424	0.000445571	-2.0789	5.01e-08	-1.99007	1.30675e-09	-2.73473	1.50536e-14	nd	nd	nd	nd	-1.22271	0.000139813	-1.87047	9.36e-09	-1.37727	1.6e-05	-2.02502	2.24e-10	nd	nd	nd	nd	SLC25A43	0.369549	0.234209	0.846351	0.938849	0.246348	0.149698	0.616769	0.97964	0	1
DYNLRB2	dynein light chain roadblock-type 2 [Source:HGNC Symbol;Acc:HGNC:15467]	2.76773	1.82e-05	2.7043	2.47e-05	nd	nd	nd	nd	-2.22777	0.000466359	nd	nd	2.22785	0.000134657	1.43864	0.0414093	nd	nd	nd	nd	-1.92531	0.0019307	nd	nd	DYNLRB2	0.566895	0.329866	0.123183	0.455306	0.728066	0.694311	0.102701	0.49801	1	1
ADAMTS7P1	#N/A	1.56374	0.00470785	1.50231	0.00630657	nd	nd	nd	nd	-1.0924	0.0414525	nd	nd	1.49132	0.00269265	nd	nd	nd	nd	nd	nd	nd	nd	nd	nd	ADAMTS7P1	0.209941	0.126574	0.0737382	0.147174	0.218318	0.20846	0.0744778	0.155787	1	1
LINC01456	long intergenic non-protein coding RNA 1456 [Source:HGNC Symbol;Acc:HGNC:50846]	1.22048	0.00206017	1.32254	0.000482677	1.34677	0.00018594	1.44883	7.12847e-05	nd	nd	nd	nd	1.48992	0.000216756	1.29302	0.00277437	1.25242	0.00329732	1.05552	0.0107816	nd	nd	nd	nd	LINC01456	1.67322	1.4517	0.587511	0.687932	2.42181	2.60553	1.03189	0.946784	1	1
AP000786.1	0	1.66592	3.45e-05	1.29961	0.00233256	1.54855	3.08791e-05	1.18223	0.00282542	nd	nd	nd	nd	1.23633	0.00194625	nd	nd	nd	nd	nd	nd	nd	nd	nd	nd	AP000786.1	1.89349	1.57766	0.788733	1.20982	2.73239	2.10537	0.848032	0.926711	1	1
AC079145.1	0	1.4169	0.00201398	1.10402	0.0230549	nd	nd	nd	nd	nd	nd	nd	nd	2.40479	0.000151025	1.55011	0.0467559	nd	nd	nd	nd	-1.51203	0.0495795	nd	nd	AC079145.1	1.12464	0.610238	0.214222	0.601501	2.66037	2.15379	0.996484	1.50955	1	1
AC060834.1	0	1.57313	2.97e-05	1.30947	0.000841294	1.8407	5.49966e-07	1.57703	4.20419e-05	nd	nd	nd	nd	1.15655	0.0024472	1.02523	0.0133239	nd	nd	nd	nd	nd	nd	nd	nd	AC060834.1	0.572814	0.52221	0.257548	0.316629	0.863957	0.715139	0.281013	0.239938	1	1
AL117339.5	#N/A	1.736	2.22e-05	2.05938	8.27e-08	1.01323	0.0049206	1.33662	0.000174183	nd	nd	nd	nd	1.53144	0.00246796	1.78734	0.000293183	1.13656	0.0409425	1.39247	0.00269102	nd	nd	nd	nd	AL117339.5	0.174949	0.212083	0.0583093	0.0787907	0.452106	0.563809	0.13741	0.222012	1	1
MED15P9	mediator complex subunit 15 pseudogene 9 [Source:HGNC Symbol;Acc:HGNC:44130]	3.20318	1.12e-16	3.51079	9.81e-21	1.28514	5.33489e-06	1.59276	1.04074e-08	-1.91804	5.49e-06	nd	nd	3.3282	5.89e-09	3.01061	3.04e-07	nd	nd	nd	nd	-2.78949	3.22e-06	nd	nd	MED15P9	0.465299	0.365553	0.0446796	0.314326	1.28961	1.59699	0.139089	0.526008	1	1
C5orf63	chromosome 5 open reading frame 63 [Source:HGNC Symbol;Acc:HGNC:40051]	-3.8624	2.01e-06	-2.61543	1.99e-05	-3.92257	3.174e-07	-2.6756	6.29633e-06	nd	nd	nd	nd	-4.63182	0.000233909	-3.30171	0.000300758	-3.98011	0.00449811	-2.65001	0.00499838	nd	nd	nd	nd	C5orf63	0.00230661	0.00771632	0.073468	0.0474494	0.0110608	0.0257984	0.156858	0.165718	1	1
PCDHB8	protocadherin beta 8 [Source:HGNC Symbol;Acc:HGNC:8693]	-2.21935	0.00136999	nd	nd	-1.91076	0.00290991	nd	nd	nd	nd	nd	nd	-2.18421	3.07e-06	nd	nd	-1.69944	0.00115682	nd	nd	nd	nd	-1.52228	0.00229724	PCDHB8	0.104464	0.316044	0.49372	0.348518	0.0512665	0.132486	0.24071	0.196437	1	1
FKBP9P1	FK506 binding protein 9 pseudogene 1 [Source:HGNC Symbol;Acc:HGNC:23568]	-2.86122	2.21e-05	nd	nd	-2.73155	1.74321e-05	nd	nd	nd	nd	-1.9956	0.00948827	-3.53707	1.32e-08	nd	nd	-3.03187	3.59e-06	nd	nd	nd	nd	-2.7713	2.1e-05	FKBP9P1	0.0294689	0.192026	0.323295	0.223933	0.0343909	0.13708	0.241889	0.225764	1	1
CYTOR	cytoskeleton regulator RNA [Source:HGNC Symbol;Acc:HGNC:28717]	nd	nd	-1.78812	0.000897483	nd	nd	-1.67881	0.00107365	nd	nd	nd	nd	-1.04473	0.00923432	nd	nd	nd	nd	nd	nd	nd	nd	nd	nd	CYTOR	1.20605	1.40579	2.45664	1.3749	0.213194	0.0973988	0.334485	0.313909	1	1
TTC34	#N/A	2.12295	7.53e-16	1.6013	6.24e-09	1.28386	2.63341e-07	nd	nd	nd	nd	nd	nd	1.33155	7.94e-06	2.13758	2.33e-15	nd	nd	nd	nd	-1.55728	5.92e-08	nd	nd	TTC34	0.294843	0.509944	0.114987	0.335817	0.754495	0.525829	0.167698	0.307347	1	1
AC116407.1	0	nd	nd	1.04639	0.0028082	1.53081	2.58546e-05	1.75514	1.20323e-06	nd	nd	nd	nd	1.45333	5.3e-07	1.94712	5.99e-13	1.53439	1.92e-07	2.02818	1.08e-13	nd	nd	nd	nd	AC116407.1	1.33774	1.88189	0.475302	0.448449	0.853898	0.994833	0.47401	0.291797	1	1
ZNF558	zinc finger protein 558 [Source:HGNC Symbol;Acc:HGNC:26422]	2.35913	5.93e-35	2.98369	7.39e-57	7.75114	2.47789e-63	8.3757	7.7972e-74	5.39201	6.28e-30	nd	nd	2.33524	1e-34	3.0601	9.62e-61	8.18039	2.28e-60	8.90526	2.09e-71	5.84516	3.66e-30	nd	nd	ZNF558	3.65793	6.04369	0.712079	0.0128445	4.2648	6.57679	0.817287	0.0194654	1	1
LINC01060	#N/A	2.44978	1.36e-06	2.9923	2.8e-10	5.65522	1.02798e-06	6.19774	1.32991e-07	3.20544	0.0127813	nd	nd	2.51843	6.05e-05	3.58163	4.32e-10	5.66385	5.12e-06	6.72706	1.16e-08	3.14543	0.0406164	-1.06321	0.00901347	LINC01060	0.202041	0.416248	0.0331404	0.00288678	0.423088	0.620143	0.0772879	0.00874677	1	1
Z99129.3	#N/A	-1.2278	0.00273919	nd	nd	-1.03191	0.00598176	nd	nd	nd	nd	nd	nd	nd	nd	nd	nd	-1.62686	0.00612255	-2.00382	0.000524147	-1.55236	0.00512664	nd	nd	Z99129.3	0.0311134	0.0232917	0.0316031	0.0927054	0.113218	0.144027	0.262876	0.230748	1	1
STC2	stanniocalcin 2 [Source:HGNC Symbol;Acc:HGNC:11374]	-1.22698	2.52e-06	nd	nd	-1.40587	8.24428e-09	-1.04519	4.13891e-05	nd	nd	nd	nd	nd	nd	nd	nd	nd	nd	nd	nd	nd	nd	nd	nd	STC2	3.67489	5.40749	6.72252	3.7444	2.24096	2.87956	5.14556	5.91074	1	1
ME1	malic enzyme 1 [Source:HGNC Symbol;Acc:HGNC:6983]	-1.19235	0.00669868	-1.14753	0.00665695	-1.12924	0.00390596	-1.08442	0.0059354	nd	nd	nd	nd	nd	nd	nd	nd	nd	nd	nd	nd	nd	nd	nd	nd	ME1	0.605397	0.713436	0.930366	0.561727	0.158248	0.164955	0.35962	0.345816	1	1
WDR72	WD repeat domain 72 [Source:HGNC Symbol;Acc:HGNC:26790]	-1.78396	0.00991861	nd	nd	-2.02469	0.000716395	nd	nd	nd	nd	nd	nd	nd	nd	nd	nd	nd	nd	nd	nd	nd	nd	nd	nd	WDR72	0.204386	0.0974819	0.140234	0.183119	0.0768331	0.148104	0.259896	0.312083	1	1
CFAP58	cilia and flagella associated protein 58 [Source:HGNC Symbol;Acc:HGNC:26676]	-1.354	0.00458773	nd	nd	-1.0738	0.0132957	nd	nd	nd	nd	nd	nd	nd	nd	nd	nd	nd	nd	nd	nd	nd	nd	1.05937	0.0153864	CFAP58	1.07771	0.517684	0.716217	0.894859	0.361328	0.578224	0.903027	0.747794	1	1
PKIB	cAMP-dependent protein kinase inhibitor beta [Source:HGNC Symbol;Acc:HGNC:9018]	-2.56746	3.52e-21	nd	nd	-3.06814	4.49117e-31	-1.47612	2.50983e-08	nd	nd	-1.59203	6.63e-08	nd	nd	nd	nd	nd	nd	-1.45828	7.92e-08	nd	nd	nd	nd	PKIB	1.74882	1.19396	2.22954	3.23185	0.669829	2.01465	3.87952	5.56501	1	1
DDR2	discoidin domain receptor tyrosine kinase 2 [Source:HGNC Symbol;Acc:HGNC:2731]	-1.37907	0.0200621	nd	nd	-1.45464	0.00438111	nd	nd	nd	nd	nd	nd	-1.21894	0.0283117	nd	nd	nd	nd	nd	nd	nd	nd	nd	nd	DDR2	0.427803	0.84856	0.983412	0.725553	0.192342	0.321116	0.490395	0.526523	1	1
ANKRD1	ankyrin repeat domain 1 [Source:HGNC Symbol;Acc:HGNC:15819]	nd	nd	-1.44822	3.74e-05	nd	nd	-1.07835	0.0019405	nd	nd	nd	nd	nd	nd	nd	nd	nd	nd	nd	nd	nd	nd	nd	nd	ANKRD1	53.2497	44.7106	75.7259	56.6803	11.0891	6.94671	18.6042	14.5792	1	1
BNIP3P9	BCL2 interacting protein 3 pseudogene 9 [Source:HGNC Symbol;Acc:HGNC:49689]	nd	nd	-2.74144	0.000102741	-1.59776	0.00876254	-3.18079	1.6934e-06	nd	nd	nd	nd	nd	nd	-4.74284	0.0010421	nd	nd	-6.06062	3.81e-06	nd	nd	5.55965	2.7e-05	BNIP3P9	0.668181	1e-06	0.370405	0.95447	1.35156	0.453921	2.96983	4.05807	1	1
CLEC18C	C-type lectin domain family 18 member C [Source:HGNC Symbol;Acc:HGNC:28538]	-1.3713	0.00475738	-3.1709	2.11e-10	-1.60979	0.000145445	-3.40939	3.16546e-12	nd	nd	1.7996	0.00254703	nd	nd	nd	nd	nd	nd	nd	nd	nd	nd	nd	nd	CLEC18C	0.0180714	0.0136538	0.0127467	0.0156273	0.201616	0.0585508	0.512958	0.612835	1	1
CLEC18A	C-type lectin domain family 18 member A [Source:HGNC Symbol;Acc:HGNC:30388]	-1.71204	0.00266712	-2.38098	1.83e-05	-1.88526	0.000181507	-2.5542	1.67983e-06	nd	nd	nd	nd	nd	nd	nd	nd	nd	nd	nd	nd	nd	nd	nd	nd	CLEC18A	0.0126462	0.00551462	0.0253434	0.016071	0.0948205	0.0594976	0.303915	0.347018	1	1
TAGLN	transgelin [Source:HGNC Symbol;Acc:HGNC:11553]	nd	nd	-1.04422	0.00149159	nd	nd	-1.08658	0.000410804	nd	nd	nd	nd	nd	nd	nd	nd	nd	nd	nd	nd	nd	nd	nd	nd	TAGLN	45.6476	61.4513	74.1684	74.8506	11.6281	9.49427	19.204	20.0972	1	1
CAPG	capping actin protein, gelsolin like [Source:HGNC Symbol;Acc:HGNC:1474]	-1.06982	0.00436093	-1.57989	4.74e-06	nd	nd	-1.35266	7.66958e-05	nd	nd	nd	nd	nd	nd	-1.33992	0.000126525	nd	nd	-1.20819	0.000510094	nd	nd	1.63963	6.19e-07	CAPG	5.64835	1.81117	4.53678	4.15083	2.00261	1.40794	4.13158	3.56449	1	1
ACTA1	actin, alpha 1, skeletal muscle [Source:HGNC Symbol;Acc:HGNC:129]	nd	nd	-1.20807	0.00120743	-1.11379	0.000828021	-1.49597	1.23748e-05	nd	nd	nd	nd	nd	nd	nd	nd	nd	nd	nd	nd	nd	nd	nd	nd	ACTA1	2.63977	2.5199	3.19181	4.23745	1.10456	0.851141	1.92422	2.39126	1	1
PIPSL	PIP5K1A and PSMD4-like, pseudogene [Source:HGNC Symbol;Acc:HGNC:23733]	1.27507	3.73e-07	1.10007	1.81e-05	nd	nd	nd	nd	-1.20092	8.8e-07	nd	nd	1.2475	2.35e-06	1.34245	2.48e-07	nd	nd	nd	nd	-1.46054	7.61e-09	nd	nd	PIPSL	0.632302	0.682848	0.261482	0.72426	0.981823	0.870479	0.40797	0.928351	0	1
CDYL2	chromodomain Y like 2 [Source:HGNC Symbol;Acc:HGNC:23030]	3.26508	5.58e-176	3.07182	1.18e-155	nd	nd	nd	nd	-3.26028	8.63e-176	nd	nd	2.37754	1.01e-127	2.18331	4.88e-107	nd	nd	nd	nd	-2.40078	1.87e-131	nd	nd	CDYL2	3.96302	3.4645	0.755822	3.98599	4.52997	3.96527	0.46437	4.48896	0	1
RBM43	RNA binding motif protein 43 [Source:HGNC Symbol;Acc:HGNC:24790]	nd	nd	1.41127	0.00110744	nd	nd	nd	nd	-1.07693	0.0108087	nd	nd	1.70822	1.49e-06	1.37888	0.000263328	1.36613	0.00023429	1.03679	0.00593402	nd	nd	nd	nd	RBM43	0.75352	0.60226	0.226654	0.290728	0.295772	0.39467	0.146684	0.311911	0	1
CRYZ	crystallin zeta [Source:HGNC Symbol;Acc:HGNC:2419]	1.40062	2.94e-11	1.98261	3.92e-23	nd	nd	nd	nd	-1.51938	1.17e-13	nd	nd	1.23959	3.9e-09	1.61011	1.81e-15	nd	nd	nd	nd	-1.10536	2.38e-07	nd	nd	CRYZ	6.32683	8.17438	2.63617	5.68985	7.11085	10.6498	2.64954	7.67727	0	1
IRAK1	interleukin 1 receptor associated kinase 1 [Source:HGNC Symbol;Acc:HGNC:6112]	-1.33878	3.35e-14	-1.12861	2.16e-10	-1.86853	1.23382e-28	-1.65836	6.86348e-23	nd	nd	nd	nd	-1.29082	1.09e-13	-1.73551	2.33e-24	-2.04301	2.7e-35	-2.4877	6.15e-51	nd	nd	nd	nd	IRAK1	3.00826	2.21166	7.28877	12.2646	2.81514	3.25716	6.98899	10.2228	0	1
ALPK2	alpha kinase 2 [Source:HGNC Symbol;Acc:HGNC:20565]	-1.16217	0.0355348	nd	nd	nd	nd	nd	nd	nd	nd	nd	nd	-1.15815	0.00973236	nd	nd	nd	nd	1.09731	0.0173853	1.62226	0.000201355	nd	nd	ALPK2	0.201264	0.309607	0.442261	0.142629	0.0745092	0.0900624	0.163212	0.128938	0	1
ZNF829	zinc finger protein 829 [Source:HGNC Symbol;Acc:HGNC:34032]	-1.6223	1.04e-37	-1.18223	6.47e-22	nd	nd	nd	nd	nd	nd	nd	nd	-1.90002	3.08e-44	-1.29675	1.64e-23	-1.25168	2.6e-18	nd	nd	nd	nd	nd	nd	ZNF829	0.479019	0.725433	1.75929	1.12154	0.914742	1.23972	2.75761	1.54121	0	1
CXCL5	C-X-C motif chemokine ligand 5 [Source:HGNC Symbol;Acc:HGNC:10642]	-2.26575	0.00206437	-1.28356	0.0466905	-3.66958	1.81383e-09	-2.68739	8.56257e-08	-1.40383	0.00163291	nd	nd	-2.79513	2.46e-13	-1.01387	0.015845	-2.28626	7.41e-09	nd	nd	nd	nd	-1.78126	1.25e-05	CXCL5	0.295354	1.01004	2.01051	1.41192	0.051101	0.102058	0.248727	0.654506	0	1
MEG3	maternally expressed 3 (non-protein coding) [Source:HGNC Symbol;Acc:HGNC:14575]	-4.17934	1.29e-30	-4.72716	4.27e-39	-3.00315	4.84466e-16	-3.55096	5.33129e-22	1.1762	0.00315922	nd	nd	-3.41075	3.7e-20	-4.2827	2.86e-31	-3.63286	3.91e-23	-4.50482	1.01e-34	nd	nd	nd	nd	MEG3	0.380625	0.207816	4.00969	4.66357	0.604558	0.414256	10.7488	4.7936	0	1
MEG8	maternally expressed 8, small nucleolar RNA host gene [Source:HGNC Symbol;Acc:HGNC:14574]	-3.53232	5.33e-15	-4.27741	6.69e-22	-1.80524	0.000113196	-2.55033	6.59256e-08	1.72708	0.000226305	nd	nd	-3.08948	1.12e-11	-4.14451	1.53e-20	-3.04607	2.07e-11	-4.1011	3.68e-20	nd	nd	1.05503	0.0476489	MEG8	0.472649	0.227091	3.98447	3.85704	0.451765	0.269978	5.12895	1.56045	0	1
AL117190.1	0	-3.2192	6.15e-11	-4.06683	3.21e-15	-1.93937	0.000132306	-2.787	3.7804e-07	1.27983	0.00596734	nd	nd	-3.19381	1.38e-10	-4.28286	1.58e-14	-3.20521	1.1e-10	-4.29426	1.15e-14	nd	nd	nd	nd	AL117190.1	0.197699	0.0930548	1.77221	1.78891	0.26627	0.147352	2.42952	1.00966	0	1
MEG9	maternally expressed 9 (non-protein coding) [Source:HGNC Symbol;Acc:HGNC:43874]	-3.56927	2.54e-08	-3.52371	1.03e-08	-1.7052	0.0127762	-1.65964	0.0159497	1.86407	0.000470771	nd	nd	-3.36073	1.85e-09	-4.26158	8.54e-12	-2.69783	4.96e-06	-3.59869	2.1e-08	nd	nd	nd	nd	MEG9	0.0993079	0.0527603	0.998463	0.629503	0.0688418	0.072226	0.807451	0.22371	0	1
RTL1	retrotransposon Gag like 1 [Source:HGNC Symbol;Acc:HGNC:14665]	-2.53353	1.28e-06	-2.5579	6.67e-07	-1.08945	0.0420609	-1.11382	0.0438411	1.44408	0.00466681	nd	nd	-2.76104	7.57e-08	-2.77061	7.11e-08	-2.70151	1.99e-07	-2.71108	1.22e-07	nd	nd	nd	nd	RTL1	0.20636	0.204557	1.38245	1.32174	0.301476	0.297333	1.71556	0.635355	0	1
XYLT1	xylosyltransferase 1 [Source:HGNC Symbol;Acc:HGNC:15516]	-6.09279	4.85e-117	-6.59495	1.33e-126	-4.7975	5.6816e-72	-5.29966	7.547e-81	1.29529	5.93e-08	nd	nd	-5.42507	2.1e-91	-2.27515	1.54e-22	-5.86685	1.88e-107	-2.71693	2.07e-32	nd	nd	-3.14992	1.01e-29	XYLT1	0.0902548	0.80179	3.84452	5.21082	0.113245	0.079942	7.5771	3.12082	0	1
FAM19A5	family with sequence similarity 19 member A5, C-C motif chemokine like [Source:HGNC Symbol;Acc:HGNC:21592]	-6.1215	2.42e-47	-6.63031	1.24e-44	-7.1356	4.05987e-65	-7.6444	5.79966e-60	-1.01409	1.11e-10	nd	nd	-8.16321	2.43e-32	-8.16747	1.52e-32	-8.88343	9.77e-39	-8.88768	1.03e-38	nd	nd	nd	nd	FAM19A5	0.0167172	0.017259	4.79603	7.8744	0.0582855	0.0405242	3.95685	8.08333	0	1
LINC01291	long intergenic non-protein coding RNA 1291 [Source:HGNC Symbol;Acc:HGNC:50358]	-4.71733	6.31e-07	-3.30838	4.4e-07	-3.65425	8.86189e-05	-2.2453	0.00114393	1.06308	0.0458751	nd	nd	-7.62829	2.3e-10	-6.9298	1.35e-08	-7.51779	4.52e-10	-6.8193	2.16e-08	nd	nd	nd	nd	LINC01291	1e-06	0.00248292	0.375389	0.343154	0.0129499	0.0328131	0.324162	0.157258	0	1
THNSL2	threonine synthase like 2 [Source:HGNC Symbol;Acc:HGNC:25602]	-1.40306	2.6e-08	-1.26603	5.89e-07	-2.04471	3.23468e-18	-1.90768	7.39395e-16	nd	nd	nd	nd	nd	nd	-1.21361	2.53e-06	-1.52403	4.38e-10	-1.9296	6.2e-16	nd	nd	nd	nd	THNSL2	1.33658	1.00945	2.31852	3.80308	1.38257	1.5195	3.59097	5.67492	0	1
FOXE1	forkhead box E1 [Source:HGNC Symbol;Acc:HGNC:3806]	-1.97229	0.0266065	nd	nd	nd	nd	nd	nd	1.93054	0.0141596	nd	nd	-1.63025	0.0201146	-1.97917	0.00614293	nd	nd	nd	nd	nd	nd	nd	nd	FOXE1	0.132241	0.105279	0.413089	0.24466	0.0491753	0.0998779	0.191057	0.0500569	0	1
MMP7	matrix metallopeptidase 7 [Source:HGNC Symbol;Acc:HGNC:7174]	-2.21196	0.0303493	nd	nd	nd	nd	nd	nd	2.91128	0.0073653	nd	nd	nd	nd	-1.51044	3.35e-06	nd	nd	nd	nd	1.08704	0.00176291	nd	nd	MMP7	5.46953	3.72595	10.4767	4.92638	0.0284177	0.0601636	0.131501	0.0165198	0	1
CAV2	caveolin 2 [Source:HGNC Symbol;Acc:HGNC:1528]	nd	nd	-1.90601	2.64e-08	nd	nd	-1.04746	0.00501213	nd	nd	nd	nd	-1.17587	2.44e-05	nd	nd	nd	nd	nd	nd	nd	nd	nd	nd	CAV2	0.843764	0.964149	1.87949	1.32784	0.226877	0.114709	0.419712	0.233811	0	1
AC116565.2	#N/A	nd	nd	-1.01204	0.0305001	-1.3874	9.9519e-05	-1.93007	2.9154e-07	nd	nd	nd	nd	-1.02822	0.0012505	nd	nd	nd	nd	nd	nd	nd	nd	nd	nd	AC116565.2	1.23454	1.69337	2.48828	2.11601	0.448602	0.30553	0.603387	1.16148	0	1
DNAH9	dynein axonemal heavy chain 9 [Source:HGNC Symbol;Acc:HGNC:2953]	nd	nd	-1.63671	5.3e-05	-1.62436	6.23423e-07	-2.70158	3.01623e-14	-1.06487	0.00107823	1.07722	0.0240672	-1.28435	0.000121067	-5.22248	8.41e-18	-1.92354	4.99e-10	-5.86168	1.08e-22	nd	nd	3.93814	6.67e-10	DNAH9	0.077597	0.00493478	0.185311	0.287023	0.0685547	0.0330008	0.100162	0.211736	0	1
PWP2	PWP2, small subunit processome component [Source:HGNC Symbol;Acc:HGNC:9711]	-2.07932	1.12e-15	-3.72671	3.64e-29	-1.22421	9.87945e-06	-2.8716	1.50819e-16	nd	nd	1.64739	6.93e-05	-2.26509	7.9e-22	-4.42461	2.46e-37	-1.43796	2.33e-08	-3.59748	4.56e-24	nd	nd	2.15952	5.17e-08	PWP2	0.180105	0.0399857	0.853438	0.476804	0.164562	0.0526565	0.6836	0.38183	0	1
ZNF454	zinc finger protein 454 [Source:HGNC Symbol;Acc:HGNC:21200]	-1.04282	3.44e-09	-1.35029	4.68e-15	nd	nd	nd	nd	nd	nd	nd	nd	-1.10064	7.31e-10	-1.31908	1.86e-13	nd	nd	nd	nd	nd	nd	nd	nd	ZNF454	0.920561	0.793089	1.9612	1.3727	1.28475	1.04093	2.61521	1.69616	0	1
MFAP5	microfibril associated protein 5 [Source:HGNC Symbol;Acc:HGNC:29673]	nd	nd	-1.86881	0.0183389	nd	nd	nd	nd	2.38188	0.0011422	nd	nd	-2.07101	0.00302255	nd	nd	nd	nd	nd	nd	nd	nd	nd	nd	MFAP5	0.158291	0.245374	0.65109	0.374218	0.141992	0.099371	0.357127	0.0690335	0	1
RN7SL471P	#N/A	-1.51493	2.99e-14	-1.93059	2.65e-23	nd	nd	nd	nd	1.08563	7.77e-08	nd	nd	nd	nd	-1.36313	4.56e-11	nd	nd	nd	nd	nd	nd	nd	nd	RN7SL471P	51.3376	33.7346	85.8734	50.5439	112.762	84.6346	316.283	150.745	0	1
ZBED6CL	ZBED6 C-terminal like [Source:HGNC Symbol;Acc:HGNC:21720]	-2.56928	0.000153187	-4.38825	2.33e-07	nd	nd	-3.02304	0.000657828	1.36521	0.0226238	nd	nd	-2.57579	1.26e-05	-5.06035	6.66e-10	-1.91931	0.00421654	-4.40388	1.41e-07	nd	nd	2.48457	0.00790688	ZBED6CL	0.123103	0.020687	0.710219	0.448131	0.0834225	0.0235594	0.488744	0.193582	0	1
KLHL7-AS1	KLHL7 antisense RNA 1 (head to head) [Source:HGNC Symbol;Acc:HGNC:43431]	nd	nd	-1.08964	2.34e-08	nd	nd	nd	nd	1.4382	9.59e-13	nd	nd	nd	nd	-1.70267	3.38e-11	nd	nd	nd	nd	1.40267	9.66e-09	nd	nd	KLHL7-AS1	0.492376	0.275771	0.884156	0.338967	0.989171	0.911729	1.9074	0.70891	0	1
AL121821.1	0	-1.43843	0.0199022	-1.71265	0.00437776	-2.22921	8.29298e-06	-2.50344	1.48027e-06	nd	nd	nd	nd	-1.47319	0.000827119	-1.41416	0.00183288	nd	nd	nd	nd	nd	nd	nd	nd	AL121821.1	1.1605	1.23544	3.25464	2.06354	0.524887	0.451152	1.43544	2.51658	0	1
PPP1R1C	protein phosphatase 1 regulatory inhibitor subunit 1C [Source:HGNC Symbol;Acc:HGNC:14940]	nd	nd	-1.12918	0.0113278	nd	nd	nd	nd	nd	nd	nd	nd	-1.96877	1.17e-06	-1.69046	3.58e-05	-1.80013	1.92e-05	-1.52181	0.000206023	nd	nd	nd	nd	PPP1R1C	0.141239	0.17654	0.563466	0.49746	0.257636	0.235953	0.506972	0.373557	0	1
SHISA6	shisa family member 6 [Source:HGNC Symbol;Acc:HGNC:34491]	-2.78982	7.27e-14	-3.90281	9.09e-20	-4.22463	7.84376e-34	-5.33762	2.37726e-38	-1.43481	1.29e-06	nd	nd	-3.77437	2.86e-15	-4.25383	1.14e-15	-5.21285	1.88e-30	-5.69231	6.26e-29	-1.43849	3.91e-06	nd	nd	SHISA6	0.0190786	0.0146841	0.282689	0.763536	0.0648109	0.0305711	0.44572	1.21664	0	1
VWDE	von Willebrand factor D and EGF domains [Source:HGNC Symbol;Acc:HGNC:21897]	nd	nd	-1.39023	0.0405952	-2.88462	1.51617e-07	-3.03331	6.29613e-08	-1.64308	0.0042092	nd	nd	nd	nd	-2.98337	6.43e-07	nd	nd	-2.90242	1.17e-06	nd	nd	2.03093	0.00112493	VWDE	0.409192	0.100173	0.784113	0.740812	0.353654	0.32006	0.821541	2.60479	0	1
AC012645.1	0	-1.8477	7.39e-14	-2.27441	6.34e-20	nd	nd	nd	nd	2.57862	2.65e-22	nd	nd	nd	nd	-2.41707	1.28e-21	1.3108	1.68e-06	nd	nd	2.1332	2.31e-18	1.59467	5.83e-09	AC012645.1	1.73305	0.578996	3.05896	0.689214	0.976288	0.728956	3.4544	0.583571	0	1
LRRC61	leucine rich repeat containing 61 [Source:HGNC Symbol;Acc:HGNC:21704]	-3.04187	1.37e-23	-5.65333	6.76e-23	nd	nd	-2.90025	9.3116e-06	2.75308	1.5e-21	2.61146	0.000218697	-3.42324	3.39e-41	-5.81068	8.53e-40	-1.55306	1.32e-07	-3.94049	1.39e-17	1.87018	3.91e-18	2.38744	3.78e-06	LRRC61	0.291007	0.0536514	3.02091	0.822643	0.206136	0.0346323	1.70229	0.254275	0	1
HIST1H2BB	histone cluster 1 H2B family member b [Source:HGNC Symbol;Acc:HGNC:4751]	-2.20717	1.08e-10	-2.89905	2.36e-17	-2.97117	3.36178e-20	-3.66305	2.46531e-28	nd	nd	nd	nd	-2.46643	1.15e-15	-2.48342	5.49e-16	-3.69601	5.17e-36	-3.71301	2.82e-36	-1.22959	0.000200178	nd	nd	HIST1H2BB	10.3357	10.2045	56.4512	132.285	4.40388	2.725	19.9138	34.1585	0	1
TEK	TEK receptor tyrosine kinase [Source:HGNC Symbol;Acc:HGNC:11724]	-1.46224	2.87e-05	-1.81621	5.68e-08	nd	nd	nd	nd	nd	nd	nd	nd	-1.43476	2.71e-05	-1.48218	1.65e-05	-1.55662	5.38e-06	-1.60403	1.67e-06	nd	nd	nd	nd	TEK	0.867108	0.836778	2.31473	2.51213	1.04459	0.817788	2.82599	1.45034	0	1
AC097478.1	0	-1.70483	9.41e-19	-3.0027	1.84e-54	1.33868	2.29377e-10	nd	nd	3.04351	1.32e-54	1.29787	1.94e-09	-1.73816	1.16e-15	-2.13643	1.97e-22	nd	nd	-1.31827	2.86e-08	nd	nd	nd	nd	AC097478.1	0.427141	0.321317	1.40228	0.794997	1.8692	0.761586	5.98377	0.735955	0	1
PLIN2	perilipin 2 [Source:HGNC Symbol;Acc:HGNC:248]	nd	nd	-1.07923	1.57e-11	nd	nd	nd	nd	nd	nd	nd	nd	nd	nd	-1.2225	2.46e-15	nd	nd	nd	nd	nd	nd	nd	nd	PLIN2	7.1219	5.61883	12.9789	7.51403	5.31791	4.29381	8.90497	5.92464	0	1
SPATA18	spermatogenesis associated 18 [Source:HGNC Symbol;Acc:HGNC:29579]	-1.18245	3.72e-08	-2.09051	1.8e-24	nd	nd	nd	nd	1.36081	5.14e-11	nd	nd	-1.56749	2.8e-14	-1.76429	4.84e-18	nd	nd	nd	nd	1.04138	1.12e-06	nd	nd	SPATA18	1.42745	1.24118	4.17776	2.0272	2.00974	1.07162	4.47971	1.76077	0	1
MYH14	myosin heavy chain 14 [Source:HGNC Symbol;Acc:HGNC:23212]	nd	nd	-1.78603	2.09e-13	-1.57385	4.80934e-12	-2.67719	3.02351e-31	nd	nd	1.10333	5.08e-05	nd	nd	-4.70803	2.56e-45	nd	nd	-4.9884	4.3e-51	nd	nd	4.12619	2.91e-34	MYH14	0.622218	0.0353675	0.92008	1.11589	0.612256	0.28659	0.965588	1.81274	0	1
ALPK3	alpha kinase 3 [Source:HGNC Symbol;Acc:HGNC:17574]	nd	nd	-1.22754	0.000101826	nd	nd	nd	nd	nd	nd	nd	nd	nd	nd	-1.50843	1.94e-06	nd	nd	-1.19761	0.000244305	nd	nd	1.04382	0.00150221	ALPK3	0.455393	0.220269	0.620399	0.502546	0.855952	0.535697	1.23111	1.0528	0	1
UHRF2P1	ubiquitin like with PHD and ring finger domains 2 pseudogene 1 [Source:HGNC Symbol;Acc:HGNC:39565]	1.24798	0.0290175	1.20324	0.0346806	1.43116	0.00425532	1.38643	0.00733089	nd	nd	nd	nd	nd	nd	nd	nd	nd	nd	nd	nd	nd	nd	nd	nd	UHRF2P1	0.076522	0.0873009	0.0743461	0.0493974	0.440119	0.429938	0.182532	0.162932	1	1
TMEM229A	transmembrane protein 229A [Source:HGNC Symbol;Acc:HGNC:37279]	1.05591	0.0388731	1.00604	0.0493203	1.48838	0.000873907	1.43851	0.00182108	nd	nd	nd	nd	nd	nd	1.19642	0.0210668	nd	nd	1.61162	0.000938742	nd	nd	-1.86361	0.000146917	TMEM229A	0.145763	0.554577	0.239932	0.173779	0.756615	0.731296	0.35601	0.269272	1	1
AC073534.1	#N/A	1.10033	0.0266007	1.03492	0.0372771	2.00393	2.69801e-05	1.93852	7.84166e-05	nd	nd	nd	nd	nd	nd	nd	nd	nd	nd	nd	nd	nd	nd	nd	nd	AC073534.1	0.42378	0.634432	0.336929	0.436149	1.1157	1.07448	0.504171	0.276387	1	1
AC122688.3	#N/A	1.23807	1.97e-05	1.17153	4.94e-05	nd	nd	nd	nd	nd	nd	nd	nd	nd	nd	nd	nd	nd	nd	nd	nd	nd	nd	nd	nd	AC122688.3	0.487709	0.566193	0.346342	0.400217	0.793463	0.755602	0.329434	0.467399	1	1
MAPT-AS1	#N/A	1.32769	0.0160899	1.3066	0.016254	nd	nd	nd	nd	-1.03228	0.045302	nd	nd	nd	nd	nd	nd	nd	nd	nd	nd	nd	nd	nd	nd	MAPT-AS1	0.122052	0.0823575	0.0790623	0.0559182	0.204189	0.201909	0.0805756	0.164819	1	1
HIST1H2BM	histone cluster 1 H2B family member m [Source:HGNC Symbol;Acc:HGNC:4750]	1.13944	7.9e-11	1.12303	1.24e-10	nd	nd	nd	nd	nd	nd	nd	nd	nd	nd	nd	nd	nd	nd	nd	nd	-1.28508	2.76e-14	nd	nd	HIST1H2BM	289.666	291.308	151.28	368.317	249.332	246.815	110.995	202.344	1	1
FER1L6	fer-1 like family member 6 [Source:HGNC Symbol;Acc:HGNC:28065]	1.42107	0.0318324	1.42773	0.0297782	3.05687	1.05342e-06	3.06353	1.82642e-06	1.6358	0.0188541	nd	nd	nd	nd	nd	nd	nd	nd	nd	nd	nd	nd	nd	nd	FER1L6	0.0403049	0.0307974	0.0471028	0.0141725	0.335884	0.337651	0.123239	0.0402106	1	1
TBC1D22A-AS1	#N/A	1.07756	0.0367658	1.06876	0.0356278	1.3305	0.00338957	1.3217	0.00457484	nd	nd	nd	nd	nd	nd	nd	nd	nd	nd	nd	nd	nd	nd	nd	nd	TBC1D22A-AS1	0.241062	0.18529	0.134013	0.191403	0.518117	0.517498	0.239335	0.203684	1	1
BRINP2	BMP/retinoic acid inducible neural specific 2 [Source:HGNC Symbol;Acc:HGNC:13746]	1.54131	0.0125561	1.36304	0.0307366	nd	nd	nd	nd	nd	nd	nd	nd	-1.76894	0.0203541	nd	nd	nd	nd	nd	nd	nd	nd	-2.1191	0.002702	BRINP2	0.033151	0.142925	0.110737	0.0849147	0.32453	0.28684	0.108945	0.215827	1	1
AL133216.2	#N/A	1.40878	0.00277479	1.2169	0.0116312	1.18992	0.00420377	nd	nd	nd	nd	nd	nd	nd	nd	nd	nd	1.50851	0.0104159	1.43499	0.00843925	nd	nd	nd	nd	AL133216.2	0.0979481	0.0928497	0.052108	0.0335899	0.213625	0.187763	0.0778465	0.0932548	1	1
FN1	fibronectin 1 [Source:HGNC Symbol;Acc:HGNC:3778]	1.26138	3.5e-10	1.13963	2.1e-08	nd	nd	nd	nd	nd	nd	nd	nd	nd	nd	nd	nd	nd	nd	nd	nd	nd	nd	nd	nd	FN1	17.2083	25.0223	18.415	15.4764	19.9807	18.3839	8.17771	12.6701	1	1
NUTM2D	NUT family member 2D [Source:HGNC Symbol;Acc:HGNC:23447]	1.01702	0.00290518	1.1818	0.000204971	1.0336	0.000762009	1.19838	9.13614e-05	nd	nd	nd	nd	nd	nd	nd	nd	nd	nd	nd	nd	nd	nd	nd	nd	NUTM2D	0.250206	0.305088	0.190754	0.153167	0.254083	0.282981	0.121243	0.122197	1	1
MUC3A	mucin 3A, cell surface associated [Source:HGNC Symbol;Acc:HGNC:7513]	2.61105	0.00117158	2.67675	0.000713037	2.51025	0.000519582	2.57595	0.000532804	nd	nd	nd	nd	nd	nd	nd	nd	nd	nd	nd	nd	nd	nd	nd	nd	MUC3A	0.0167247	0.0400898	0.0323957	0.0277652	0.161607	0.169584	0.0259158	0.0280553	1	1
LINC02289	long intergenic non-protein coding RNA 2289 [Source:HGNC Symbol;Acc:HGNC:53205]	1.3036	0.00088952	nd	nd	2.93446	6.66761e-14	2.5821	1.48919e-10	1.63085	0.00014086	nd	nd	nd	nd	nd	nd	nd	nd	nd	nd	nd	nd	nd	nd	LINC02289	0.551072	0.606414	0.627147	0.504158	1.58671	1.24564	0.630508	0.205572	1	1
AL359921.2	0	1.00711	0.0375837	nd	nd	1.34217	0.00185083	1.11778	0.0139072	nd	nd	nd	nd	nd	nd	nd	nd	nd	nd	nd	nd	nd	nd	nd	nd	AL359921.2	1.13045	1.28812	1.11084	1.27743	1.90126	1.61985	0.928048	0.742034	1	1
DGCR9	DiGeorge syndrome critical region gene 9 (non-protein coding) [Source:HGNC Symbol;Acc:HGNC:17227]	1.01972	0.00665422	nd	nd	1.08355	0.00123526	nd	nd	nd	nd	nd	nd	nd	nd	nd	nd	nd	nd	nd	nd	nd	nd	nd	nd	DGCR9	0.690906	0.821561	0.764491	0.858833	0.591424	0.455588	0.284263	0.276115	1	1
AL590438.1	0	1.67858	0.0136263	nd	nd	2.34785	0.000118809	1.80605	0.00529844	nd	nd	nd	nd	nd	nd	nd	nd	nd	nd	nd	nd	nd	nd	nd	nd	AL590438.1	0.0680728	0.0707637	0.108521	0.0766228	0.57621	0.39597	0.174786	0.112268	1	1
DBX2	developing brain homeobox 2 [Source:HGNC Symbol;Acc:HGNC:33186]	1.55802	0.0273632	nd	nd	1.71692	0.00493915	nd	nd	nd	nd	nd	nd	nd	nd	nd	nd	nd	nd	nd	nd	nd	nd	nd	nd	DBX2	0.225639	0.351512	0.419498	0.385066	0.609811	0.435546	0.202628	0.183146	1	1
LRRC37A4P	leucine rich repeat containing 37 member A4, pseudogene [Source:HGNC Symbol;Acc:HGNC:25479]	nd	nd	1.07119	3.13e-12	nd	nd	1.03365	1.66254e-11	nd	nd	nd	nd	nd	nd	nd	nd	nd	nd	nd	nd	nd	nd	nd	nd	LRRC37A4P	0.995633	1.23061	0.640181	0.899709	1.56649	1.75018	0.818352	0.848477	1	1
AC022905.1	0	2.11701	0.000157894	2.42228	6.02e-06	1.89746	0.000204113	2.20273	2.07885e-05	nd	nd	nd	nd	2.07872	0.0236601	2.91688	0.000625386	nd	nd	nd	nd	-2.0141	0.0383066	nd	nd	AC022905.1	0.0965437	0.177703	0.0232458	0.0934419	0.716804	0.889409	0.164561	0.190648	1	1
LINC01115	#N/A	1.64371	0.000171118	2.02509	6.51e-07	nd	nd	1.35782	0.000423517	nd	nd	nd	nd	3.69912	0.00499219	4.73393	0.000171012	nd	nd	1.14012	0.0491922	-3.59381	0.00909066	nd	nd	LINC01115	0.125419	0.260669	0.0100521	0.117309	0.938693	1.22771	0.296872	0.475729	1	1
PDGFRL	platelet derived growth factor receptor like [Source:HGNC Symbol;Acc:HGNC:8805]	nd	nd	1.29872	0.000599402	1.18089	0.00121993	1.51945	2.83802e-05	nd	nd	nd	nd	nd	nd	nd	nd	nd	nd	nd	nd	nd	nd	nd	nd	PDGFRL	0.460856	0.592456	0.443342	0.663288	0.867158	1.09375	0.436403	0.378855	1	1
GRK1	#N/A	nd	nd	1.2547	0.044897	nd	nd	1.30655	0.0193566	nd	nd	nd	nd	nd	nd	nd	nd	nd	nd	nd	nd	nd	nd	nd	nd	GRK1	0.105311	0.158016	0.122707	0.143255	0.119824	0.168536	0.0680402	0.0671412	1	1
MYL4	myosin light chain 4 [Source:HGNC Symbol;Acc:HGNC:7585]	-1.27689	0.0355122	nd	nd	-1.52343	0.00265728	-1.36529	0.00730843	nd	nd	nd	nd	nd	nd	-1.43341	0.00716741	nd	nd	nd	nd	nd	nd	1.06101	0.0448165	MYL4	0.53642	0.259067	0.694264	0.467096	0.231238	0.258164	0.552413	0.661282	1	1
FAM163B	family with sequence similarity 163 member B [Source:HGNC Symbol;Acc:HGNC:33277]	-1.86616	0.0114096	nd	nd	-2.20066	0.000508074	-1.31287	0.0407597	nd	nd	nd	nd	nd	nd	nd	nd	nd	nd	nd	nd	nd	nd	nd	nd	FAM163B	0.270272	0.112443	0.206758	0.340819	0.3048	0.561776	1.08505	1.37759	1	1
AC104758.1	#N/A	-1.23329	0.0451278	nd	nd	-1.17058	0.0269399	nd	nd	nd	nd	nd	nd	nd	nd	nd	nd	-1.96463	0.0316468	-1.67673	0.0323914	nd	nd	nd	nd	AC104758.1	0.109917	0.123127	0.228347	0.389417	0.441002	0.675881	1.02799	0.995143	1	1
FLI1	Fli-1 proto-oncogene, ETS transcription factor [Source:HGNC Symbol;Acc:HGNC:3749]	nd	nd	-1.3988	0.0304024	-1.07733	0.0406033	-1.62478	0.00383337	nd	nd	nd	nd	nd	nd	nd	nd	nd	nd	nd	nd	nd	nd	nd	nd	FLI1	0.192162	0.208369	0.363118	0.213998	0.039584	0.0273676	0.0724635	0.0837756	1	1
GNAS-AS1	GNAS antisense RNA 1 [Source:HGNC Symbol;Acc:HGNC:24872]	nd	nd	1.06712	0.013059	nd	nd	nd	nd	-1.60607	1.09e-05	nd	nd	1.68771	7.95e-05	1.55085	0.000512087	nd	nd	nd	nd	-2.02259	7.08e-07	nd	nd	GNAS-AS1	0.316604	0.287246	0.0960148	0.390677	0.363749	0.399689	0.188087	0.574201	0	1
RPS4XP22	ribosomal protein S4X pseudogene 22 [Source:HGNC Symbol;Acc:HGNC:36125]	1.3581	2.49e-08	1.53914	5.61e-11	nd	nd	nd	nd	-1.91679	2.19e-17	nd	nd	1.95779	2.65e-18	1.54479	2.96e-11	nd	nd	nd	nd	-1.96816	1.02e-18	nd	nd	RPS4XP22	10.1711	7.63852	2.55559	10.1316	8.04148	9.10758	3.09244	11.7476	0	1
TSSK6	testis specific serine kinase 6 [Source:HGNC Symbol;Acc:HGNC:30410]	nd	nd	1.00506	1.12e-06	nd	nd	nd	nd	-1.21226	6.52e-10	nd	nd	1.01339	2.01e-06	nd	nd	nd	nd	nd	nd	-1.19139	5.11e-09	nd	nd	TSSK6	1.81726	1.41241	0.875343	2.02786	2.3176	2.48584	1.2014	2.8447	0	1
CHRNB4	cholinergic receptor nicotinic beta 4 subunit [Source:HGNC Symbol;Acc:HGNC:1964]	1.48901	0.0104399	nd	nd	-1.31624	0.00157197	-1.68396	8.70803e-05	-2.80525	2.42e-09	nd	nd	-1.20763	0.00195573	nd	nd	nd	nd	nd	nd	nd	nd	nd	nd	CHRNB4	1.12131	1.82647	2.56465	1.48666	0.205703	0.159587	0.0718845	0.513986	0	1
MYOM2	#N/A	1.26362	1.35e-08	1.01738	1.13e-05	nd	nd	nd	nd	-1.62806	4.37e-15	nd	nd	1.52151	8.38e-11	nd	nd	nd	nd	-1.11474	8.03e-08	-1.96958	3.98e-19	nd	nd	MYOM2	0.426318	0.266826	0.145402	0.567053	0.6094	0.513415	0.249987	0.781273	0	1
HLA-DPA1	#N/A	1.32033	0.000823374	1.03823	0.0128357	nd	nd	nd	nd	-1.35758	0.000181836	nd	nd	1.36486	6.97e-05	nd	nd	nd	nd	nd	nd	-1.47418	1.28e-05	nd	nd	HLA-DPA1	0.30567	0.226151	0.119448	0.326866	0.277813	0.229151	0.109043	0.283057	0	1
AL589843.2	0	1.44198	0.00115163	nd	nd	nd	nd	nd	nd	-1.04901	0.0149685	nd	nd	1.36279	0.00739382	1.36117	0.0106517	nd	nd	nd	nd	-1.4574	0.00448025	nd	nd	AL589843.2	0.481859	0.475009	0.181318	0.510329	1.00449	0.729617	0.363981	0.763145	0	1
KLF2P1	Kruppel like factor 2 pseudogene 1 [Source:HGNC Symbol;Acc:HGNC:49280]	4.56202	7.44e-15	4.91602	1.43e-17	nd	nd	1.00315	0.00577743	-3.91287	4.36e-11	nd	nd	4.40826	4.85e-08	4.44385	3.63e-08	nd	nd	nd	nd	-3.86079	3.63e-06	nd	nd	KLF2P1	1.03277	1.06098	0.0435099	0.700103	2.95274	3.7798	0.120831	1.88182	0	1
AL132800.1	0	nd	nd	1.3158	0.00110744	nd	nd	nd	nd	-1.02447	0.00975496	nd	nd	nd	nd	1.21119	0.00493427	nd	nd	nd	nd	-1.62469	2.5e-05	nd	nd	AL132800.1	1.22591	1.45263	0.62769	1.91824	1.60111	2.11161	0.837197	1.70757	0	1
ZNF559-ZNF177	ZNF559-ZNF177 readthrough [Source:HGNC Symbol;Acc:HGNC:42964]	1.70201	0.0356863	2.57493	0.000229227	-1.12698	0.0365522	nd	nd	-2.82899	1.28e-05	nd	nd	2.40443	0.00555065	2.64855	0.00235521	nd	nd	nd	nd	-3.4746	1.08e-05	nd	nd	ZNF559-ZNF177	0.0885432	0.104086	0.0161578	0.183667	0.119889	0.220663	0.036202	0.259349	0	1
ACSM3	acyl-CoA synthetase medium chain family member 3 [Source:HGNC Symbol;Acc:HGNC:10522]	nd	nd	1.11555	0.00400511	nd	nd	nd	nd	nd	nd	nd	nd	1.44573	0.00161207	nd	nd	1.04767	0.039119	nd	nd	nd	nd	nd	nd	ACSM3	0.110267	0.0766159	0.0387041	0.0524367	0.16052	0.23845	0.10894	0.153792	0	1
MMEL1	#N/A	1.58072	0.00237074	2.1943	1.84e-06	nd	nd	nd	nd	-2.37437	7.16e-08	nd	nd	4.05072	7.89e-06	3.20266	0.00123736	nd	nd	nd	nd	-3.85578	2.98e-05	nd	nd	MMEL1	0.178712	0.0984232	0.01023	0.149309	0.263182	0.405365	0.0864297	0.455109	0	1
AL132655.2	0	nd	nd	1.53269	0.00102785	nd	nd	nd	nd	-1.70169	7.29e-05	nd	nd	1.54825	0.000696633	nd	nd	nd	nd	nd	nd	-1.75196	8.49e-05	nd	nd	AL132655.2	1.56735	1.08803	0.548386	1.78789	1.37158	1.96564	0.653049	2.18874	0	1
SPP1	secreted phosphoprotein 1 [Source:HGNC Symbol;Acc:HGNC:11255]	-1.65039	7.31e-05	-1.35165	0.00149891	nd	nd	nd	nd	1.63829	2.75e-05	nd	nd	-1.4193	0.000374771	nd	nd	nd	nd	1.14528	0.00540264	1.55445	9.58e-05	-1.01013	0.0135396	SPP1	4.41113	8.86337	11.6594	3.95646	1.42544	1.75523	4.39362	1.43525	0	1
TMEM191B	transmembrane protein 191B [Source:HGNC Symbol;Acc:HGNC:33600]	-2.95691	1.35e-06	-2.27776	6.48e-05	-1.31239	0.043631	nd	nd	1.64451	0.00212899	nd	nd	-2.76618	2.1e-05	-3.49809	1.58e-06	nd	nd	nd	nd	2.32818	0.000198339	nd	nd	TMEM191B	0.07853	0.0487475	0.528484	0.107032	0.122543	0.195217	0.927763	0.299394	0	1
PCDHGA3	protocadherin gamma subfamily A, 3 [Source:HGNC Symbol;Acc:HGNC:8701]	-2.33225	0.00822372	-1.87813	0.0308255	nd	nd	2.2667	0.0379146	4.14483	2.49e-05	nd	nd	-3.29756	9.48e-05	-3.58093	4.52e-05	nd	nd	nd	nd	2.78798	0.00077053	nd	nd	PCDHGA3	0.0268414	0.0218596	0.256545	0.0371062	0.048936	0.0667421	0.24084	0.0138923	0	1
AC069120.2	#N/A	-2.39051	1.57e-09	-1.81006	2.24e-07	nd	nd	nd	nd	1.74796	5.43e-07	nd	nd	-1.97339	2.95e-10	-2.26403	2.81e-12	nd	nd	nd	nd	1.85386	1.13e-09	nd	nd	AC069120.2	1.09435	0.899645	4.23792	1.18097	0.658455	0.989964	3.35715	1.01606	0	1
SLC2A1-AS1	SLC2A1 antisense RNA 1 [Source:HGNC Symbol;Acc:HGNC:44187]	-2.01454	1.81e-13	-1.59028	7.22e-09	nd	nd	nd	nd	1.67212	6.59e-10	nd	nd	-1.44343	3.37e-05	-2.24999	8.28e-10	nd	nd	nd	nd	2.03813	9.78e-09	nd	nd	SLC2A1-AS1	0.245179	0.138447	0.658606	0.162789	0.947588	1.27235	3.75462	1.19021	0	1
LINC01535	long intergenic non-protein coding RNA 1535 [Source:HGNC Symbol;Acc:HGNC:51282]	-6.07278	8.99e-07	-2.23402	2.47e-05	nd	nd	nd	nd	3.7239	8.89e-09	-3.83875	0.00690454	-6.58969	7.05e-08	-2.50377	1.04e-05	nd	nd	3.42838	0.0120813	5.93214	9.13e-07	-4.08592	0.00217732	LINC01535	0.00379098	0.102019	0.573418	0.00928818	0.0127198	0.173169	0.797844	0.0596263	0	1
AC092821.1	0	-4.44039	4.19e-11	-5.33474	8.69e-12	nd	nd	nd	nd	5.40006	6.8e-11	nd	nd	-4.73292	5.99e-07	-5.72775	5.31e-06	nd	nd	nd	nd	5.20126	1.03e-06	nd	nd	AC092821.1	0.0033232	0.00172661	0.0920945	0.00233491	0.0107936	0.00578376	0.228226	0.005372	0	1
LCN9	lipocalin 9 [Source:HGNC Symbol;Acc:HGNC:17442]	-3.79658	1.37e-11	-4.63126	2.08e-13	nd	nd	nd	nd	4.58645	1.57e-12	nd	nd	-2.53154	8.58e-07	-5.04173	7.57e-10	3.87162	0.00688727	nd	nd	6.40316	7.1e-08	2.51018	0.00762466	LCN9	0.280442	0.0488599	1.57896	0.0183821	0.186856	0.104491	2.58118	0.104985	0	1
AC005829.2	#N/A	-3.38518	4.02e-06	-4.42543	1.69e-07	nd	nd	nd	nd	4.22489	2.94e-07	nd	nd	-4.91521	0.000130554	-2.77805	0.000771873	nd	nd	nd	nd	4.97989	0.000142176	nd	nd	AC005829.2	0.0207647	0.0891196	0.619793	0.0209847	0.140044	0.0685743	1.40947	0.0774719	0	1
AC003973.3	#N/A	-7.62938	1.28e-10	-5.75982	1.88e-13	nd	nd	nd	nd	8.31341	5.45e-13	nd	nd	-7.94941	1.08e-11	-8.69362	4.8e-14	nd	nd	nd	nd	8.73468	3.19e-14	nd	nd	AC003973.3	0.00293816	1e-06	1.1437	1e-06	0.00451319	0.0197141	1.09803	1e-06	0	1
AC073621.1	#N/A	-3.72701	2.88e-156	-3.53438	1.27e-159	nd	nd	nd	nd	3.13708	1.43e-134	nd	nd	-2.76465	6.25e-99	-3.43029	9.36e-121	nd	nd	nd	nd	3.00416	1.32e-110	nd	nd	AC073621.1	4.56792	2.88306	30.8111	3.84226	4.04763	4.65544	52.7153	6.06243	0	1
GAPDHP35	glyceraldehyde 3 phosphate dehydrogenase pseudogene 35 [Source:HGNC Symbol;Acc:HGNC:37789]	-4.72599	6.78e-24	-4.49885	5.9e-27	nd	nd	nd	nd	4.29818	9.52e-25	nd	nd	-4.67388	3.1e-32	-4.93724	1.75e-31	nd	nd	nd	nd	4.45767	5.72e-34	nd	nd	GAPDHP35	0.215285	0.17155	5.29545	0.244653	0.17401	0.203696	4.53177	0.231144	0	1
RASA4	RAS p21 protein activator 4 [Source:HGNC Symbol;Acc:HGNC:23181]	-1.30351	3.17e-06	-1.29438	1.81e-06	nd	nd	nd	nd	1.87491	3.77e-11	nd	nd	nd	nd	-1.27488	0.000245811	1.72204	0.000370767	1.35573	0.00631605	2.6306	1.53e-10	nd	nd	RASA4	0.0928311	0.0713948	0.17028	0.0263427	0.169387	0.170376	0.408578	0.113367	0	1
ZNF208	zinc finger protein 208 [Source:HGNC Symbol;Acc:HGNC:12999]	-6.25644	1.14e-24	-5.90269	3.64e-30	nd	nd	nd	nd	8.01928	4.74e-13	nd	nd	-7.60459	1.05e-16	-6.20133	1.39e-27	nd	nd	nd	nd	7.6625	4.35e-17	nd	nd	ZNF208	0.00505073	0.0120537	0.905037	0.00470674	0.0130393	0.0166438	1.00253	0.00396656	0	1
LINC00664	long intergenic non-protein coding RNA 664 [Source:HGNC Symbol;Acc:HGNC:44319]	-3.6082	7.4e-18	-3.82323	8.17e-20	-2.58331	3.22199e-09	-2.79835	3.77298e-10	1.02489	0.000983708	nd	nd	-1.64562	0.000194775	-2.76472	1.95e-07	-1.61383	0.000487286	-2.73294	2.43e-07	nd	nd	nd	nd	LINC00664	0.055859	0.0248566	0.170304	0.166382	0.0479055	0.0426502	0.586851	0.289084	0	1
ZNF528	zinc finger protein 528 [Source:HGNC Symbol;Acc:HGNC:29384]	-1.61175	1.48e-87	-1.64482	5.4e-93	nd	nd	nd	nd	2.06121	1.84e-132	nd	nd	-1.38203	4.27e-60	-1.07678	2.24e-38	nd	nd	nd	nd	1.71578	7.05e-89	nd	nd	ZNF528	1.58982	1.97232	4.11468	1.25315	2.31128	2.25604	6.92518	1.68116	0	1
AC079062.1	0	-5.57152	4.03e-13	-5.73373	5.36e-14	nd	nd	nd	nd	6.26513	5.3e-11	nd	nd	-7.56977	9.15e-11	-7.59263	7.26e-11	nd	nd	nd	nd	7.63369	4.76e-11	nd	nd	AC079062.1	1e-06	1e-06	0.219869	1e-06	0.00974545	0.00850642	0.447772	0.00612255	0	1
ZNF257	zinc finger protein 257 [Source:HGNC Symbol;Acc:HGNC:13498]	-6.81377	1.37e-21	-7.71413	3.4e-17	nd	nd	nd	nd	8.09672	2.65e-13	nd	nd	-7.76374	2.59e-17	-8.34463	4.01e-14	nd	nd	nd	nd	8.38837	1.19e-14	nd	nd	ZNF257	0.00494553	0.00431758	1.36756	0.00439163	0.0136723	0.00685155	1.44438	0.00500074	0	1
PI4KAP1	phosphatidylinositol 4-kinase alpha pseudogene 1 [Source:HGNC Symbol;Acc:HGNC:33576]	-2.25549	1.59e-50	-2.04463	7.93e-44	nd	nd	nd	nd	1.66446	9.49e-30	nd	nd	-2.15748	8.92e-41	-1.99827	2.16e-36	nd	nd	nd	nd	2.02111	1.98e-37	nd	nd	PI4KAP1	0.648966	0.715347	2.83583	0.700945	1.12896	1.3092	5.29279	1.6867	0	1
OSR2	odd-skipped related transciption factor 2 [Source:HGNC Symbol;Acc:HGNC:15830]	-1.30189	0.0217548	-1.18497	0.0326749	1.68085	0.0157495	1.79777	0.0108831	2.98274	3.01e-06	nd	nd	nd	nd	-1.33551	0.0138022	nd	nd	nd	nd	nd	nd	nd	nd	OSR2	0.202942	0.136343	0.34439	0.205729	0.149434	0.161632	0.358864	0.046537	0	1
ZNF835	zinc finger protein 835 [Source:HGNC Symbol;Acc:HGNC:34332]	-6.20823	7.77e-38	-1.51859	1.05e-14	-1.75202	0.0030766	2.93763	1.03112e-20	4.45621	2.61e-50	-4.68964	6.07e-21	-7.97229	1.3e-24	nd	nd	-4.44031	2.24e-07	2.54555	5.41e-27	3.53198	2.09e-54	-6.98586	7.99e-19	ZNF835	0.0134513	1.56966	3.07534	0.268963	0.0422517	1.07277	3.01303	0.138877	0	1
CTSF	cathepsin F [Source:HGNC Symbol;Acc:HGNC:2531]	-2.76609	0.00010464	nd	nd	nd	nd	nd	nd	2.00176	0.00204938	nd	nd	-6.40484	8.48e-07	-6.4277	9.09e-07	nd	nd	nd	nd	6.46877	6.86e-07	nd	nd	CTSF	0.00286311	0.00357991	0.379042	0.0031917	0.104514	0.287336	0.698068	0.176182	0	1
PRPH2	peripherin 2 [Source:HGNC Symbol;Acc:HGNC:9942]	-1.49392	0.00204709	nd	nd	nd	nd	nd	nd	1.22043	0.0049877	nd	nd	-2.01181	0.000222693	nd	nd	-1.58731	0.0124135	nd	nd	nd	nd	-1.52853	0.00745502	PRPH2	0.0632637	0.185157	0.261651	0.19071	0.154625	0.2323	0.426021	0.186527	0	1
PSPHP1	phosphoserine phosphatase pseudogene 1 [Source:HGNC Symbol;Acc:HGNC:9578]	-7.53547	3.28e-11	-1.1217	0.000127786	nd	nd	7.81796	7.52955e-12	8.93966	1.27e-15	-6.41377	4.53e-08	-8.20927	5.2e-13	-1.05434	0.00040646	nd	nd	7.21885	3.9e-10	8.27319	2.41e-13	-7.15493	5.68e-10	PSPHP1	0.0420058	7.21071	14.7638	0.0351042	0.10806	8.58085	18.3968	1e-06	0	1
LILRB3	#N/A	nd	nd	-1.70438	2.25e-08	nd	nd	nd	nd	nd	nd	nd	nd	-1.1101	0.000515818	-1.31365	4.99e-05	nd	nd	nd	nd	1.61615	5.14e-07	nd	nd	LILRB3	0.262953	0.226485	0.557276	0.178505	0.473861	0.252548	0.811314	0.42402	0	1
ANK1	ankyrin 1 [Source:HGNC Symbol;Acc:HGNC:492]	nd	nd	-1.46788	5.86e-14	nd	nd	nd	nd	1.41331	5.79e-13	nd	nd	-1.06297	2.32e-08	nd	nd	nd	nd	nd	nd	nd	nd	nd	nd	ANK1	0.786034	1.2483	1.62709	0.981689	0.72625	0.4217	1.14442	0.434732	0	1
TNFRSF10A	TNF receptor superfamily member 10a [Source:HGNC Symbol;Acc:HGNC:11904]	nd	nd	-1.48926	2.82e-07	nd	nd	nd	nd	nd	nd	nd	nd	-1.29	3.51e-10	nd	nd	nd	nd	nd	nd	nd	nd	nd	nd	TNFRSF10A	0.683252	0.859395	1.64116	0.886505	0.454732	0.254709	0.703358	0.42415	0	1
ZNF578	zinc finger protein 578 [Source:HGNC Symbol;Acc:HGNC:26449]	nd	nd	-2.24394	0.000183309	nd	nd	nd	nd	1.25989	0.0232861	nd	nd	nd	nd	-3.78543	7.3e-06	nd	nd	-2.83425	0.0015113	nd	nd	2.64916	0.00295597	ZNF578	0.0567302	0.0091135	0.120871	0.0627383	0.122513	0.0471029	0.220523	0.092811	0	1
AC106798.1	0	nd	nd	-1.23565	0.00472832	1.8054	0.000108907	1.24517	0.0137173	2.48082	3.47e-08	nd	nd	nd	nd	-1.12356	0.0278878	nd	nd	nd	nd	1.36213	0.00563114	nd	nd	AC106798.1	0.988191	0.671659	1.44333	0.570968	1.7897	1.21803	2.82547	0.506807	0	1
CDKN1A	cyclin dependent kinase inhibitor 1A [Source:HGNC Symbol;Acc:HGNC:1784]	nd	nd	-1.10393	6.1e-12	nd	nd	nd	nd	1.17548	9.68e-14	nd	nd	-1.10509	4.98e-12	nd	nd	nd	nd	nd	nd	1.40793	1.43e-19	nd	nd	CDKN1A	24.6103	37.7763	52.3182	19.6809	34.1257	24.6435	51.9126	23.2595	0	1
PCDHGB5	protocadherin gamma subfamily B, 5 [Source:HGNC Symbol;Acc:HGNC:8712]	nd	nd	-1.32357	0.000266962	nd	nd	nd	nd	nd	nd	nd	nd	-2.82188	1.72e-16	-1.82836	4.85e-09	-1.03268	0.0313265	nd	nd	1.78921	7.72e-09	nd	nd	PCDHGB5	0.101806	0.202203	0.707536	0.205348	0.30829	0.181645	0.444059	0.230453	0	1
PCDHB15	protocadherin beta 15 [Source:HGNC Symbol;Acc:HGNC:8686]	nd	nd	-1.34946	7.22e-16	nd	nd	nd	nd	1.14429	1.12e-11	nd	nd	-1.31796	7.72e-15	nd	nd	nd	nd	nd	nd	1.08763	1.58e-10	nd	nd	PCDHB15	1.68701	2.65286	4.14933	1.94064	3.62847	2.09258	5.22764	2.40047	0	1
AC006206.2	0	-1.50778	0.00876561	-2.21636	6.93e-05	1.67634	0.0124621	nd	nd	3.18412	2.35e-07	nd	nd	nd	nd	-2.58144	0.000850135	nd	nd	nd	nd	3.0024	0.000245141	nd	nd	AC006206.2	0.166167	0.0618931	0.360317	0.0453368	0.345738	0.214268	0.972004	0.107076	0	1
TPTEP1	transmembrane phosphatase with tensin homology pseudogene 1 [Source:HGNC Symbol;Acc:HGNC:43648]	nd	nd	-2.76073	0.0325302	-5.12694	5.78767e-08	-5.63238	5.52589e-08	-2.87166	8.72e-05	nd	nd	-4.34688	0.00302063	nd	nd	-7.21884	4.72e-08	-4.20066	4.14e-07	-2.87196	0.000178099	nd	nd	TPTEP1	0.00113674	0.011064	0.0271268	0.200964	0.00700264	0.00472259	0.0314565	0.23653	0	1
ZNF528-AS1	ZNF528 antisense RNA 1 [Source:HGNC Symbol;Acc:HGNC:51305]	-1.99379	2.59e-49	-2.60878	2.16e-79	nd	nd	nd	nd	1.99889	1.96e-49	nd	nd	-1.37482	2.75e-23	-1.78625	1.07e-37	nd	nd	nd	nd	2.20358	2.52e-54	nd	nd	ZNF528-AS1	1.9191	1.44597	4.92942	1.06914	2.11023	1.38137	8.25881	2.09185	0	1
GREM1	#N/A	-1.45051	0.00199204	-1.74935	8.85e-05	nd	nd	nd	nd	1.60354	0.000162121	nd	nd	-1.51123	0.000587426	-1.1937	0.0127969	nd	nd	nd	nd	2.13327	4.23e-07	nd	nd	GREM1	0.298394	0.370972	0.838803	0.190262	0.240941	0.19596	0.646871	0.215608	0	1
KANSL1-AS1	#N/A	-1.21419	1.97e-08	-1.913	1.5e-18	nd	nd	nd	nd	1.27239	1.87e-09	nd	nd	-1.49154	1.83e-12	-1.61658	2.44e-14	nd	nd	nd	nd	1.32325	1.78e-10	nd	nd	KANSL1-AS1	1.7979	1.63757	4.94333	1.97168	2.45396	1.52233	5.60477	2.34953	0	1
MTRNR2L1	MT-RNR2-like 1 [Source:HGNC Symbol;Acc:HGNC:37155]	1.3996	0.0310584	nd	nd	nd	nd	nd	nd	-1.92376	0.000402935	nd	nd	nd	nd	1.51214	0.00701525	nd	nd	1.26494	0.0191844	nd	nd	nd	nd	MTRNR2L1	0.624503	0.918859	0.314389	0.376715	0.628078	0.545363	0.236456	0.893043	0	1
PHACTR3	phosphatase and actin regulator 3 [Source:HGNC Symbol;Acc:HGNC:15833]	2.04972	2.04e-10	1.75747	1.06e-07	nd	nd	nd	nd	-2.74867	1.06e-19	nd	nd	1.3189	2.31e-06	1.97725	3.71e-14	nd	nd	nd	nd	-1.85529	1.65e-12	nd	nd	PHACTR3	1.29664	2.04906	0.516473	1.85867	0.677784	0.552768	0.161178	1.09686	0	1
GSTM4	glutathione S-transferase mu 4 [Source:HGNC Symbol;Acc:HGNC:4636]	nd	nd	1.07947	3.5e-09	nd	nd	nd	nd	nd	nd	nd	nd	1.2017	4.59e-10	1.76672	6.3e-23	nd	nd	nd	nd	-1.03581	1.7e-07	nd	nd	GSTM4	0.881272	1.29388	0.372772	0.77415	1.17588	1.35889	0.629739	1.26758	0	1
CHCHD2	coiled-coil-helix-coiled-coil-helix domain containing 2 [Source:HGNC Symbol;Acc:HGNC:21645]	1.98555	1.97e-16	2.8563	8.52e-35	nd	nd	nd	nd	-2.24745	1.54e-21	nd	nd	1.63775	1.02e-11	2.68014	9.46e-32	nd	nd	nd	nd	-1.82649	1.07e-14	-1.04239	2.9e-05	CHCHD2	56.1005	115.422	17.8002	63.1185	38.3296	70.1386	9.49983	45.6753	0	1
COX6CP1	cytochrome c oxidase subunit 6C pseudogene 1 [Source:HGNC Symbol;Acc:HGNC:2286]	1.18367	1.68e-05	2.05886	4.89e-18	2.72864	5.20385e-17	3.60384	6.42156e-31	1.54498	2.21e-05	nd	nd	1.88467	1.35e-13	3.19548	1.07e-42	3.68907	9.15e-26	4.99988	5.15e-49	1.8044	1.65e-05	-1.31081	1.33e-10	COX6CP1	15.9914	39.5948	4.20917	1.17038	14.5591	26.6312	6.26612	2.13007	0	1
C17orf51	chromosome 17 open reading frame 51 [Source:HGNC Symbol;Acc:HGNC:27904]	nd	nd	1.01315	1.42e-29	nd	nd	nd	nd	nd	nd	nd	nd	nd	nd	nd	nd	nd	nd	1.03171	8.63e-35	nd	nd	nd	nd	C17orf51	4.70567	5.73553	3.13556	2.76764	3.32516	4.26926	2.06954	2.2496	0	1
IRX2	iroquois homeobox 2 [Source:HGNC Symbol;Acc:HGNC:14359]	2.19867	3.53e-32	2.91584	1.26e-57	nd	nd	nd	nd	-3.06959	4.41e-64	nd	nd	2.40751	4.46e-33	3.05211	1.71e-54	nd	nd	nd	nd	-2.28252	8.57e-30	nd	nd	IRX2	4.43199	6.9185	0.829644	4.01667	12.0844	19.864	2.58293	21.9915	0	1
ACTC1	actin, alpha, cardiac muscle 1 [Source:HGNC Symbol;Acc:HGNC:143]	-2.00736	3.68e-09	-1.48619	1.06e-05	-2.57351	8.00502e-16	-2.05233	5.17938e-11	nd	nd	nd	nd	nd	nd	nd	nd	nd	nd	nd	nd	nd	nd	nd	nd	ACTC1	1.24099	1.07581	1.89927	2.04893	0.256478	0.372819	1.02587	1.53708	0	1
TDRD7	tudor domain containing 7 [Source:HGNC Symbol;Acc:HGNC:30831]	-1.27976	3.49e-09	nd	nd	nd	nd	nd	nd	nd	nd	nd	nd	nd	nd	nd	nd	nd	nd	nd	nd	nd	nd	nd	nd	TDRD7	1.62893	1.67168	2.2928	2.91688	0.916865	1.20667	2.17862	1.76446	0	1
TMEM132C	transmembrane protein 132C [Source:HGNC Symbol;Acc:HGNC:25436]	-6.44807	5.31e-07	-4.30739	3.6e-07	-8.1573	8.96298e-12	-6.01662	2.65124e-14	-1.70923	0.00111368	nd	nd	nd	nd	nd	nd	nd	nd	nd	nd	nd	nd	nd	nd	TMEM132C	0.00744451	1e-06	0.00200452	0.00727665	0.00265324	0.0142742	0.276661	0.918675	0	1
ABCC6	#N/A	-1.09847	1.29e-08	nd	nd	nd	nd	nd	nd	1.01467	7.44e-08	nd	nd	nd	nd	-1.53788	1.2e-13	nd	nd	nd	nd	nd	nd	1.1827	5.01e-08	ABCC6	0.737241	0.324544	0.932582	0.486071	1.14942	1.23988	2.41429	1.2079	0	1
S100A6	S100 calcium binding protein A6 [Source:HGNC Symbol;Acc:HGNC:10496]	-1.19632	0.000437597	-1.069	0.00169403	-1.69727	1.66054e-08	-1.56996	3.0755e-07	nd	nd	nd	nd	nd	nd	nd	nd	nd	nd	nd	nd	nd	nd	nd	nd	S100A6	10.1986	9.39108	15.7696	14.0338	3.09011	3.37972	6.96347	9.989	0	1
ZNF248	zinc finger protein 248 [Source:HGNC Symbol;Acc:HGNC:13041]	-1.04991	2.9e-19	nd	nd	nd	nd	nd	nd	nd	nd	nd	nd	nd	nd	nd	nd	nd	nd	nd	nd	nd	nd	nd	nd	ZNF248	4.95434	5.08152	6.09727	6.24591	5.08997	6.82956	10.3429	8.75013	0	1
CCDC169	coiled-coil domain containing 169 [Source:HGNC Symbol;Acc:HGNC:34361]	-1.40581	0.00232353	nd	nd	-2.40796	1.13818e-09	-1.73931	2.22806e-05	-1.00214	0.0173358	nd	nd	nd	nd	-1.39674	0.00161538	nd	nd	-1.94634	1.58e-06	nd	nd	1.46504	0.000436951	CCDC169	1.66048	0.600786	1.56795	2.29182	0.340893	0.54034	0.884401	1.78311	0	1
TNNI3	troponin I3, cardiac type [Source:HGNC Symbol;Acc:HGNC:11947]	-1.36057	8.49e-06	nd	nd	-1.88898	8.67511e-12	-1.37094	8.06677e-07	nd	nd	nd	nd	nd	nd	nd	nd	-1.27169	0.00012906	nd	nd	nd	nd	nd	nd	TNNI3	0.554247	0.745003	0.920585	1.33324	0.940221	1.34973	2.37217	3.46199	0	1
GABRA2	gamma-aminobutyric acid type A receptor alpha2 subunit [Source:HGNC Symbol;Acc:HGNC:4076]	-1.8422	7.15e-07	nd	nd	-2.93913	8.69904e-19	-1.89868	9.33066e-10	-1.09694	0.000391091	-1.04046	0.0189659	nd	nd	nd	nd	-1.62124	1.96e-06	-1.80003	7.92e-08	-1.24736	0.000271311	nd	nd	GABRA2	0.089705	0.0791016	0.113827	0.27235	0.0664342	0.136378	0.234453	0.50378	0	1
RHOBTB3	Rho related BTB domain containing 3 [Source:HGNC Symbol;Acc:HGNC:18757]	-1.02426	4.03e-06	nd	nd	-1.53723	2.99634e-14	-1.01462	1.50533e-06	nd	nd	nd	nd	nd	nd	nd	nd	nd	nd	nd	nd	nd	nd	nd	nd	RHOBTB3	3.50883	4.7394	5.16318	4.1092	1.1677	1.67726	2.3279	3.36984	0	1
PUS7L	pseudouridylate synthase 7 like [Source:HGNC Symbol;Acc:HGNC:25276]	-1.12972	1.99e-26	nd	nd	nd	nd	nd	nd	nd	nd	nd	nd	nd	nd	nd	nd	nd	nd	nd	nd	nd	nd	nd	nd	PUS7L	1.91203	2.37087	3.36999	3.18841	2.39025	3.70006	5.13018	4.48014	0	1
TRIM4	tripartite motif containing 4 [Source:HGNC Symbol;Acc:HGNC:16275]	nd	nd	-1.09962	1.11e-21	nd	nd	nd	nd	nd	nd	nd	nd	nd	nd	-2.14074	4.19e-64	nd	nd	-1.35374	2.89e-24	nd	nd	1.90351	8.9e-50	TRIM4	3.51823	0.935077	4.10261	2.37471	4.73034	3.17985	6.67957	4.25539	0	1
HS3ST4	heparan sulfate-glucosamine 3-sulfotransferase 4 [Source:HGNC Symbol;Acc:HGNC:5200]	nd	nd	-3.12269	2.45e-13	-1.89295	5.64705e-07	-4.04435	6.05312e-23	nd	nd	2.1514	4.09e-06	nd	nd	-4.43134	9.49e-21	-1.84624	2.29e-06	-5.4277	1.13e-31	nd	nd	3.58147	2.64e-13	HS3ST4	0.856559	0.0694851	1.52616	3.02701	0.728916	0.164736	1.40695	2.69068	0	1
FAM122B	family with sequence similarity 122B [Source:HGNC Symbol;Acc:HGNC:30490]	nd	nd	-1.02376	0.000202855	nd	nd	nd	nd	nd	nd	nd	nd	nd	nd	nd	nd	nd	nd	nd	nd	nd	nd	nd	nd	FAM122B	7.10493	3.96925	3.83146	5.0086	9.15989	7.14475	14.25	12.5464	0	1
ANO9	anoctamin 9 [Source:HGNC Symbol;Acc:HGNC:20679]	nd	nd	-1.03793	0.0348191	nd	nd	nd	nd	nd	nd	nd	nd	nd	nd	nd	nd	nd	nd	nd	nd	nd	nd	nd	nd	ANO9	0.178518	0.17966	0.182764	0.212056	0.222239	0.171121	0.34456	0.297171	0	1
LINC01422	long intergenic non-protein coding RNA 1422 [Source:HGNC Symbol;Acc:HGNC:50728]	nd	nd	nd	nd	1.00231	0.00313877	1.12321	0.00101476	nd	nd	nd	nd	1.03658	0.000726591	nd	nd	nd	nd	nd	nd	nd	nd	nd	nd	LINC01422	0.351392	0.270509	0.16999	0.211369	0.237689	0.26004	0.178824	0.119408	1	0
DNAH6	dynein axonemal heavy chain 6 [Source:HGNC Symbol;Acc:HGNC:2951]	nd	nd	nd	nd	1.83201	1.01091e-54	1.72527	1.62571e-48	nd	nd	nd	nd	1.07993	9.6e-17	nd	nd	1.66919	4.09e-34	1.23224	1.43e-17	nd	nd	nd	nd	DNAH6	0.616848	0.456509	0.287433	0.18998	1.42979	1.3292	0.768054	0.399752	1	0
ZNF717	zinc finger protein 717 [Source:HGNC Symbol;Acc:HGNC:29448]	2.05134	2.59e-20	1.27806	7.75e-08	1.21441	4.5807e-08	nd	nd	nd	nd	nd	nd	1.92368	6.05e-18	1.21909	3.37e-07	nd	nd	nd	nd	nd	nd	nd	nd	ZNF717	2.46522	1.51245	0.638053	1.2755	3.34964	1.95968	0.793692	1.43511	1	0
AL354793.1	0	nd	nd	nd	nd	3.36848	0.00921853	3.68332	0.00479229	3.12618	0.0210424	nd	nd	-1.06665	0.0112581	nd	nd	nd	nd	nd	nd	nd	nd	nd	nd	AL354793.1	1.02693	1.24002	2.18853	1.71226	0.229994	0.292789	0.191747	0.0196391	1	0
SVIL-AS1	SVIL antisense RNA 1 [Source:HGNC Symbol;Acc:HGNC:51219]	nd	nd	nd	nd	-1.08934	9.6922e-06	-1.69881	2.00996e-11	nd	nd	nd	nd	nd	nd	-1.2721	1.8e-07	-1.00575	6.61e-05	-1.30447	6.24e-08	nd	nd	nd	nd	SVIL-AS1	0.507796	0.410821	0.982239	0.999261	0.448636	0.294662	0.566462	0.948146	0	0
GAS8	growth arrest specific 8 [Source:HGNC Symbol;Acc:HGNC:4166]	-1.77548	5.33e-15	nd	nd	-1.48944	6.97848e-11	nd	nd	nd	nd	-1.38936	4.99e-09	-1.15917	6.62e-07	-1.67283	4.46e-13	nd	nd	nd	nd	nd	nd	nd	nd	GAS8	0.507694	0.352782	1.11676	0.61318	0.480338	1.26016	1.61679	1.34052	0	0
COMT	catechol-O-methyltransferase [Source:HGNC Symbol;Acc:HGNC:2228]	-1.58267	1.12e-14	nd	nd	-1.45135	9.61894e-13	nd	nd	nd	nd	-1.24262	5.93e-09	-2.30745	3.38e-29	-1.06122	5.69e-07	-2.17369	5.16e-26	nd	nd	nd	nd	-1.24623	2.35e-08	COMT	0.645612	1.52018	3.13873	2.86092	1.37273	3.24736	4.03403	3.72983	0	0
HOPX	HOP homeobox [Source:HGNC Symbol;Acc:HGNC:24961]	-1.57037	0.00045131	nd	nd	-2.09873	6.61315e-08	nd	nd	nd	nd	-1.19847	0.0151808	-1.37305	4.28e-06	-1.11051	0.00025025	nd	nd	nd	nd	nd	nd	nd	nd	HOPX	0.118246	0.142512	0.302575	0.216952	0.0486649	0.10975	0.140541	0.202605	0	0
AC009041.4	0	1.07508	0.038713	1.04076	0.043531	nd	nd	nd	nd	nd	nd	nd	nd	nd	nd	nd	nd	nd	nd	nd	nd	nd	nd	nd	nd	AC009041.4	1.64124	1.32119	1.20758	1.35375	1.34455	1.3093	0.625128	1.16647	0	1
ADAM20P1	ADAM metallopeptidase domain 20 pseudogene 1 [Source:HGNC Symbol;Acc:HGNC:20102]	1.23793	0.0254209	1.17733	0.033482	nd	nd	nd	nd	-1.07529	0.0327184	nd	nd	1.56037	0.0173638	nd	nd	nd	nd	nd	nd	nd	nd	1.25522	0.043787	ADAM20P1	0.147874	0.0617936	0.0515483	0.101196	0.332533	0.320519	0.13851	0.297554	0	1
AL445483.1	0	1.70458	0.0112956	1.63238	0.0148519	nd	nd	nd	nd	-1.67481	0.00546598	nd	nd	2.92779	0.000644967	nd	nd	1.81858	0.0284856	nd	nd	nd	nd	2.0581	0.00568865	AL445483.1	0.718839	0.175073	0.0885755	0.22302	1.6215	1.55112	0.490116	1.57555	0	1
OTOG	otogelin [Source:HGNC Symbol;Acc:HGNC:8516]	1.75319	3.02e-05	1.66133	7.77e-05	nd	nd	nd	nd	-1.55778	0.000111901	nd	nd	1.75152	0.00219376	nd	nd	nd	nd	-2.0097	0.00334109	nd	nd	2.53499	6.62e-05	OTOG	0.0651162	0.0111403	0.0184718	0.0451283	0.265907	0.250738	0.0764655	0.231246	0	1
PRR25	proline rich 25 [Source:HGNC Symbol;Acc:HGNC:37230]	1.37503	0.002574	1.29528	0.00442995	nd	nd	nd	nd	-1.13265	0.0084343	nd	nd	1.10168	0.0150482	nd	nd	nd	nd	nd	nd	nd	nd	nd	nd	PRR25	0.845836	0.545816	0.380551	0.673783	1.17426	1.11903	0.444312	0.990808	0	1
BTN3A2	butyrophilin subfamily 3 member A2 [Source:HGNC Symbol;Acc:HGNC:1139]	1.15891	0.000167078	1.13802	0.000192822	nd	nd	nd	nd	-1.18578	3.48e-05	nd	nd	1.08552	8.6e-05	nd	nd	nd	nd	-1.32193	1.96e-06	nd	nd	1.7373	6.35e-11	BTN3A2	1.27078	0.379885	0.591731	0.944221	0.750565	0.741324	0.326754	0.757911	0	1
POMC	proopiomelanocortin [Source:HGNC Symbol;Acc:HGNC:9201]	1.49176	0.00109376	1.28013	0.00632922	nd	nd	nd	nd	-1.31772	0.00201124	nd	nd	nd	nd	nd	nd	nd	nd	nd	nd	nd	nd	nd	nd	POMC	1.58271	1.85927	2.17128	1.47962	2.22235	1.91956	0.782446	1.96502	0	1
IGLV5-52	#N/A	1.16363	7.24e-10	nd	nd	nd	nd	nd	nd	nd	nd	nd	nd	nd	nd	nd	nd	nd	nd	nd	nd	nd	nd	nd	nd	IGLV5-52	10.7022	11.2422	9.00652	10.4953	13.3061	11.7134	5.84204	6.67971	0	1
AC253536.3	0	nd	nd	1.06099	0.0469662	nd	nd	nd	nd	nd	nd	nd	nd	nd	nd	nd	nd	nd	nd	nd	nd	nd	nd	nd	nd	AC253536.3	1.60744	1.96648	1.40072	1.47132	2.83289	3.13043	1.48875	2.02542	0	1
AC126773.4	0	nd	nd	1.0923	0.0324942	nd	nd	nd	nd	nd	nd	nd	nd	nd	nd	nd	nd	nd	nd	nd	nd	nd	nd	nd	nd	AC126773.4	0.124444	0.0972012	0.113508	0.151158	0.320408	0.343623	0.159292	0.271487	0	1
ECHDC3	enoyl-CoA hydratase domain containing 3 [Source:HGNC Symbol;Acc:HGNC:23489]	1.35909	0.0183926	1.47695	0.00810861	-1.19533	0.0137493	-1.07747	0.0335344	-2.55441	9.15e-08	nd	nd	2.70582	2.44e-07	nd	nd	nd	nd	-2.09001	9.93e-05	-2.37216	1.13e-05	2.42367	3e-06	ECHDC3	1.64872	0.305992	0.247824	1.29604	2.17506	2.36041	0.835389	4.96696	0	1
CHL1	cell adhesion molecule L1 like [Source:HGNC Symbol;Acc:HGNC:1939]	3.40698	5.56e-15	3.59682	6.7e-17	nd	nd	nd	nd	-4.2211	1.65e-23	nd	nd	1.78779	0.000306302	3.48775	2.85e-15	-1.40359	0.00622411	nd	nd	-3.19137	8.13e-13	-1.69997	0.000162664	CHL1	0.249541	0.813428	0.0707945	0.653381	1.32109	1.50652	0.123033	2.31406	0	1
A2M-AS1	A2M antisense RNA 1 (head to head) [Source:HGNC Symbol;Acc:HGNC:27057]	1.12239	0.000610899	1.18015	0.000199654	nd	nd	nd	nd	-1.94839	2.61e-12	nd	nd	nd	nd	nd	nd	-1.68673	4.31e-09	-1.43677	3.54e-07	-2.31809	7.64e-15	nd	nd	A2M-AS1	0.454627	0.540923	0.290283	1.45608	1.17565	1.21903	0.52928	2.06835	0	1
FOXD3	forkhead box D3 [Source:HGNC Symbol;Acc:HGNC:3804]	nd	nd	2.0891	0.0429747	-2.83361	0.000156293	-2.74053	0.000370849	-4.82963	4.02e-09	nd	nd	nd	nd	nd	nd	nd	nd	nd	nd	nd	nd	nd	nd	FOXD3	0.0820041	0.0917828	0.227587	0.0844103	0.356989	0.38159	0.0844308	2.54562	0	1
AC008467.1	0	1.01487	0.00290518	nd	nd	nd	nd	nd	nd	nd	nd	nd	nd	nd	nd	nd	nd	nd	nd	1.21299	0.00325589	nd	nd	nd	nd	AC008467.1	0.0864067	0.169497	0.0986777	0.0731274	0.435222	0.358511	0.20824	0.254092	0	1
AC243972.1	0	1.06608	0.0207008	nd	nd	nd	nd	nd	nd	-1.24437	0.0017378	nd	nd	nd	nd	nd	nd	nd	nd	nd	nd	nd	nd	nd	nd	AC243972.1	1.34562	1.83974	1.46507	1.36557	1.85752	1.48962	0.858539	2.09199	0	1
AC116158.1	0	1.06485	0.00775703	nd	nd	nd	nd	nd	nd	nd	nd	nd	nd	nd	nd	nd	nd	nd	nd	nd	nd	nd	nd	nd	nd	AC116158.1	0.27124	0.29327	0.331567	0.307493	0.906388	0.750722	0.416951	0.51238	0	1
GFRA2	GDNF family receptor alpha 2 [Source:HGNC Symbol;Acc:HGNC:4244]	1.58881	5.35e-15	1.23072	5.3e-09	nd	nd	nd	nd	-1.80484	7.28e-20	nd	nd	nd	nd	nd	nd	nd	nd	nd	nd	-1.0478	1.12e-07	nd	nd	GFRA2	3.09659	3.04336	1.73608	3.58042	2.51845	1.96893	0.82309	2.90375	0	1
LINC00342	long intergenic non-protein coding RNA 342 [Source:HGNC Symbol;Acc:HGNC:42470]	1.01666	0.00154592	nd	nd	nd	nd	nd	nd	nd	nd	nd	nd	nd	nd	nd	nd	nd	nd	nd	nd	nd	nd	nd	nd	LINC00342	0.779263	0.973539	0.747742	0.843993	1.61131	1.38548	0.776143	0.83033	0	1
GPER1	G protein-coupled estrogen receptor 1 [Source:HGNC Symbol;Acc:HGNC:4485]	1.20412	0.00462674	nd	nd	nd	nd	nd	nd	nd	nd	nd	nd	nd	nd	nd	nd	nd	nd	nd	nd	nd	nd	nd	nd	GPER1	0.22968	0.301032	0.197958	0.234386	0.466119	0.390683	0.198595	0.362945	0	1
HLA-DMB	#N/A	1.04997	0.00754451	nd	nd	nd	nd	nd	nd	-1.18153	0.000657677	nd	nd	1.71084	0.00105753	nd	nd	nd	nd	nd	nd	nd	nd	1.88618	0.000380131	HLA-DMB	0.143451	0.0392606	0.044525	0.0811537	0.43502	0.37984	0.20598	0.473836	0	1
EYA4	EYA transcriptional coactivator and phosphatase 4 [Source:HGNC Symbol;Acc:HGNC:3522]	1.29489	0.0343175	nd	nd	nd	nd	nd	nd	-1.88833	0.000261838	nd	nd	nd	nd	nd	nd	nd	nd	nd	nd	nd	nd	nd	nd	EYA4	0.414091	0.412649	0.317581	0.324719	1.38525	1.18076	0.554825	2.08593	0	1
SLC7A8	solute carrier family 7 member 8 [Source:HGNC Symbol;Acc:HGNC:11066]	1.18131	3.52e-05	nd	nd	nd	nd	nd	nd	nd	nd	nd	nd	nd	nd	nd	nd	nd	nd	nd	nd	nd	nd	nd	nd	SLC7A8	2.35071	1.56007	1.49025	2.2493	14.6229	10.9439	6.3262	8.47071	0	1
SERPINF2	#N/A	1.66739	0.00721692	nd	nd	nd	nd	nd	nd	nd	nd	nd	nd	nd	nd	1.57423	0.00207259	nd	nd	nd	nd	nd	nd	-1.54688	0.00139337	SERPINF2	2.70394	7.88823	2.61706	3.83662	0.71868	0.502072	0.223183	0.432608	0	1
RPS2P32	ribosomal protein S2 pseudogene 32 [Source:HGNC Symbol;Acc:HGNC:30518]	1.17038	0.00143837	nd	nd	nd	nd	nd	nd	nd	nd	nd	nd	1.15864	8.37e-05	nd	nd	1.81666	3.12e-09	nd	nd	nd	nd	nd	nd	RPS2P32	2.47955	1.31797	1.10174	0.696506	1.8018	1.34697	0.785816	0.942741	0	1
NFATC2	nuclear factor of activated T cells 2 [Source:HGNC Symbol;Acc:HGNC:7776]	1.04074	0.00247383	nd	nd	nd	nd	nd	nd	nd	nd	nd	nd	nd	nd	nd	nd	nd	nd	nd	nd	nd	nd	nd	nd	NFATC2	0.479136	0.877076	0.587171	0.527411	0.305088	0.237554	0.145856	0.289969	0	1
F2RL3	F2R like thrombin or trypsin receptor 3 [Source:HGNC Symbol;Acc:HGNC:3540]	1.04301	0.0208113	nd	nd	nd	nd	nd	nd	nd	nd	nd	nd	nd	nd	nd	nd	nd	nd	nd	nd	nd	nd	nd	nd	F2RL3	0.161655	0.157147	0.108249	0.178825	0.430235	0.342329	0.19976	0.333945	0	1
PALM3	paralemmin 3 [Source:HGNC Symbol;Acc:HGNC:33274]	1.01032	8.51e-09	nd	nd	nd	nd	nd	nd	-1.07534	2.33e-10	nd	nd	nd	nd	nd	nd	nd	nd	nd	nd	nd	nd	nd	nd	PALM3	4.50544	3.31286	3.55015	2.92361	3.46777	2.74985	1.69347	3.60971	0	1
RHOH	ras homolog family member H [Source:HGNC Symbol;Acc:HGNC:686]	1.09343	0.000516166	nd	nd	nd	nd	nd	nd	nd	nd	nd	nd	nd	nd	1.19644	5.68e-05	nd	nd	nd	nd	nd	nd	nd	nd	RHOH	0.878593	1.44383	0.6216	0.985271	1.27568	0.996527	0.585537	0.9082	0	1
LANCL1-AS1	LANCL1 antisense RNA 1 [Source:HGNC Symbol;Acc:HGNC:50727]	1.02051	0.0310584	nd	nd	nd	nd	nd	nd	nd	nd	nd	nd	nd	nd	nd	nd	nd	nd	nd	nd	nd	nd	nd	nd	LANCL1-AS1	0.393859	0.476219	0.378438	0.429663	0.629543	0.49873	0.30283	0.391351	0	1
ADRA2A	adrenoceptor alpha 2A [Source:HGNC Symbol;Acc:HGNC:281]	1.01157	0.0436857	1.236	0.00862529	nd	nd	nd	nd	-1.37676	0.00110032	nd	nd	nd	nd	1.38905	0.00206894	nd	nd	1.59263	0.000220456	nd	nd	-1.29171	0.00262228	ADRA2A	0.28764	0.706261	0.263329	0.22714	0.615102	0.720514	0.298899	0.791897	0	1
NAMA	non-protein coding RNA, associated with MAP kinase pathway and growth arrest [Source:HGNC Symbol;Acc:HGNC:42408]	nd	nd	1.20302	0.0131297	nd	nd	nd	nd	nd	nd	nd	nd	nd	nd	nd	nd	nd	nd	nd	nd	nd	nd	nd	nd	NAMA	0.128123	0.149463	0.102189	0.135667	0.196595	0.236901	0.0999873	0.154314	0	1
CLDN18	claudin 18 [Source:HGNC Symbol;Acc:HGNC:2039]	1.08988	0.00375274	1.38075	5.8e-05	nd	nd	nd	nd	-1.08874	0.00145639	nd	nd	nd	nd	nd	nd	nd	nd	nd	nd	nd	nd	nd	nd	CLDN18	0.318184	0.389436	0.215321	0.291092	0.475007	0.583952	0.216852	0.469655	0	1
DGCR5	DiGeorge syndrome critical region gene 5 (non-protein coding) [Source:HGNC Symbol;Acc:HGNC:16757]	nd	nd	1.20078	0.00109038	nd	nd	nd	nd	nd	nd	nd	nd	nd	nd	nd	nd	nd	nd	nd	nd	nd	nd	nd	nd	DGCR5	1.40761	2.13186	1.44883	2.00861	0.740813	0.888771	0.376023	0.463803	0	1
SLITRK6	SLIT and NTRK like family member 6 [Source:HGNC Symbol;Acc:HGNC:23503]	nd	nd	1.05818	8.34e-07	nd	nd	nd	nd	nd	nd	nd	nd	nd	nd	nd	nd	nd	nd	-1.24575	2.23e-06	nd	nd	nd	nd	SLITRK6	0.552935	0.296771	0.451716	0.699198	2.76563	3.09996	1.46566	2.69776	0	1
AC112484.4	#N/A	nd	nd	1.04172	0.0357416	nd	nd	nd	nd	-1.72413	1.89e-05	nd	nd	nd	nd	nd	nd	-3.28838	2.36e-19	-2.54243	3.67e-15	-3.57646	7.35e-21	nd	nd	AC112484.4	0.404958	0.66249	0.319121	3.84146	0.936974	1.05575	0.493876	1.68129	0	1
CAMK2N2		1.03079	0.0144735	1.23232	0.0014666	nd	nd	nd	nd	nd	nd	nd	nd	nd	nd	nd	nd	nd	nd	nd	nd	nd	nd	nd	nd	CAMK2N2	1.10226	2.1337	1.64436	1.27444	0.852035	0.99083	0.41087	0.76415	0	1
AC096642.1	0	nd	nd	1.02266	0.0391276	nd	nd	nd	nd	nd	nd	nd	nd	nd	nd	nd	nd	nd	nd	nd	nd	nd	nd	nd	nd	AC096642.1	0.140408	0.106518	0.108149	0.17725	0.431818	0.539074	0.264643	0.380328	0	1
CFAP100	cilia and flagella associated protein 100 [Source:HGNC Symbol;Acc:HGNC:26842]	nd	nd	1.24033	4.73e-08	nd	nd	nd	nd	-1.11956	7.25e-07	nd	nd	nd	nd	nd	nd	nd	nd	nd	nd	nd	nd	nd	nd	CFAP100	0.752404	0.612062	0.484788	0.800745	1.47824	1.81523	0.752636	1.66182	0	1
ZNF283	zinc finger protein 283 [Source:HGNC Symbol;Acc:HGNC:13077]	1.18181	1.78e-08	1.51739	2.27e-14	-1.04567	3.80969e-08	nd	nd	-2.22748	8.92e-32	nd	nd	1.08689	2.07e-07	nd	nd	nd	nd	-1.7313	7.27e-20	-2.08146	6.92e-28	nd	nd	ZNF283	1.25359	0.752227	0.577179	2.46984	1.62826	2.05573	0.705973	3.34176	0	1
GPR17	G protein-coupled receptor 17 [Source:HGNC Symbol;Acc:HGNC:4471]	nd	nd	2.41474	0.0347536	nd	nd	nd	nd	-3.19929	0.000862196	nd	nd	nd	nd	nd	nd	nd	nd	nd	nd	nd	nd	nd	nd	GPR17	2.5681	1.39187	1.73902	1.37015	0.0792012	0.106073	0.0210366	0.18195	0	1
VWA3A	von Willebrand factor A domain containing 3A [Source:HGNC Symbol;Acc:HGNC:27088]	nd	nd	1.18742	0.00101557	nd	nd	nd	nd	-1.61268	6.92e-07	nd	nd	nd	nd	nd	nd	nd	nd	nd	nd	nd	nd	nd	nd	VWA3A	0.29425	0.408472	0.330892	0.368565	0.91523	1.12292	0.481204	1.50192	0	1
AC006254.1	0	nd	nd	1.07342	0.00243697	nd	nd	nd	nd	nd	nd	nd	nd	nd	nd	1.23696	0.000790309	nd	nd	1.57419	1.46e-05	nd	nd	nd	nd	AC006254.1	0.139004	0.243018	0.10293	0.0820693	0.292194	0.351943	0.165677	0.256797	0	1
IL18R1	interleukin 18 receptor 1 [Source:HGNC Symbol;Acc:HGNC:5988]	nd	nd	2.51986	0.0321212	nd	nd	nd	nd	nd	nd	nd	nd	-1.56399	0.00782009	nd	nd	nd	nd	1.27355	0.0258085	nd	nd	-2.06626	0.00014863	IL18R1	0.131357	0.545686	0.379079	0.221382	0.0491419	0.0684503	0.0120717	0.0343203	0	1
LINC02082	long intergenic non-protein coding RNA 2082 [Source:HGNC Symbol;Acc:HGNC:52931]	nd	nd	1.68343	0.00628159	nd	nd	nd	nd	-1.39079	0.0172885	nd	nd	nd	nd	nd	nd	nd	nd	nd	nd	nd	nd	nd	nd	LINC02082	0.863049	0.676208	0.508819	0.746884	1.01699	1.33687	0.396608	1.0919	0	1
ATP2A3	ATPase sarcoplasmic/endoplasmic reticulum Ca2+ transporting 3 [Source:HGNC Symbol;Acc:HGNC:813]	nd	nd	1.12507	0.00522727	-1.07169	0.00140099	nd	nd	-1.90352	3.31e-08	nd	nd	1.94428	1.64e-07	nd	nd	nd	nd	-1.16562	0.0037422	-1.36021	0.00088672	1.74968	1.93e-06	ATP2A3	0.397088	0.118	0.101394	0.263952	0.324067	0.398097	0.181196	0.679065	0	1
SATB1-AS1	SATB1 antisense RNA 1 [Source:HGNC Symbol;Acc:HGNC:50687]	nd	nd	1.20425	6.89e-05	nd	nd	nd	nd	nd	nd	nd	nd	nd	nd	nd	nd	nd	nd	nd	nd	nd	nd	nd	nd	SATB1-AS1	0.328401	0.26472	0.251678	0.471637	0.145925	0.20863	0.0889088	0.162762	0	1
DDX60L	DExD/H-box 60 like [Source:HGNC Symbol;Acc:HGNC:26429]	nd	nd	1.7864	0.00630657	nd	nd	nd	nd	-1.75236	0.00351179	nd	nd	nd	nd	nd	nd	nd	nd	nd	nd	nd	nd	nd	nd	DDX60L	0.0976785	0.123377	0.0955273	0.0669632	0.0540057	0.0864935	0.024864	0.0840161	0	1
AC004461.2	#N/A	nd	nd	1.03756	0.0398593	nd	nd	nd	nd	-1.01415	0.0256376	nd	nd	nd	nd	nd	nd	nd	nd	nd	nd	nd	nd	nd	nd	AC004461.2	1.16766	1.42171	1.29551	1.45804	0.812094	1.10746	0.536451	1.07921	0	1
AL161772.1	0	nd	nd	1.01871	0.0154099	nd	nd	nd	nd	nd	nd	nd	nd	nd	nd	nd	nd	nd	nd	nd	nd	nd	nd	nd	nd	AL161772.1	0.258046	0.257498	0.141191	0.267865	0.275369	0.3796	0.184344	0.276078	0	1
AC027601.3	0	nd	nd	1.30705	0.000449535	nd	nd	nd	nd	nd	nd	nd	nd	nd	nd	nd	nd	nd	nd	nd	nd	nd	nd	nd	nd	AC027601.3	2.30578	3.02773	1.63163	2.04859	2.62046	3.84713	1.54769	2.36861	0	1
AC112484.2	#N/A	nd	nd	1.22594	0.0131297	-1.51879	6.33813e-05	nd	nd	-2.20238	6.61e-08	nd	nd	nd	nd	nd	nd	-2.30859	1.58e-10	-2.08121	4.67e-09	-2.40994	1.78e-11	nd	nd	AC112484.2	0.504075	0.582394	0.457055	2.44071	0.561883	0.812678	0.339991	1.59962	0	1
ZIC4	Zic family member 4 [Source:HGNC Symbol;Acc:HGNC:20393]	nd	nd	1.60799	0.0451181	-1.53161	0.0249903	nd	nd	-2.48571	0.000227471	nd	nd	nd	nd	nd	nd	nd	nd	nd	nd	nd	nd	nd	nd	ZIC4	0.17266	0.186195	0.19907	0.114267	0.750434	1.18149	0.379577	2.17146	0	1
AC217777.1	#N/A	nd	nd	2.2366	0.000388333	6.00103	7.78104e-07	6.82192	2.31228e-08	4.58532	0.000402047	nd	nd	nd	nd	2.47892	4.54e-05	5.49458	3.15e-05	7.11662	4.53e-09	4.6377	0.000821524	-1.62204	0.00358625	AC217777.1	0.242734	0.720334	0.124038	1e-06	0.435729	0.764291	0.163358	1e-06	0	1
ATP10B	ATPase phospholipid transporting 10B (putative) [Source:HGNC Symbol;Acc:HGNC:13543]	nd	nd	3.84849	0.0212167	-3.41062	0.00107901	-2.3007	0.0128171	-6.14919	5.9e-06	nd	nd	nd	nd	nd	nd	nd	nd	nd	nd	nd	nd	nd	nd	ATP10B	0.0631028	0.08677	0.13204	0.0841318	0.0056314	0.0123449	1e-06	0.0612912	0	1
TPH1	tryptophan hydroxylase 1 [Source:HGNC Symbol;Acc:HGNC:12008]	nd	nd	1.3056	0.000594152	nd	nd	1.12861	0.00165108	nd	nd	nd	nd	nd	nd	nd	nd	nd	nd	nd	nd	nd	nd	nd	nd	TPH1	0.237265	0.380074	0.253285	0.291221	0.355767	0.536028	0.21382	0.24431	0	1
HNRNPCP7	heterogeneous nuclear ribonucleoprotein C pseudogene 7 [Source:HGNC Symbol;Acc:HGNC:48818]	nd	nd	1.32728	0.000643556	nd	nd	1.264	0.000567058	nd	nd	nd	nd	nd	nd	nd	nd	1.07902	0.0433054	nd	nd	nd	nd	nd	nd	HNRNPCP7	0.801922	0.716859	0.590649	0.376939	1.2089	1.86215	0.739061	0.77083	0	1
TFAP2B	transcription factor AP-2 beta [Source:HGNC Symbol;Acc:HGNC:11743]	nd	nd	3.61523	0.00465725	-3.81121	0.000426814	-2.71719	0.0172273	-6.33242	1.02e-08	nd	nd	nd	nd	nd	nd	nd	nd	nd	nd	nd	nd	nd	nd	TFAP2B	0.034998	0.058732	0.0195716	0.0541214	0.252534	0.540671	0.0438327	3.5508	0	1
GALNT9	polypeptide N-acetylgalactosaminyltransferase 9 [Source:HGNC Symbol;Acc:HGNC:4131]	1.16706	2.45e-05	1.98957	3.05e-17	nd	nd	nd	nd	-1.88405	3.34e-15	nd	nd	nd	nd	nd	nd	nd	nd	nd	nd	nd	nd	nd	nd	GALNT9	0.512379	0.380542	0.296219	0.284638	0.329811	0.582854	0.144735	0.539171	0	1
AL161457.2	#N/A	nd	nd	1.91943	0.000210629	nd	nd	1.16016	0.0120727	nd	nd	nd	nd	nd	nd	nd	nd	nd	nd	1.24623	0.0143029	nd	nd	nd	nd	AL161457.2	0.138068	0.214489	0.179776	0.0903924	0.177311	0.307116	0.0797628	0.136794	0	1
AC106881.1	0	nd	nd	1.06071	0.0112847	nd	nd	nd	nd	-1.26593	0.000639194	nd	nd	nd	nd	nd	nd	nd	nd	nd	nd	nd	nd	nd	nd	AC106881.1	0.301496	0.517015	0.391069	0.337763	0.582245	0.846495	0.401682	0.971856	0	1
SLC7A9	solute carrier family 7 member 9 [Source:HGNC Symbol;Acc:HGNC:11067]	nd	nd	1.84965	0.000183659	nd	nd	nd	nd	-1.58065	0.0010821	nd	nd	nd	nd	nd	nd	nd	nd	nd	nd	nd	nd	nd	nd	SLC7A9	0.224853	0.379416	0.238197	0.281405	0.251343	0.440345	0.122336	0.36204	0	1
NRG3	neuregulin 3 [Source:HGNC Symbol;Acc:HGNC:7999]	nd	nd	1.25533	2.55e-10	nd	nd	nd	nd	nd	nd	nd	nd	nd	nd	nd	nd	nd	nd	nd	nd	nd	nd	-1.04815	7.4e-07	NRG3	0.684461	1.4125	0.742082	0.752733	1.76328	2.7176	1.11521	1.98937	0	1
TSPYL5	TSPY like 5 [Source:HGNC Symbol;Acc:HGNC:29367]	nd	nd	1.14192	0.0222288	nd	nd	nd	nd	-1.04805	0.0196641	nd	nd	nd	nd	nd	nd	nd	nd	nd	nd	-1.37433	0.00371325	nd	nd	TSPYL5	2.42694	2.95704	1.45278	3.76381	2.20629	3.28513	1.4629	3.07201	0	1
OTP	orthopedia homeobox [Source:HGNC Symbol;Acc:HGNC:8518]	nd	nd	1.18683	0.0352363	nd	nd	nd	nd	-1.17655	0.0206005	nd	nd	nd	nd	nd	nd	nd	nd	nd	nd	nd	nd	nd	nd	OTP	3.2819	3.94696	3.42462	3.10457	0.0908906	0.1352	0.0602995	0.132599	0	1
TMEM119	transmembrane protein 119 [Source:HGNC Symbol;Acc:HGNC:27884]	1.37061	0.00743811	1.93299	2.17e-05	nd	nd	nd	nd	-1.0791	0.0245655	nd	nd	1.97508	0.00110732	nd	nd	nd	nd	nd	nd	nd	nd	1.65537	0.00394681	TMEM119	0.201186	0.0632683	0.0492865	0.0870852	0.432195	0.636395	0.161942	0.347563	0	1
SMG1P5	SMG1 pseudogene 5 [Source:HGNC Symbol;Acc:HGNC:49862]	nd	nd	1.27152	4.02e-11	nd	nd	nd	nd	-1.2229	1.99e-10	nd	nd	nd	nd	nd	nd	nd	nd	nd	nd	nd	nd	nd	nd	SMG1P5	0.594254	0.687098	0.348688	0.579026	1.49317	1.98861	0.806597	1.90821	0	1
USP18	ubiquitin specific peptidase 18 [Source:HGNC Symbol;Acc:HGNC:12616]	nd	nd	1.62389	0.0123131	nd	nd	nd	nd	-1.50063	0.0124329	nd	nd	nd	nd	nd	nd	nd	nd	nd	nd	nd	nd	nd	nd	USP18	0.559124	0.740538	0.55496	0.377592	0.217601	0.325171	0.102755	0.292037	0	1
FOXD2	forkhead box D2 [Source:HGNC Symbol;Acc:HGNC:3803]	nd	nd	1.18716	0.0123598	nd	nd	nd	nd	-1.40373	0.00082682	nd	nd	nd	nd	nd	nd	nd	nd	nd	nd	nd	nd	nd	nd	FOXD2	0.252908	0.333006	0.276857	0.240648	0.336577	0.464178	0.19931	0.536416	0	1
FOXD2-AS1	FOXD2 adjacent opposite strand RNA 1 [Source:HGNC Symbol;Acc:HGNC:44256]	nd	nd	1.39069	0.0010111	nd	nd	nd	nd	-1.19578	0.00334239	nd	nd	nd	nd	nd	nd	nd	nd	nd	nd	nd	nd	nd	nd	FOXD2-AS1	0.157577	0.215501	0.149111	0.170231	0.408586	0.581917	0.222074	0.505261	0	1
AP000560.1	#N/A	nd	nd	1.02631	0.00511523	nd	nd	nd	nd	nd	nd	nd	nd	nd	nd	nd	nd	nd	nd	nd	nd	nd	nd	nd	nd	AP000560.1	0.407898	0.522138	0.343165	0.443435	0.798844	1.05982	0.510029	0.625019	0	1
NALCN	sodium leak channel, non-selective [Source:HGNC Symbol;Acc:HGNC:19082]	nd	nd	1.11019	0.0392556	-1.6284	8.52352e-05	-1.17939	0.00535079	-2.28958	1.11e-07	nd	nd	nd	nd	nd	nd	nd	nd	nd	nd	nd	nd	nd	nd	NALCN	0.40655	0.353881	0.401522	0.228757	0.122435	0.168097	0.0760762	0.377992	0	1
WASH5P	#N/A	1.86709	0.0106476	2.63423	4.05e-05	nd	nd	nd	nd	-1.95256	0.00261672	nd	nd	nd	nd	2.50195	1.04e-05	nd	nd	1.87581	0.000405837	nd	nd	-2.16904	5.82e-05	WASH5P	0.0404836	0.177287	0.0295082	0.0473006	0.0974176	0.167552	0.0266403	0.103138	0	1
ST8SIA3	ST8 alpha-N-acetyl-neuraminide alpha-2,8-sialyltransferase 3 [Source:HGNC Symbol;Acc:HGNC:14269]	nd	nd	1.08451	1.3e-10	nd	nd	nd	nd	nd	nd	nd	nd	nd	nd	nd	nd	nd	nd	nd	nd	nd	nd	nd	nd	ST8SIA3	1.55598	1.8349	1.38492	1.46772	0.882427	1.2014	0.555936	0.977062	0	1
APLN	apelin [Source:HGNC Symbol;Acc:HGNC:16665]	-1.24727	1.35e-05	-1.05566	0.000288726	nd	nd	nd	nd	nd	nd	nd	nd	nd	nd	nd	nd	nd	nd	nd	nd	nd	nd	nd	nd	APLN	3.0221	3.53849	5.36473	3.25031	1.56864	1.7891	3.65512	2.17739	0	1
TSPEAR-AS1	TSPEAR antisense RNA 1 [Source:HGNC Symbol;Acc:HGNC:1271]	-1.76121	0.00185195	-1.46828	0.0061988	-2.26689	3.44187e-06	-1.97396	2.79135e-05	nd	nd	nd	nd	nd	nd	nd	nd	nd	nd	nd	nd	nd	nd	nd	nd	TSPEAR-AS1	0.117649	0.073618	0.104287	0.151413	0.122276	0.150892	0.410207	0.586174	0	1
TCEA3	transcription elongation factor A3 [Source:HGNC Symbol;Acc:HGNC:11615]	-1.03157	0.000143051	nd	nd	nd	nd	nd	nd	nd	nd	nd	nd	nd	nd	nd	nd	nd	nd	nd	nd	nd	nd	nd	nd	TCEA3	0.600131	0.351562	0.558169	0.666098	0.431744	0.484885	0.866072	0.505271	0	1
TLR4	toll like receptor 4 [Source:HGNC Symbol;Acc:HGNC:11850]	-1.22933	0.0188806	nd	nd	nd	nd	1.20926	0.031424	2.21622	1.16e-05	nd	nd	nd	nd	nd	nd	nd	nd	nd	nd	nd	nd	nd	nd	TLR4	0.537405	0.54957	0.893099	0.674774	0.116476	0.136681	0.268842	0.0583048	0	1
PNMA3	PNMA family member 3 [Source:HGNC Symbol;Acc:HGNC:18742]	-1.17191	7.11e-15	nd	nd	nd	nd	nd	nd	nd	nd	nd	nd	nd	nd	nd	nd	nd	nd	nd	nd	nd	nd	nd	nd	PNMA3	2.73104	2.43657	4.01507	3.18014	4.2136	4.99571	9.30423	5.31876	0	1
VCAM1	vascular cell adhesion molecule 1 [Source:HGNC Symbol;Acc:HGNC:12663]	-2.44755	4.06e-05	-1.3357	0.0476737	nd	nd	nd	nd	2.02657	0.000373968	nd	nd	nd	nd	nd	nd	nd	nd	nd	nd	nd	nd	nd	nd	VCAM1	3.56413	3.14983	3.69508	3.53357	0.981608	2.11586	5.25283	1.29816	0	1
COLEC11	collectin subfamily member 11 [Source:HGNC Symbol;Acc:HGNC:17213]	-1.45438	0.00926045	nd	nd	nd	nd	nd	nd	nd	nd	nd	nd	nd	nd	nd	nd	nd	nd	nd	nd	nd	nd	nd	nd	COLEC11	0.162608	0.114972	0.144281	0.133388	0.179059	0.253934	0.484392	0.272726	0	1
ADGRL4	adhesion G protein-coupled receptor L4 [Source:HGNC Symbol;Acc:HGNC:20822]	-2.09735	3.21e-07	-2.21695	3.03e-08	nd	nd	nd	nd	1.56677	2.72e-05	nd	nd	nd	nd	nd	nd	nd	nd	nd	nd	nd	nd	nd	nd	ADGRL4	0.546801	0.594147	1.00625	0.553758	0.124085	0.114081	0.532298	0.17936	0	1
TFPI2	tissue factor pathway inhibitor 2 [Source:HGNC Symbol;Acc:HGNC:11761]	-1.08269	0.00228559	-1.14327	0.000903084	nd	nd	nd	nd	nd	nd	nd	nd	nd	nd	nd	nd	nd	nd	1.27277	1.39e-05	1.33539	5.38e-06	nd	nd	TFPI2	5.14771	7.82031	8.06047	3.18507	0.832812	0.801014	1.73688	1.01318	0	1
LIM2	lens intrinsic membrane protein 2 [Source:HGNC Symbol;Acc:HGNC:6610]	-1.43836	5.21e-05	-1.53175	1.04e-05	nd	nd	nd	nd	1.99217	2.42e-09	nd	nd	nd	nd	nd	nd	nd	nd	nd	nd	nd	nd	nd	nd	LIM2	1.36552	1.13431	1.20414	0.824976	3.45407	3.23075	9.15957	2.32863	0	1
PI15	peptidase inhibitor 15 [Source:HGNC Symbol;Acc:HGNC:8946]	-2.57907	0.000102947	-2.16564	0.00115369	nd	nd	nd	nd	2.15429	0.000530647	nd	nd	nd	nd	nd	nd	nd	nd	nd	nd	nd	nd	nd	nd	PI15	0.797764	0.462358	1.07972	1.02377	0.0985176	0.13099	0.577023	0.131269	0	1
AL096828.1	0	-1.34325	0.0138723	nd	nd	nd	nd	nd	nd	nd	nd	nd	nd	nd	nd	nd	nd	nd	nd	nd	nd	nd	nd	nd	nd	AL096828.1	9.02257	7.96277	10.0981	10.2436	3.06488	4.76944	7.61306	3.92211	0	1
MEIOB	meiosis specific with OB domains [Source:HGNC Symbol;Acc:HGNC:28569]	-2.24548	0.000210927	nd	nd	nd	nd	nd	nd	1.91232	0.000566206	nd	nd	nd	nd	nd	nd	nd	nd	nd	nd	nd	nd	nd	nd	MEIOB	0.0770054	0.0978569	0.134476	0.0857256	0.157437	0.335555	0.735674	0.198239	0	1
WNT7A	Wnt family member 7A [Source:HGNC Symbol;Acc:HGNC:12786]	-1.45568	0.000847651	nd	nd	nd	nd	nd	nd	1.05838	0.0102546	nd	nd	1.59967	0.00280831	nd	nd	nd	nd	nd	nd	nd	nd	nd	nd	WNT7A	0.25005	0.124008	0.0821027	0.176114	1.01746	1.72243	2.73489	1.32399	0	1
ZNF132	zinc finger protein 132 [Source:HGNC Symbol;Acc:HGNC:12916]	-1.34379	1.3e-08	nd	nd	nd	nd	1.11034	1.0784e-05	1.6612	1.6e-12	nd	nd	-1.65327	4.63e-14	nd	nd	nd	nd	nd	nd	1.23973	9.66e-09	-1.28653	1.71e-08	ZNF132	0.553703	1.34509	1.71008	0.725591	0.599625	1.04222	1.49607	0.480768	0	1
AC107926.1	0	-1.92351	0.000291656	nd	nd	nd	nd	nd	nd	nd	nd	nd	nd	nd	nd	nd	nd	nd	nd	nd	nd	nd	nd	-1.57236	0.0117654	AC107926.1	0.286668	0.86981	0.448002	0.66937	0.609754	1.42412	2.27608	1.20586	0	1
PRSS50	serine protease 50 [Source:HGNC Symbol;Acc:HGNC:17910]	nd	nd	-1.55274	0.0400185	nd	nd	nd	nd	nd	nd	nd	nd	nd	nd	nd	nd	nd	nd	nd	nd	nd	nd	2.23201	0.0277349	PRSS50	0.101735	0.0215011	0.086971	0.0794296	0.307803	0.17711	0.51133	0.326197	0	1
GDF15	growth differentiation factor 15 [Source:HGNC Symbol;Acc:HGNC:30142]	nd	nd	-1.36415	0.0111471	nd	nd	nd	nd	nd	nd	nd	nd	nd	nd	nd	nd	nd	nd	-1.28395	0.0141675	nd	nd	nd	nd	GDF15	2.95607	2.16673	3.24173	5.24111	6.62888	4.1533	10.4758	8.11079	0	1
EPS8L2	EPS8 like 2 [Source:HGNC Symbol;Acc:HGNC:21296]	nd	nd	-1.31528	9.4e-05	nd	nd	nd	nd	nd	nd	nd	nd	nd	nd	nd	nd	nd	nd	nd	nd	nd	nd	nd	nd	EPS8L2	0.625512	0.501173	0.699737	0.776746	1.26044	0.81041	1.97696	1.40651	0	1
FOXI3	forkhead box I3 [Source:HGNC Symbol;Acc:HGNC:35123]	nd	nd	-1.09076	0.00188534	1.34049	0.000258765	nd	nd	1.92628	4.28e-08	nd	nd	nd	nd	nd	nd	nd	nd	nd	nd	nd	nd	nd	nd	FOXI3	0.198603	0.172568	0.24867	0.20096	0.599754	0.423016	0.880232	0.23475	0	1
MAMDC2	MAM domain containing 2 [Source:HGNC Symbol;Acc:HGNC:23673]	nd	nd	-1.72359	9.6e-06	nd	nd	nd	nd	nd	nd	nd	nd	nd	nd	nd	nd	nd	nd	nd	nd	1.10578	0.0092827	nd	nd	MAMDC2	3.98426	3.96722	7.23378	3.35698	4.00013	2.06664	6.70072	3.48473	0	1
NRROS	negative regulator of reactive oxygen species [Source:HGNC Symbol;Acc:HGNC:24613]	nd	nd	-1.18051	0.00359984	1.01201	0.0144851	nd	nd	1.61112	4.01e-05	nd	nd	nd	nd	nd	nd	nd	nd	nd	nd	nd	nd	nd	nd	NRROS	0.110468	0.0825281	0.131892	0.0544996	0.391874	0.261434	0.580125	0.191538	0	1
AC004706.3	#N/A	nd	nd	-1.05566	0.044897	nd	nd	nd	nd	nd	nd	nd	nd	nd	nd	-2.01112	0.00110597	nd	nd	-1.57217	0.0136714	nd	nd	1.48005	0.0192868	AC004706.3	0.114336	0.0401004	0.164612	0.1226	0.205578	0.141598	0.290509	0.203129	0	1
C16orf82	chromosome 16 open reading frame 82 [Source:HGNC Symbol;Acc:HGNC:30755]	nd	nd	-1.17378	0.031189	nd	nd	nd	nd	nd	nd	nd	nd	nd	nd	nd	nd	nd	nd	-2.42593	0.0247014	nd	nd	2.3131	0.029565	C16orf82	0.0836671	0.0166553	0.0808283	0.0930325	0.383206	0.26134	0.583598	0.354528	0	1
EGR3	early growth response 3 [Source:HGNC Symbol;Acc:HGNC:3240]	nd	nd	-1.08876	0.0464421	1.43741	0.00176635	nd	nd	2.06014	5.58e-06	nd	nd	nd	nd	nd	nd	nd	nd	nd	nd	nd	nd	nd	nd	EGR3	0.940084	0.909074	1.07851	0.992853	6.44323	4.67605	9.74272	2.35953	0	1
JUNB	JunB proto-oncogene, AP-1 transcription factor subunit [Source:HGNC Symbol;Acc:HGNC:6205]	nd	nd	-1.01244	8.15e-07	nd	nd	nd	nd	1.06686	7.08e-08	nd	nd	nd	nd	nd	nd	nd	nd	nd	nd	nd	nd	nd	nd	JUNB	12.675	15.2741	19.1042	9.92627	31.552	23.8689	47.197	22.8054	0	1
MIR4435-2HG	MIR4435-2 host gene [Source:HGNC Symbol;Acc:HGNC:35163]	nd	nd	-1.44142	0.000404204	nd	nd	nd	nd	nd	nd	nd	nd	nd	nd	nd	nd	nd	nd	nd	nd	nd	nd	nd	nd	MIR4435-2HG	1.0395	1.30499	2.04027	1.13966	0.145267	0.0936767	0.25163	0.138755	0	1
ARHGAP25	Rho GTPase activating protein 25 [Source:HGNC Symbol;Acc:HGNC:28951]	nd	nd	-1.05389	0.0272129	nd	nd	nd	nd	1.13938	0.00745913	nd	nd	nd	nd	nd	nd	nd	nd	nd	nd	nd	nd	nd	nd	ARHGAP25	0.326692	0.181193	0.276569	0.171261	0.362816	0.2679	0.546353	0.249835	0	1
TMEM88	transmembrane protein 88 [Source:HGNC Symbol;Acc:HGNC:32371]	nd	nd	-1.00653	0.000102741	nd	nd	nd	nd	nd	nd	nd	nd	nd	nd	nd	nd	nd	nd	nd	nd	nd	nd	nd	nd	TMEM88	2.8693	3.1817	4.20095	3.6493	12.1953	8.35743	16.4439	8.33887	0	1
SLFN12	schlafen family member 12 [Source:HGNC Symbol;Acc:HGNC:25500]	nd	nd	-1.28999	4.71e-05	nd	nd	nd	nd	nd	nd	nd	nd	nd	nd	nd	nd	nd	nd	nd	nd	nd	nd	nd	nd	SLFN12	4.51392	3.4934	4.59806	3.07498	0.400767	0.243921	0.583544	0.342076	0	1
PTGER4	prostaglandin E receptor 4 [Source:HGNC Symbol;Acc:HGNC:9596]	nd	nd	-1.0291	0.00245291	nd	nd	nd	nd	nd	nd	nd	nd	-1.31349	1.95e-05	nd	nd	nd	nd	nd	nd	nd	nd	-1.47689	7.02e-07	PTGER4	0.33117	0.916688	0.809023	0.557488	0.509435	0.348164	0.697843	0.503173	0	1
INPP5D	inositol polyphosphate-5-phosphatase D [Source:HGNC Symbol;Acc:HGNC:6079]	nd	nd	-1.39409	3.43e-14	1.35452	3.29309e-12	nd	nd	1.94785	1.9e-25	nd	nd	nd	nd	nd	nd	nd	nd	nd	nd	1.62736	1.26e-18	nd	nd	INPP5D	0.719994	0.745436	1.38371	0.450763	1.17415	0.675468	1.74317	0.456859	0	1
AC104134.1	0	nd	nd	-1.81523	0.00320153	1.58921	0.00863047	nd	nd	2.27003	0.000111689	nd	nd	nd	nd	nd	nd	nd	nd	nd	nd	nd	nd	nd	nd	AC104134.1	0.0841457	0.155367	0.178146	0.0585414	0.6089	0.277451	0.955812	0.200049	0	1
TNFRSF12A	TNF receptor superfamily member 12A [Source:HGNC Symbol;Acc:HGNC:18152]	nd	nd	-1.10014	0.00907244	nd	nd	nd	nd	1.01766	0.008104	nd	nd	nd	nd	nd	nd	nd	nd	nd	nd	nd	nd	nd	nd	TNFRSF12A	42.3281	51.9821	70.36	46.2956	17.4151	11.2494	23.6184	11.8628	0	1
ZNF354C	zinc finger protein 354C [Source:HGNC Symbol;Acc:HGNC:16736]	nd	nd	-1.00102	1.37e-23	nd	nd	nd	nd	nd	nd	nd	nd	nd	nd	nd	nd	nd	nd	nd	nd	nd	nd	nd	nd	ZNF354C	6.28774	4.41925	6.67424	5.3794	6.17351	4.16967	8.19002	4.67804	0	1
CYP1A1	cytochrome P450 family 1 subfamily A member 1 [Source:HGNC Symbol;Acc:HGNC:2595]	nd	nd	-1.7091	0.00913032	1.28883	0.0343276	nd	nd	1.92623	0.00122981	nd	nd	nd	nd	nd	nd	nd	nd	nd	nd	nd	nd	nd	nd	CYP1A1	0.380043	0.3245	0.527995	0.539971	0.604516	0.288338	0.923903	0.245428	0	1
AC239809.3	0	nd	nd	-1.66651	0.0154648	nd	nd	nd	nd	nd	nd	nd	nd	nd	nd	nd	nd	nd	nd	nd	nd	nd	nd	nd	nd	AC239809.3	0.0235949	0.0172785	0.0276391	0.017856	0.0674303	0.0320314	0.0991112	0.0723345	0	1
ANKRD34B	ankyrin repeat domain 34B [Source:HGNC Symbol;Acc:HGNC:33736]	nd	nd	-2.08859	4.78e-05	1.64222	0.000822399	nd	nd	2.29148	2.25e-06	1.43933	0.0121245	nd	nd	nd	nd	nd	nd	nd	nd	nd	nd	nd	nd	ANKRD34B	0.034362	0.0288046	0.0641874	0.0687243	5.44797	2.00839	8.38118	1.72657	0	1
ELL2	elongation factor for RNA polymerase II 2 [Source:HGNC Symbol;Acc:HGNC:17064]	nd	nd	-1.11917	1.08e-10	nd	nd	nd	nd	nd	nd	nd	nd	nd	nd	nd	nd	nd	nd	nd	nd	nd	nd	nd	nd	ELL2	5.51229	7.08778	6.37605	6.1206	3.85356	2.43325	5.18364	3.93582	0	1
RGN	regucalcin [Source:HGNC Symbol;Acc:HGNC:9989]	nd	nd	-1.23383	0.00702787	nd	nd	nd	nd	1.38957	0.00124965	nd	nd	nd	nd	nd	nd	nd	nd	nd	nd	nd	nd	nd	nd	RGN	0.0510264	0.034673	0.045256	0.0586954	0.256036	0.208319	0.482309	0.185804	0	1
MIR503HG	MIR503 host gene [Source:HGNC Symbol;Acc:HGNC:28258]	-1.2042	0.0407731	-1.67375	0.00336025	nd	nd	nd	nd	nd	nd	nd	nd	-1.37923	0.00245659	nd	nd	nd	nd	1.11974	0.0104652	nd	nd	-1.75445	3.68e-05	MIR503HG	0.400056	1.32539	1.01155	0.594284	0.242702	0.175998	0.542494	0.348519	0	1
ANXA2	annexin A2 [Source:HGNC Symbol;Acc:HGNC:537]	nd	nd	-1.17011	0.0360561	-2.05857	7.71708e-06	-2.31136	8.52448e-07	-1.14125	0.0199685	nd	nd	nd	nd	nd	nd	nd	nd	nd	nd	nd	nd	nd	nd	ANXA2	11.2461	9.62306	16.1582	9.66591	1.08826	0.914769	2.01679	4.53216	0	1
LIF	LIF, interleukin 6 family cytokine [Source:HGNC Symbol;Acc:HGNC:6596]	nd	nd	-1.22265	2.34e-10	1.22371	3.47161e-08	nd	nd	2.20863	4.21e-27	nd	nd	nd	nd	nd	nd	nd	nd	1.08902	3.6e-09	1.47548	4.86e-17	nd	nd	LIF	1.93305	2.68812	3.48037	1.24514	1.17697	1.0006	2.28028	0.502642	0	1
EGR4	early growth response 4 [Source:HGNC Symbol;Acc:HGNC:3241]	nd	nd	-1.38833	0.0480598	nd	nd	nd	nd	1.88007	0.00220291	nd	nd	nd	nd	nd	nd	nd	nd	nd	nd	nd	nd	nd	nd	EGR4	0.167304	0.133817	0.17041	0.119437	0.550554	0.474401	1.2179	0.333869	0	1
CSRP1	cysteine and glycine rich protein 1 [Source:HGNC Symbol;Acc:HGNC:2469]	nd	nd	-1.16001	4.27e-07	nd	nd	nd	nd	nd	nd	nd	nd	nd	nd	nd	nd	nd	nd	nd	nd	nd	nd	nd	nd	CSRP1	8.72311	10.3857	12.3357	9.96912	1.6545	1.31738	2.88581	2.06103	0	1
RGS22	regulator of G protein signaling 22 [Source:HGNC Symbol;Acc:HGNC:24499]	nd	nd	-1.06266	0.00170018	nd	nd	nd	nd	nd	nd	nd	nd	nd	nd	nd	nd	nd	nd	nd	nd	nd	nd	nd	nd	RGS22	0.26413	0.141564	0.208923	0.208282	0.301036	0.247358	0.507495	0.382132	0	1
TNFSF15	TNF superfamily member 15 [Source:HGNC Symbol;Acc:HGNC:11931]	-1.26953	0.032407	-2.03779	0.000156057	nd	nd	nd	nd	1.29768	0.0129685	nd	nd	nd	nd	-2.10367	4.45e-05	1.74697	0.00131489	nd	nd	1.21838	0.0358382	2.63226	6.27e-08	TNFSF15	2.37746	0.383278	1.62801	0.699429	0.338503	0.199095	0.802305	0.331448	0	1
CAV1	caveolin 1 [Source:HGNC Symbol;Acc:HGNC:1527]	nd	nd	-1.2044	0.0109159	nd	nd	nd	nd	nd	nd	nd	nd	nd	nd	nd	nd	nd	nd	nd	nd	nd	nd	nd	nd	CAV1	4.01988	4.59496	7.88773	5.56094	0.482234	0.372544	0.840258	0.455061	0	1
STPG2	sperm tail PG-rich repeat containing 2 [Source:HGNC Symbol;Acc:HGNC:28712]	nd	nd	-1.37327	0.0230023	nd	nd	nd	nd	nd	nd	nd	nd	nd	nd	nd	nd	nd	nd	nd	nd	nd	nd	nd	nd	STPG2	0.0463748	0.0394218	0.0656927	0.0897462	0.0944982	0.0680735	0.172348	0.125937	0	1
SNORD116-18	small nucleolar RNA, C/D box 116-18 [Source:HGNC Symbol;Acc:HGNC:33084]	nd	nd	-1.31433	2.1e-08	nd	nd	nd	nd	nd	nd	nd	nd	nd	nd	nd	nd	nd	nd	nd	nd	nd	nd	nd	nd	SNORD116-18	19.1529	13.734	23.634	19.8018	28.8478	21.0342	51.7454	28.1297	0	1
OTOGL	otogelin like [Source:HGNC Symbol;Acc:HGNC:26901]	-1.39339	0.0331033	-2.46472	6.85e-05	nd	nd	-1.64044	0.00926854	nd	nd	nd	nd	nd	nd	nd	nd	nd	nd	nd	nd	nd	nd	nd	nd	OTOGL	0.0424866	0.0415722	0.0922327	0.0519242	0.0851788	0.0404714	0.219321	0.126208	0	1
ANXA3	annexin A3 [Source:HGNC Symbol;Acc:HGNC:541]	nd	nd	-1.15489	6.74e-05	nd	nd	nd	nd	nd	nd	nd	nd	nd	nd	nd	nd	nd	nd	nd	nd	nd	nd	nd	nd	ANXA3	2.02078	2.31031	3.70861	3.61487	0.670043	0.512797	1.12176	0.769412	0	1
PCDHGA4	protocadherin gamma subfamily A, 4 [Source:HGNC Symbol;Acc:HGNC:8702]	nd	nd	-1.14141	0.00630617	nd	nd	nd	nd	1.47838	0.000190829	nd	nd	nd	nd	nd	nd	nd	nd	1.35905	0.00227268	1.11812	0.0235524	-1.17991	0.00691173	PCDHGA4	0.0943838	0.210977	0.176722	0.0852635	0.205893	0.160613	0.345709	0.126354	0	1
NKX3-2	NK3 homeobox 2 [Source:HGNC Symbol;Acc:HGNC:951]	nd	nd	-1.59436	0.00430632	nd	nd	nd	nd	nd	nd	nd	nd	nd	nd	nd	nd	nd	nd	nd	nd	nd	nd	nd	nd	NKX3-2	0.127945	0.248793	0.230154	0.172967	0.229484	0.14683	0.439482	0.248535	0	1
LINC01198	long intergenic non-protein coding RNA 1198 [Source:HGNC Symbol;Acc:HGNC:49598]	-1.18316	0.0163579	-2.05939	3.44e-06	nd	nd	nd	nd	1.22844	0.00493767	nd	nd	nd	nd	nd	nd	nd	nd	nd	nd	nd	nd	nd	nd	LINC01198	0.00419024	0.0118705	1e-06	0.023611	1.07758	0.587983	2.40267	1.04224	0	1
KLHDC7A	kelch domain containing 7A [Source:HGNC Symbol;Acc:HGNC:26791]	2.8554	1.5e-10	1.98013	3.54e-05	1.66627	7.13649e-05	nd	nd	-1.18912	0.015229	nd	nd	1.54216	0.00406793	1.70314	0.00160731	nd	nd	nd	nd	nd	nd	nd	nd	KLHDC7A	0.233535	0.259334	0.077908	0.135918	1.08062	0.589404	0.1475	0.339675	1	0
AC009108.3	0	nd	nd	nd	nd	1.94816	3.81244e-06	1.91397	9.89095e-06	1.01714	0.0307248	nd	nd	1.1507	0.0161108	nd	nd	1.2085	0.021568	nd	nd	nd	nd	nd	nd	AC009108.3	0.388313	0.314956	0.173321	0.163513	0.729304	0.714926	0.374116	0.188449	1	0
AL132780.4	#N/A	nd	nd	nd	nd	2.97112	3.30053e-14	3.01388	1.67953e-14	2.31373	2.09e-08	nd	nd	nd	nd	nd	nd	3.08958	6.36e-12	3.40482	8.87e-15	2.75255	2.32e-09	nd	nd	AL132780.4	1.31362	1.63049	1.02453	0.151964	2.14077	2.20461	1.33961	0.26618	1	0
ATP2C2	ATPase secretory pathway Ca2+ transporting 2 [Source:HGNC Symbol;Acc:HGNC:29103]	nd	nd	nd	nd	1.10682	0.00729283	1.56038	0.000140486	nd	nd	nd	nd	nd	nd	1.11626	0.0155828	nd	nd	nd	nd	nd	nd	nd	nd	ATP2C2	0.274656	0.392877	0.178669	0.204849	0.385042	0.527694	0.32864	0.176111	1	0
CAVIN1	caveolae associated protein 1 [Source:HGNC Symbol;Acc:HGNC:9688]	nd	nd	-1.61189	0.000762931	nd	nd	-1.31555	0.00413434	nd	nd	1.09544	0.0434159	nd	nd	nd	nd	nd	nd	nd	nd	nd	nd	nd	nd	CAVIN1	25.8014	29.6789	42.4413	28.6456	7.47885	3.51075	10.4958	8.70132	1	0
AL353622.1	0	nd	nd	nd	nd	1.55274	4.71536e-06	2.73197	7.78286e-18	1.8444	3.73e-08	-1.17923	0.000296323	1.03477	0.00638766	1.15167	0.00261294	2.84474	3.18e-11	2.96164	2.73e-12	1.80997	0.000187826	nd	nd	AL353622.1	0.976555	1.05324	0.472471	0.126892	1.61908	3.67569	1.94685	0.545865	0	0
ADAMTS2	ADAM metallopeptidase with thrombospondin type 1 motif 2 [Source:HGNC Symbol;Acc:HGNC:218]	nd	nd	nd	nd	nd	nd	nd	nd	nd	nd	nd	nd	nd	nd	1.03477	0.00583535	nd	nd	nd	nd	-1.00522	0.00737983	nd	nd	ADAMTS2	0.686551	0.754041	0.36303	0.729261	3.06085	2.31883	1.98529	3.69085	0	0
IRX1	iroquois homeobox 1 [Source:HGNC Symbol;Acc:HGNC:14358]	nd	nd	1.99238	7.7e-06	-2.05585	9.29102e-07	nd	nd	-2.46302	4.09e-09	-1.58521	0.00079519	1.84497	3.35e-05	2.03476	3.99e-06	nd	nd	nd	nd	-1.48789	0.00166436	nd	nd	IRX1	12.3923	14.1114	3.41026	9.52269	6.05146	18.1578	4.47471	25.0537	0	0
SYNDIG1L	synapse differentiation inducing 1 like [Source:HGNC Symbol;Acc:HGNC:32388]	nd	nd	nd	nd	nd	nd	1.14211	0.00289938	nd	nd	-1.23552	0.00330618	1.15375	0.00604034	1.35723	0.00104866	nd	nd	nd	nd	nd	nd	nd	nd	SYNDIG1L	0.437377	0.5009	0.192725	0.255621	0.266781	0.627726	0.313505	0.281664	0	0
AC087783.2	0	nd	nd	nd	nd	nd	nd	nd	nd	nd	nd	nd	nd	nd	nd	1.18663	1.03e-09	nd	nd	nd	nd	nd	nd	nd	nd	AC087783.2	7.49219	8.67859	3.7801	6.95652	10.1292	9.15059	5.33331	7.47234	0	0
C5orf38	chromosome 5 open reading frame 38 [Source:HGNC Symbol;Acc:HGNC:24226]	2.09546	6.71e-08	3.59546	4.78e-25	-1.99826	8.31827e-12	nd	nd	-4.09372	6.77e-33	-1.5	2.26e-06	2.52118	4.41e-09	2.90564	2.52e-12	nd	nd	nd	nd	-2.52792	3.1e-09	nd	nd	C5orf38	0.855322	1.11446	0.149194	0.854071	1.34203	3.79782	0.300091	5.33437	0	0
AL031282.2	0	nd	nd	nd	nd	nd	nd	nd	nd	nd	nd	nd	nd	1.05969	3.77e-12	1.32997	5.47e-20	nd	nd	nd	nd	nd	nd	nd	nd	AL031282.2	1.11045	1.3291	0.524014	0.693958	1.2446	1.41437	0.744317	1.2891	0	0
ZXDA	zinc finger, X-linked, duplicated A [Source:HGNC Symbol;Acc:HGNC:13198]	nd	nd	nd	nd	nd	nd	nd	nd	nd	nd	nd	nd	nd	nd	1.1262	5.88e-10	nd	nd	nd	nd	nd	nd	nd	nd	ZXDA	1.14326	1.37	0.614342	1.18686	1.89857	1.69314	0.944312	1.89156	0	0
FAM182B	family with sequence similarity 182 member B [Source:HGNC Symbol;Acc:HGNC:34503]	nd	nd	nd	nd	nd	nd	nd	nd	nd	nd	nd	nd	1.01154	0.00540209	nd	nd	nd	nd	nd	nd	nd	nd	nd	nd	FAM182B	0.5576	0.519601	0.269793	0.39619	0.506292	0.606331	0.54216	0.502985	0	0
HSD17B7P2	hydroxysteroid 17-beta dehydrogenase 7 pseudogene 2 [Source:HGNC Symbol;Acc:HGNC:28120]	nd	nd	2.01546	1.38e-10	nd	nd	1.15779	0.000203237	nd	nd	-1.0178	0.002847	1.60043	0.000165936	1.4827	0.000849735	1.3134	0.00354782	1.19568	0.00516091	nd	nd	nd	nd	HSD17B7P2	0.816742	0.757303	0.265864	0.32851	2.04714	4.1559	1.01214	1.84622	0	0
SOHLH2	spermatogenesis and oogenesis specific basic helix-loop-helix 2 [Source:HGNC Symbol;Acc:HGNC:26026]	nd	nd	nd	nd	nd	nd	1.5964	0.000833027	nd	nd	-2.06381	3.4e-05	1.34438	0.00837895	1.20255	0.0304128	1.77769	0.000580696	1.63586	0.00106397	nd	nd	nd	nd	SOHLH2	1.06677	0.966301	0.413507	0.306588	0.358477	1.48153	0.70375	0.484746	0	0
HTR2C	5-hydroxytryptamine receptor 2C [Source:HGNC Symbol;Acc:HGNC:5295]	nd	nd	nd	nd	nd	nd	nd	nd	1.31671	4.52e-06	nd	nd	1.48305	2.78e-07	1.41033	1.45e-06	nd	nd	nd	nd	-1.41478	1.22e-06	nd	nd	HTR2C	4.89587	4.64564	1.72615	4.59289	2.67677	3.03484	4.43947	1.80415	0	0
RPS28	ribosomal protein S28 [Source:HGNC Symbol;Acc:HGNC:10418]	nd	nd	nd	nd	nd	nd	nd	nd	nd	nd	nd	nd	nd	nd	1.02016	2.18e-10	nd	nd	nd	nd	-1.17113	7e-14	nd	nd	RPS28	6.34081	6.45826	3.1377	7.10462	9.09014	8.92475	5.0526	8.05983	0	0
SRGAP2B	SLIT-ROBO Rho GTPase activating protein 2B [Source:HGNC Symbol;Acc:HGNC:35237]	nd	nd	nd	nd	nd	nd	nd	nd	nd	nd	nd	nd	1.01032	1.57e-06	1.07179	2.69e-07	nd	nd	nd	nd	nd	nd	nd	nd	SRGAP2B	0.610853	0.634126	0.297692	0.423905	0.713119	0.706834	0.407097	0.587414	0	0
RNASEL	ribonuclease L [Source:HGNC Symbol;Acc:HGNC:10050]	nd	nd	nd	nd	nd	nd	nd	nd	-1.35606	1.09e-07	nd	nd	1.45428	9.81e-08	1.18515	3.76e-05	nd	nd	nd	nd	-1.17476	4.16e-05	nd	nd	RNASEL	0.871216	0.72313	0.316531	0.711844	1.06575	1.1134	0.627481	1.62184	0	0
ALG10B	ALG10B, alpha-1,2-glucosyltransferase [Source:HGNC Symbol;Acc:HGNC:31088]	1.49005	4.52e-16	nd	nd	nd	nd	nd	nd	nd	nd	nd	nd	1.95594	5.24e-28	1.3914	4.85e-14	1.15022	4.94e-10	nd	nd	nd	nd	nd	nd	ALG10B	3.1533	2.13176	0.801206	1.40363	3.29493	2.22452	1.15299	1.67058	0	0
PCSK9	proprotein convertase subtilisin/kexin type 9 [Source:HGNC Symbol;Acc:HGNC:20001]	nd	nd	nd	nd	nd	nd	nd	nd	nd	nd	nd	nd	1.57142	0.00136653	1.11702	0.0475648	nd	nd	nd	nd	-1.10111	0.047414	nd	nd	PCSK9	1.04171	0.760935	0.347272	0.742563	10.0637	20.2439	9.87341	13.6719	0	0
AL049874.3	0	nd	nd	nd	nd	nd	nd	nd	nd	nd	nd	nd	nd	1.55958	0.0013057	nd	nd	nd	nd	nd	nd	nd	nd	nd	nd	AL049874.3	3.45221	2.31849	1.15426	1.67814	0.396993	0.587485	0.425972	0.250862	0	0
SPTLC3	serine palmitoyltransferase long chain base subunit 3 [Source:HGNC Symbol;Acc:HGNC:16253]	nd	nd	nd	nd	1.9911	3.54043e-07	1.06578	0.0136886	1.25112	0.00298638	nd	nd	-1.17318	0.00548479	-1.59606	0.000164147	nd	nd	nd	nd	1.04373	0.0191651	nd	nd	SPTLC3	0.116388	0.0869895	0.260299	0.127661	0.39455	0.208055	0.230709	0.0985838	0	0
PPP1R17	protein phosphatase 1 regulatory subunit 17 [Source:HGNC Symbol;Acc:HGNC:16973]	-1.30614	0.0101116	nd	nd	-3.74266	2.64595e-21	-1.48683	0.000104495	-2.43651	8.64e-11	-2.25583	2.38e-07	nd	nd	-1.28855	0.0014837	nd	nd	nd	nd	nd	nd	nd	nd	PPP1R17	2.94704	2.35275	5.6948	3.248	0.316201	1.51662	0.773722	4.23989	0	0
NMU	neuromedin U [Source:HGNC Symbol;Acc:HGNC:7859]	nd	nd	nd	nd	nd	nd	nd	nd	nd	nd	nd	nd	nd	nd	-1.11829	1.44e-09	nd	nd	nd	nd	nd	nd	nd	nd	NMU	11.4205	9.34631	20.0794	14.069	10.7784	12.5856	17.7655	11.6255	0	0
ADM	adrenomedullin [Source:HGNC Symbol;Acc:HGNC:259]	nd	nd	nd	nd	nd	nd	nd	nd	nd	nd	nd	nd	-1.16931	5.21e-07	-1.43038	3.28e-10	nd	nd	nd	nd	1.04728	1.08e-05	nd	nd	ADM	5.43877	4.52894	12.0974	5.84382	3.81087	3.3685	5.86957	3.26958	0	0
CYR61	cysteine rich angiogenic inducer 61 [Source:HGNC Symbol;Acc:HGNC:2654]	nd	nd	nd	nd	1.40646	1.24535e-05	nd	nd	1.85035	6.19e-09	nd	nd	nd	nd	-1.01103	0.00632565	nd	nd	nd	nd	nd	nd	nd	nd	CYR61	15.649	14.1988	28.3392	16.3182	29.5469	21.243	39.456	11.0597	0	0
C1orf61	chromosome 1 open reading frame 61 [Source:HGNC Symbol;Acc:HGNC:30780]	nd	nd	-1.05812	0.0193515	4.18537	9.2637e-31	2.88604	1.88729e-14	3.94415	3.47e-27	1.29934	0.00310475	-1.12217	0.0103578	-1.32745	0.00258234	nd	nd	nd	nd	nd	nd	nd	nd	C1orf61	0.530908	0.458921	1.14314	0.891743	11.7685	4.77973	9.7637	0.640248	0	0
TMEM151A	transmembrane protein 151A [Source:HGNC Symbol;Acc:HGNC:28497]	nd	nd	nd	nd	nd	nd	nd	nd	nd	nd	1.06545	0.00110815	nd	nd	-1.09652	1.99e-05	nd	nd	nd	nd	nd	nd	nd	nd	TMEM151A	0.571546	0.517747	1.09317	0.596563	0.693189	0.328084	0.582224	0.548673	0	0
LINC01206	long intergenic non-protein coding RNA 1206 [Source:HGNC Symbol;Acc:HGNC:49637]	nd	nd	nd	nd	2.35499	0.0193203	nd	nd	nd	nd	nd	nd	-1.38025	0.00532371	-1.63185	0.00111187	nd	nd	-1.08384	0.0393472	nd	nd	nd	nd	LINC01206	0.0883222	0.0741368	0.227345	0.154561	0.0194872	0.0152183	0.00965205	0.00365466	0	0
ITGA3	integrin subunit alpha 3 [Source:HGNC Symbol;Acc:HGNC:6139]	nd	nd	nd	nd	nd	nd	nd	nd	nd	nd	nd	nd	-1.04723	3.67e-14	-1.18233	3.58e-18	nd	nd	nd	nd	nd	nd	nd	nd	ITGA3	7.99362	7.27442	16.3246	8.9176	3.47973	2.14548	3.28194	3.41367	0	0
NGF	nerve growth factor [Source:HGNC Symbol;Acc:HGNC:7808]	nd	nd	nd	nd	nd	nd	nd	nd	nd	nd	nd	nd	-1.00891	0.000449776	-1.11058	0.000131808	nd	nd	nd	nd	nd	nd	nd	nd	NGF	1.65334	1.51386	3.24425	1.79224	0.857319	0.810925	1.11309	1.3708	0	0
KCNK1	potassium two pore domain channel subfamily K member 1 [Source:HGNC Symbol;Acc:HGNC:6272]	nd	nd	nd	nd	-2.66834	5.66368e-05	-2.44495	0.000196394	nd	nd	nd	nd	-1.70836	0.00443091	-1.72336	0.00573286	-1.83052	0.00386715	-1.84551	0.00167617	nd	nd	nd	nd	KCNK1	0.268765	0.265158	0.865294	0.940995	0.0601222	0.0710097	0.178944	0.386831	0	0
QPCT	glutaminyl-peptide cyclotransferase [Source:HGNC Symbol;Acc:HGNC:9753]	nd	nd	-2.68802	5.02e-15	1.63165	3.42911e-06	nd	nd	2.24539	7.32e-11	2.07428	8.9e-09	-1.54034	3.92e-05	-1.44842	0.000164238	-1.11887	0.00937036	-1.02694	0.0100141	nd	nd	nd	nd	QPCT	1.24885	1.33073	3.59191	2.68184	6.32647	1.50339	9.50502	2.02173	0	0
FEZF1	FEZ family zinc finger 1 [Source:HGNC Symbol;Acc:HGNC:22788]	nd	nd	-1.63756	0.0131535	2.29087	5.53552e-05	nd	nd	2.25266	9.25e-05	1.67577	0.0128265	-1.50241	0.0266933	nd	nd	nd	nd	nd	nd	nd	nd	nd	nd	FEZF1	0.463121	0.504277	1.29727	0.800219	24.9162	7.79685	23.7971	5.02069	0	0
ELF4	E74 like ETS transcription factor 4 [Source:HGNC Symbol;Acc:HGNC:3319]	-1.36872	0.00423228	nd	nd	-1.68923	5.13592e-05	nd	nd	nd	nd	-1.35526	0.0050783	nd	nd	-1.10001	0.0335309	nd	nd	nd	nd	nd	nd	nd	nd	ELF4	0.367928	0.261114	0.553921	0.492106	0.359703	0.918783	0.909869	1.14558	0	0
PCP4	Purkinje cell protein 4 [Source:HGNC Symbol;Acc:HGNC:8742]	nd	nd	nd	nd	-1.23372	0.0201124	nd	nd	nd	nd	nd	nd	-1.00387	0.00484053	-2.3815	1.52e-09	nd	nd	-1.58449	0.000263504	nd	nd	1.37762	0.00190203	PCP4	0.744973	0.29385	1.50462	0.868101	0.210783	0.338944	0.372939	0.498288	0	0
MISP3	MISP family member 3 [Source:HGNC Symbol;Acc:HGNC:26963]	nd	nd	nd	nd	nd	nd	nd	nd	nd	nd	nd	nd	nd	nd	-1.34314	3.46e-07	nd	nd	nd	nd	nd	nd	nd	nd	MISP3	0.872291	0.548683	1.37229	0.706757	1.13247	1.05677	1.52014	1.30218	0	0
RGS4	regulator of G protein signaling 4 [Source:HGNC Symbol;Acc:HGNC:10000]	1.02132	0.0128511	nd	nd	2.071	3.43085e-09	nd	nd	1.04967	0.00572087	1.92461	1.33e-07	nd	nd	-1.29496	0.00060417	nd	nd	nd	nd	nd	nd	nd	nd	RGS4	2.56282	1.55278	3.77506	2.5643	2.48419	0.654792	1.20241	0.585714	0	0
YBX2	Y-box binding protein 2 [Source:HGNC Symbol;Acc:HGNC:17948]	nd	nd	nd	nd	nd	nd	nd	nd	nd	nd	nd	nd	nd	nd	-1.2098	1.47e-08	nd	nd	nd	nd	1.0281	2.06e-06	nd	nd	YBX2	1.50436	0.95224	2.18267	1.0748	1.93512	1.69002	3.10891	1.91371	0	0
LACC1	laccase domain containing 1 [Source:HGNC Symbol;Acc:HGNC:26789]	nd	nd	nd	nd	nd	nd	nd	nd	1.15041	0.00242173	nd	nd	nd	nd	-1.20657	0.00328197	nd	nd	nd	nd	nd	nd	nd	nd	LACC1	0.308608	0.197658	0.453068	0.257461	0.486304	0.286075	0.534259	0.246217	0	0
FGF1	fibroblast growth factor 1 [Source:HGNC Symbol;Acc:HGNC:3665]	nd	nd	nd	nd	nd	nd	nd	nd	nd	nd	nd	nd	nd	nd	-1.60146	0.000378564	nd	nd	nd	nd	1.26992	0.00614583	nd	nd	FGF1	0.284855	0.172969	0.522125	0.214484	0.0871634	0.0637023	0.139172	0.119548	0	0
CD274	CD274 molecule [Source:HGNC Symbol;Acc:HGNC:17635]	nd	nd	nd	nd	nd	nd	nd	nd	nd	nd	nd	nd	nd	nd	-1.59158	1.52e-06	nd	nd	-1.12973	0.00126498	nd	nd	nd	nd	CD274	0.535916	0.328713	0.983132	0.707838	0.0855058	0.0748018	0.104521	0.137162	0	0
EMP1	epithelial membrane protein 1 [Source:HGNC Symbol;Acc:HGNC:3333]	nd	nd	-1.24305	0.000881373	nd	nd	nd	nd	1.03287	0.00338193	nd	nd	nd	nd	-1.10351	0.000735484	nd	nd	nd	nd	nd	nd	nd	nd	EMP1	1.98376	1.44391	3.06298	1.52916	0.349037	0.192951	0.44806	0.222719	0	0
CHRNA4	cholinergic receptor nicotinic alpha 4 subunit [Source:HGNC Symbol;Acc:HGNC:1958]	nd	nd	nd	nd	nd	nd	-1.8165	2.72946e-16	nd	nd	nd	nd	nd	nd	-1.01353	1.43e-05	nd	nd	nd	nd	nd	nd	nd	nd	CHRNA4	0.506752	0.37955	0.760275	0.627178	0.495277	0.275039	0.479456	0.961623	0	0
LGALS8	galectin 8 [Source:HGNC Symbol;Acc:HGNC:6569]	nd	nd	nd	nd	nd	nd	nd	nd	nd	nd	nd	nd	nd	nd	-1.00876	5.6e-15	nd	nd	nd	nd	nd	nd	nd	nd	LGALS8	1.65953	1.3042	2.59623	1.44603	1.4018	1.0806	1.90562	1.20631	0	0
LINC02381	long intergenic non-protein coding RNA 2381 [Source:HGNC Symbol;Acc:HGNC:53304]	-1.00053	0.00640683	nd	nd	-2.46304	9.00671e-18	-1.78045	5.93536e-11	-1.46252	6.7e-08	nd	nd	-1.27857	2.18e-05	-2.34301	1.91e-13	nd	nd	-2.01597	8.13e-10	nd	nd	1.06444	0.00437217	LINC02381	0.539606	0.258493	1.30242	1.03683	0.453043	0.729209	0.901628	2.48284	0	0
SERPINB9	serpin family B member 9 [Source:HGNC Symbol;Acc:HGNC:8955]	nd	nd	nd	nd	nd	nd	-1.48123	3.47429e-06	nd	nd	nd	nd	nd	nd	-1.01208	0.00373033	nd	nd	nd	nd	nd	nd	nd	nd	SERPINB9	1.36549	1.08522	2.1666	1.1937	1.28603	0.82773	1.27935	2.30257	0	0
NOMO3	#N/A	nd	nd	nd	nd	nd	nd	nd	nd	nd	nd	nd	nd	nd	nd	-1.12024	6.26e-05	nd	nd	nd	nd	nd	nd	nd	nd	NOMO3	0.226471	0.173584	0.374075	0.206398	0.165831	0.179128	0.304289	0.163099	0	0
ADCYAP1	adenylate cyclase activating polypeptide 1 [Source:HGNC Symbol;Acc:HGNC:241]	nd	nd	nd	nd	-1.77474	6.75065e-05	-1.6642	0.000297703	-1.21479	0.00907013	nd	nd	-1.19674	0.01731	nd	nd	nd	nd	nd	nd	nd	nd	nd	nd	ADCYAP1	1.29787	1.95606	2.94124	2.70932	1.3245	1.43163	1.91722	4.51096	0	0
AC244197.3	0	nd	nd	nd	nd	-1.16285	0.00032955	-1.04665	0.00133877	nd	nd	nd	nd	-1.07177	0.008944	nd	nd	-1.32378	0.0011633	nd	nd	nd	nd	nd	nd	AC244197.3	0.150236	0.217136	0.310058	0.369932	0.293162	0.321456	0.457578	0.658872	0	0
ADA2	adenosine deaminase 2 [Source:HGNC Symbol;Acc:HGNC:1839]	-1.58803	4.17e-27	nd	nd	-1.537	1.06939e-25	nd	nd	nd	nd	-1.2733	3.24e-17	-1.14014	1.56e-13	nd	nd	-1.17161	1.94e-14	nd	nd	nd	nd	nd	nd	ADA2	1.90636	3.21145	4.15145	4.24657	2.67942	6.47539	7.90247	7.72082	0	0
LINC02315	long intergenic non-protein coding RNA 2315 [Source:HGNC Symbol;Acc:HGNC:53234]	nd	nd	nd	nd	nd	nd	nd	nd	1.22984	3.09e-05	nd	nd	-2.45813	2.95e-11	-1.92205	2.81e-08	-1.33524	0.00358866	nd	nd	1.12289	0.00102919	nd	nd	LINC02315	0.548806	0.823181	3.05947	1.41832	3.33535	3.26253	5.76002	2.48874	0	0
GPR22	G protein-coupled receptor 22 [Source:HGNC Symbol;Acc:HGNC:4477]	nd	nd	nd	nd	nd	nd	nd	nd	nd	nd	nd	nd	-1.43597	4.98e-10	-1.20539	2.44e-07	nd	nd	nd	nd	nd	nd	nd	nd	GPR22	0.806912	0.950553	2.16901	1.5413	0.451316	0.441634	0.405906	0.592339	0	0
FAT2	FAT atypical cadherin 2 [Source:HGNC Symbol;Acc:HGNC:3596]	nd	nd	nd	nd	nd	nd	nd	nd	nd	nd	nd	nd	-1.26219	0.000102216	nd	nd	-1.14112	0.00111268	nd	nd	nd	nd	nd	nd	FAT2	0.0462067	0.0568021	0.111453	0.101202	0.145027	0.0887418	0.166121	0.14224	0	0
THSD7B	thrombospondin type 1 domain containing 7B [Source:HGNC Symbol;Acc:HGNC:29348]	-1.25626	0.000343172	nd	nd	-1.47336	3.19991e-06	nd	nd	nd	nd	nd	nd	-1.15343	0.000203315	nd	nd	nd	nd	nd	nd	nd	nd	nd	nd	THSD7B	1.26825	1.57892	2.79184	1.93062	0.335393	0.579232	0.783476	0.929151	0	0
ALDH1A2	aldehyde dehydrogenase 1 family member A2 [Source:HGNC Symbol;Acc:HGNC:15472]	nd	nd	nd	nd	nd	nd	nd	nd	nd	nd	nd	nd	-1.09852	0.0138062	nd	nd	nd	nd	nd	nd	nd	nd	nd	nd	ALDH1A2	0.0753024	0.0917189	0.157327	0.122809	0.0948723	0.0844883	0.155682	0.119391	0	0
EBF2	early B cell factor 2 [Source:HGNC Symbol;Acc:HGNC:19090]	nd	nd	nd	nd	nd	nd	-1.21445	0.00089283	nd	nd	nd	nd	-1.55951	6.4e-05	nd	nd	-1.52625	0.000160293	nd	nd	nd	nd	nd	nd	EBF2	0.229652	0.349474	0.672313	0.654783	1.65418	0.845209	1.27907	1.95607	0	0
S100A3	S100 calcium binding protein A3 [Source:HGNC Symbol;Acc:HGNC:10493]	nd	nd	nd	nd	nd	nd	nd	nd	nd	nd	nd	nd	-1.45927	0.0109485	nd	nd	nd	nd	nd	nd	nd	nd	nd	nd	S100A3	0.681501	1.00805	1.83219	1.63804	0.17375	0.180171	0.444079	0.357543	0	0
MTUS2	microtubule associated scaffold protein 2 [Source:HGNC Symbol;Acc:HGNC:20595]	nd	nd	nd	nd	nd	nd	nd	nd	nd	nd	nd	nd	-1.26749	4.17e-05	nd	nd	-1.51618	4.86e-07	-1.02065	0.000728047	nd	nd	nd	nd	MTUS2	0.157792	0.221331	0.374146	0.440475	0.443284	0.386116	0.504624	0.686714	0	0
MNS1	meiosis specific nuclear structural 1 [Source:HGNC Symbol;Acc:HGNC:29636]	nd	nd	nd	nd	nd	nd	nd	nd	nd	nd	nd	nd	-1.7866	4.13e-13	-1.02177	3.73e-05	-1.51282	2.78e-09	nd	nd	nd	nd	nd	nd	MNS1	0.535828	0.910245	1.81792	1.50902	1.0815	0.934294	1.35094	1.14412	0	0
PRND	prion like protein doppel [Source:HGNC Symbol;Acc:HGNC:15748]	nd	nd	nd	nd	-1.35948	0.00197536	nd	nd	nd	nd	nd	nd	-1.61459	0.00124916	nd	nd	nd	nd	nd	nd	nd	nd	nd	nd	PRND	0.097697	0.14982	0.303279	0.204921	0.184042	0.247709	0.358693	0.465018	0	0
COL1A1	collagen type I alpha 1 chain [Source:HGNC Symbol;Acc:HGNC:2197]	nd	nd	nd	nd	-1.19098	5.14171e-07	-1.27728	1.27399e-07	nd	nd	nd	nd	nd	nd	-1.0699	1.93e-05	nd	nd	nd	nd	nd	nd	1.00324	4.44e-05	COL1A1	4.12113	2.05432	4.26467	3.64968	1.7262	1.62891	2.46723	3.92011	0	0
SEC14L6	SEC14 like lipid binding 6 [Source:HGNC Symbol;Acc:HGNC:40047]	nd	nd	nd	nd	-1.2069	3.41822e-05	-1.07421	0.000342678	nd	nd	nd	nd	nd	nd	-1.09926	0.00334614	nd	nd	nd	nd	nd	nd	1.09153	0.00201279	SEC14L6	0.694026	0.324843	0.690725	0.558616	1.25077	1.37328	2.33307	2.87769	0	0
MRI1	methylthioribose-1-phosphate isomerase 1 [Source:HGNC Symbol;Acc:HGNC:28469]	nd	nd	nd	nd	nd	nd	-1.34046	2.2342e-25	nd	nd	nd	nd	nd	nd	-1.39689	3.94e-25	nd	nd	-1.56525	5.47e-32	nd	nd	nd	nd	MRI1	3.34993	1.88345	4.92013	5.51134	4.34713	3.17994	5.8549	7.99962	0	0
PPP4R1L	protein phosphatase 4 regulatory subunit 1 like (pseudogene) [Source:HGNC Symbol;Acc:HGNC:15755]	nd	nd	nd	nd	-1.05023	1.05066e-08	nd	nd	nd	nd	nd	nd	nd	nd	-1.05576	1.54e-07	nd	nd	-1.20129	8.2e-10	nd	nd	nd	nd	PPP4R1L	0.93707	0.579131	1.19258	1.3181	1.57289	1.69291	2.6913	3.23405	0	0
AL662844.4	#N/A	nd	nd	nd	nd	nd	nd	-1.05039	9.27904e-05	nd	nd	nd	nd	nd	nd	-1.01951	0.00296911	nd	nd	-1.26827	4.93e-05	nd	nd	nd	nd	AL662844.4	0.363944	0.234393	0.471213	0.555612	0.572726	0.456187	0.73591	0.932936	0	0
RTFDC1	#N/A	nd	nd	nd	nd	nd	nd	-1.08496	5.84035e-63	nd	nd	nd	nd	nd	nd	-1.01204	1.72e-58	nd	nd	-1.11279	4.42e-71	nd	nd	1.04578	2.42e-62	RTFDC1	20.7166	10.0308	20.0164	21.4208	16.0604	8.76394	17.0878	18.4521	0	0
KRT8	keratin 8 [Source:HGNC Symbol;Acc:HGNC:6446]	nd	nd	-1.11881	6.98e-08	nd	nd	-1.23436	1.05814e-09	nd	nd	1.27069	5.59e-10	nd	nd	nd	nd	nd	nd	nd	nd	nd	nd	1.0328	4.65e-07	KRT8	16.2869	7.94763	15.6078	15.5446	13.2545	5.49669	11.7026	12.8626	0	0
ZNF536	zinc finger protein 536 [Source:HGNC Symbol;Acc:HGNC:29025]	nd	nd	-2.01234	3.89e-20	nd	nd	-1.90614	4.98602e-18	nd	nd	1.98222	2.43e-19	nd	nd	-2.0923	2.38e-18	nd	nd	-2.21443	1.01e-20	nd	nd	2.04402	2.34e-17	ZNF536	0.718827	0.173616	0.738144	0.800021	1.42097	0.360585	1.42461	1.33622	0	0
ZNF702P	zinc finger protein 702, pseudogene [Source:HGNC Symbol;Acc:HGNC:25775]	nd	nd	-1.5375	1.24e-19	nd	nd	-1.71225	1.24914e-24	nd	nd	1.06762	4.89e-09	nd	nd	-1.64559	7.63e-24	nd	nd	-1.89984	3.19e-32	nd	nd	1.33218	2.5e-15	ZNF702P	2.95162	1.1714	3.63099	4.31745	2.26913	1.08463	3.08488	3.5308	0	0
ATP23	#N/A	nd	nd	-1.08614	8.36e-08	nd	nd	-1.12522	1.67127e-08	nd	nd	nd	nd	nd	nd	-1.23061	1.13e-09	nd	nd	-1.28652	1.15e-10	nd	nd	1.21446	1.91e-09	ATP23	3.5428	1.54075	3.55375	3.71477	3.32473	2.00368	4.15267	4.3275	0	0
AC008013.1	0	nd	nd	nd	nd	1.15673	0.00150859	1.16773	0.00172994	nd	nd	nd	nd	nd	nd	nd	nd	1.1346	0.016079	1.02661	0.0189106	nd	nd	nd	nd	AC008013.1	0.473314	0.429478	0.344904	0.204582	0.75167	0.760147	0.637738	0.333697	1	0
AC025171.2	0	nd	nd	nd	nd	1.18336	0.00974586	1.11322	0.0188574	nd	nd	nd	nd	nd	nd	nd	nd	1.39515	0.0383874	1.35884	0.023764	nd	nd	nd	nd	AC025171.2	0.193364	0.188806	0.164109	0.0729891	0.407698	0.390717	0.328029	0.17945	1	0
PRR34	#N/A	nd	nd	nd	nd	24.8827	4.27246e-09	25.4828	3.61751e-09	23.9418	2.32e-08	nd	nd	nd	nd	nd	nd	24.5676	1.88e-08	24.4837	1.7e-08	24.3485	2.28e-08	nd	nd	PRR34	2.58205	2.47202	2.17971	1e-06	6.42548	9.71595	3.25405	1e-06	1	0
CCKBR	cholecystokinin B receptor [Source:HGNC Symbol;Acc:HGNC:1571]	nd	nd	nd	nd	1.48546	7.04366e-07	1.32846	1.97737e-05	nd	nd	nd	nd	nd	nd	nd	nd	nd	nd	-1.49733	3.23e-05	nd	nd	nd	nd	CCKBR	0.586557	0.376493	0.608227	1.04914	5.35439	4.80201	3.43416	1.89399	1	0
CPA2	carboxypeptidase A2 [Source:HGNC Symbol;Acc:HGNC:2297]	nd	nd	nd	nd	1.26231	0.0053621	1.08633	0.0223341	nd	nd	nd	nd	nd	nd	nd	nd	nd	nd	-1.42825	0.0120879	nd	nd	1.27319	0.0258684	CPA2	0.31662	0.129226	0.219089	0.339023	0.670745	0.596568	0.438389	0.276463	1	0
LCT	lactase [Source:HGNC Symbol;Acc:HGNC:6530]	nd	nd	nd	nd	1.14911	0.0101225	1.46135	0.000963079	nd	nd	nd	nd	nd	nd	nd	nd	nd	nd	1.53621	0.0111983	nd	nd	nd	nd	LCT	0.040837	0.0758803	0.0600834	0.0243487	0.163833	0.203306	0.116146	0.0734256	1	0
LINC02288	long intergenic non-protein coding RNA 2288 [Source:HGNC Symbol;Acc:HGNC:27505]	nd	nd	nd	nd	2.61311	0.000120804	2.50944	0.000352746	nd	nd	nd	nd	nd	nd	nd	nd	nd	nd	1.81505	0.0287259	nd	nd	nd	nd	LINC02288	0.114361	0.147499	0.0863542	0.0405641	0.398102	0.370717	0.166148	0.0651569	1	0
PART1	prostate androgen-regulated transcript 1 (non-protein coding) [Source:HGNC Symbol;Acc:HGNC:17263]	nd	nd	nd	nd	1.11762	0.0122557	1.14394	0.0123438	nd	nd	nd	nd	nd	nd	nd	nd	nd	nd	1.1131	0.0308732	nd	nd	nd	nd	PART1	0.056749	0.0881502	0.0483832	0.0399355	0.134118	0.137782	0.0938647	0.0615107	1	0
KIAA1683	#N/A	nd	nd	nd	nd	1.47709	2.70005e-08	1.20688	1.45051e-05	nd	nd	nd	nd	nd	nd	nd	nd	nd	nd	1.18437	0.000177907	nd	nd	nd	nd	KIAA1683	0.184233	0.27911	0.212389	0.119226	0.783481	0.650177	0.510608	0.279646	1	0
AL365277.2	#N/A	nd	nd	nd	nd	1.2832	0.0154584	1.26129	0.020895	nd	nd	nd	nd	nd	nd	nd	nd	nd	nd	1.57765	0.00379719	1.3554	0.023398	-1.31007	0.0136788	AL365277.2	0.639081	1.56395	1.33829	0.516072	1.55552	1.52567	1.26754	0.633582	1	0
AC004241.1	0	nd	nd	nd	nd	1.31434	0.000337424	1.05108	0.00677171	nd	nd	nd	nd	nd	nd	nd	nd	nd	nd	nd	nd	nd	nd	nd	nd	AC004241.1	0.153789	0.181419	0.107226	0.142508	0.364398	0.305187	0.246622	0.145304	1	0
AC007365.1	0	nd	nd	nd	nd	1.23687	0.0025843	1.1853	0.00517257	nd	nd	nd	nd	nd	nd	nd	nd	nd	nd	nd	nd	nd	nd	nd	nd	AC007365.1	0.600694	0.607105	0.511116	0.634812	2.07704	2.00493	1.53711	0.880064	1	0
AC007849.1	0	nd	nd	nd	nd	2.60411	9.10628e-05	2.18113	0.0018461	nd	nd	nd	nd	nd	nd	nd	nd	nd	nd	nd	nd	nd	nd	nd	nd	AC007849.1	1e-06	1e-06	1e-06	1e-06	2.22068	1.66151	0.884779	0.360592	1	0
AC092828.1	0	nd	nd	nd	nd	1.64082	4.19541e-09	1.2178	3.62639e-05	nd	nd	nd	nd	nd	nd	nd	nd	nd	nd	nd	nd	nd	nd	nd	nd	AC092828.1	0.411831	0.592258	0.438621	0.393449	2.17973	1.62683	1.25182	0.695226	1	0
AC092958.1	0	nd	nd	nd	nd	1.78944	3.88992e-16	1.36751	2.82065e-09	nd	nd	nd	nd	nd	nd	nd	nd	nd	nd	nd	nd	nd	nd	nd	nd	AC092958.1	1.64264	2.38339	2.40753	1.63211	4.20515	3.13918	2.11462	1.2114	1	0
AC100800.1	0	nd	nd	nd	nd	1.46028	0.00247235	1.07763	0.0373805	nd	nd	nd	nd	nd	nd	nd	nd	nd	nd	nd	nd	nd	nd	nd	nd	AC100800.1	0.125429	0.152707	0.109793	0.201527	0.723496	0.554787	0.34151	0.261797	1	0
AL139384.2	0	nd	nd	nd	nd	1.25835	1.8848e-06	1.26409	2.52454e-06	nd	nd	nd	nd	nd	nd	nd	nd	nd	nd	nd	nd	nd	nd	nd	nd	AL139384.2	0.562404	0.681	0.552543	0.549657	0.754008	0.758358	0.476136	0.315139	1	0
AL513477.1	0	nd	nd	nd	nd	1.21818	0.000132381	1.12053	0.000691699	nd	nd	nd	nd	nd	nd	nd	nd	nd	nd	nd	nd	nd	nd	nd	nd	AL513477.1	1.53819	2.10969	1.74075	1.70845	1.94243	1.81708	1.39046	0.832811	1	0
AP000654.1	0	nd	nd	nd	nd	1.4492	0.0149549	1.63183	0.00690352	nd	nd	nd	nd	nd	nd	nd	nd	nd	nd	nd	nd	nd	nd	nd	nd	AP000654.1	0.0903438	0.160668	0.0735719	0.117684	0.74349	0.843247	0.567947	0.270286	1	0
AP001442.1	0	nd	nd	nd	nd	1.37364	0.000370795	1.18005	0.00347831	nd	nd	nd	nd	nd	nd	nd	nd	nd	nd	nd	nd	nd	nd	nd	nd	AP001442.1	0.218976	0.300577	0.17583	0.195458	0.592957	0.516741	0.392062	0.226197	1	0
AP001636.3	0	nd	nd	nd	nd	1.12095	0.00418295	1.06149	0.00883288	nd	nd	nd	nd	nd	nd	nd	nd	nd	nd	nd	nd	nd	nd	nd	nd	AP001636.3	0.545445	0.288962	0.355447	0.363986	0.519763	0.499033	0.427525	0.234616	1	0
AP003392.4	0	nd	nd	nd	nd	1.05398	4.90508e-05	1.05616	7.12635e-05	nd	nd	nd	nd	nd	nd	nd	nd	nd	nd	nd	nd	nd	nd	nd	nd	AP003392.4	2.06611	2.50781	2.49571	2.62588	3.12071	3.13151	2.34371	1.49404	1	0
C9orf43	chromosome 9 open reading frame 43 [Source:HGNC Symbol;Acc:HGNC:23570]	nd	nd	nd	nd	1.2668	0.00544393	1.14599	0.0156461	nd	nd	nd	nd	nd	nd	nd	nd	nd	nd	nd	nd	nd	nd	nd	nd	C9orf43	0.186822	0.230845	0.207223	0.237721	0.559996	0.520661	0.434804	0.230797	1	0
DCTN1-AS1	DCTN1 antisense RNA 1 [Source:HGNC Symbol;Acc:HGNC:44151]	nd	nd	nd	nd	1.34762	0.00848916	1.23915	0.0199743	nd	nd	nd	nd	nd	nd	nd	nd	nd	nd	nd	nd	nd	nd	nd	nd	DCTN1-AS1	0.127507	0.186489	0.10243	0.130899	0.355128	0.330574	0.220873	0.137694	1	0
FAM71F2	family with sequence similarity 71 member F2 [Source:HGNC Symbol;Acc:HGNC:27998]	nd	nd	nd	nd	1.42914	0.0011359	1.25854	0.00610927	nd	nd	nd	nd	nd	nd	nd	nd	nd	nd	nd	nd	nd	nd	nd	nd	FAM71F2	0.11694	0.163588	0.148622	0.125019	0.391907	0.347682	0.260551	0.144881	1	0
FBXL19-AS1	FBXL19 antisense RNA 1 (head to head) [Source:HGNC Symbol;Acc:HGNC:27557]	nd	nd	nd	nd	1.14124	2.56967e-08	1.06172	4.7001e-07	nd	nd	nd	nd	nd	nd	nd	nd	nd	nd	nd	nd	nd	nd	nd	nd	FBXL19-AS1	1.07526	1.70989	1.0953	0.930899	1.6418	1.55942	1.17259	0.742259	1	0
GBAP1	glucosylceramidase beta pseudogene 1 [Source:HGNC Symbol;Acc:HGNC:4178]	nd	nd	nd	nd	1.06029	9.51492e-09	1.27835	2.36901e-12	nd	nd	nd	nd	nd	nd	nd	nd	nd	nd	nd	nd	nd	nd	nd	nd	GBAP1	1.29104	1.69205	1.18106	0.874843	2.9219	3.39925	2.54608	1.38736	1	0
GNRH2	gonadotropin releasing hormone 2 [Source:HGNC Symbol;Acc:HGNC:4420]	nd	nd	nd	nd	1.09369	0.0317751	1.05301	0.0457601	nd	nd	nd	nd	nd	nd	nd	nd	nd	nd	nd	nd	nd	nd	nd	nd	GNRH2	0.299054	0.650118	0.505262	0.328045	1.21924	1.18978	1.03353	0.571076	1	0
HNRNPA3P9	heterogeneous nuclear ribonucleoprotein A3 pseudogene 9 [Source:HGNC Symbol;Acc:HGNC:48755]	nd	nd	nd	nd	1.09175	0.0487573	1.30046	0.0190318	nd	nd	nd	nd	nd	nd	nd	nd	nd	nd	nd	nd	nd	nd	nd	nd	HNRNPA3P9	0.693894	0.88702	0.633433	0.742379	0.802334	0.9145	0.6191	0.368176	1	0
NAV1	neuron navigator 1 [Source:HGNC Symbol;Acc:HGNC:15989]	nd	nd	nd	nd	1.54053	3.215e-13	1.27951	5.08936e-09	nd	nd	nd	nd	nd	nd	nd	nd	nd	nd	nd	nd	nd	nd	nd	nd	NAV1	0.890823	1.31314	1.49085	0.97	21.0169	17.5403	13.5474	7.167	1	0
NODAL	nodal growth differentiation factor [Source:HGNC Symbol;Acc:HGNC:7865]	nd	nd	nd	nd	1.01108	0.0179311	1.26816	0.00284298	nd	nd	nd	nd	nd	nd	nd	nd	nd	nd	nd	nd	nd	nd	-1.07633	0.0340208	NODAL	0.197613	0.414669	0.202375	0.245127	0.729878	0.86309	0.48476	0.355202	1	0
OVCH1	ovochymase 1 [Source:HGNC Symbol;Acc:HGNC:23080]	nd	nd	nd	nd	1.77579	0.00416906	1.4289	0.0298155	nd	nd	nd	nd	nd	nd	nd	nd	nd	nd	nd	nd	nd	nd	nd	nd	OVCH1	0.00322232	0.0232978	0.0243636	0.0158473	0.304984	0.238898	0.157031	0.0879009	1	0
P2RY14	purinergic receptor P2Y14 [Source:HGNC Symbol;Acc:HGNC:16442]	nd	nd	nd	nd	1.20508	0.00703305	1.05907	0.0234672	nd	nd	nd	nd	nd	nd	nd	nd	nd	nd	nd	nd	nd	nd	nd	nd	P2RY14	0.0881688	0.132175	0.104723	0.107967	0.474125	0.431344	0.310497	0.205657	1	0
PACRG	parkin coregulated [Source:HGNC Symbol;Acc:HGNC:19152]	nd	nd	nd	nd	1.17655	0.000114723	1.01374	0.00145035	nd	nd	nd	nd	nd	nd	nd	nd	nd	nd	nd	nd	nd	nd	nd	nd	PACRG	0.788234	0.521584	0.527679	0.810547	1.45604	1.30068	0.981602	0.641803	1	0
PLCH1-AS1	PLCH1 antisense RNA 1 [Source:HGNC Symbol;Acc:HGNC:41231]	nd	nd	nd	nd	1.74557	0.00107257	1.56845	0.00486279	nd	nd	nd	nd	nd	nd	nd	nd	nd	nd	nd	nd	nd	nd	nd	nd	PLCH1-AS1	0.0768762	0.130639	0.0964792	0.115471	0.9371	0.83173	0.549971	0.281367	1	0
RHBDF1P1	RHBDF1 pseudogene 1 [Source:HGNC Symbol;Acc:HGNC:44499]	nd	nd	nd	nd	1.89585	0.000198644	1.73254	0.00107655	nd	nd	nd	nd	nd	nd	nd	nd	nd	nd	nd	nd	nd	nd	nd	nd	RHBDF1P1	0.131353	0.166706	0.16578	0.0716834	0.727689	0.649759	0.402971	0.195085	1	0
RN7SL832P	RNA, 7SL, cytoplasmic 832, pseudogene [Source:HGNC Symbol;Acc:HGNC:46848]	nd	nd	nd	nd	1.16042	0.0210163	1.15702	0.0253026	nd	nd	nd	nd	nd	nd	nd	nd	nd	nd	nd	nd	nd	nd	nd	nd	RN7SL832P	0.253264	0.257616	0.246896	0.234467	0.550027	0.549728	0.269989	0.24525	1	0
S1PR3	sphingosine-1-phosphate receptor 3 [Source:HGNC Symbol;Acc:HGNC:3167]	nd	nd	nd	nd	1.1333	6.58523e-05	1.20672	3.41698e-05	nd	nd	nd	nd	nd	nd	nd	nd	nd	nd	nd	nd	nd	nd	nd	nd	S1PR3	3.05244	3.46324	3.97474	3.37131	2.82205	2.97578	2.51024	1.27785	1	0
SLC44A5	solute carrier family 44 member 5 [Source:HGNC Symbol;Acc:HGNC:28524]	nd	nd	nd	nd	1.18258	1.6352e-13	1.13359	3.16546e-12	nd	nd	nd	nd	nd	nd	nd	nd	nd	nd	nd	nd	nd	nd	nd	nd	SLC44A5	6.81252	6.93358	5.10241	3.5661	7.53648	7.28221	4.87302	3.29103	1	0
SNORD83A	small nucleolar RNA, C/D box 83A [Source:HGNC Symbol;Acc:HGNC:17131]	nd	nd	nd	nd	1.08534	0.0116634	1.09947	0.0127983	nd	nd	nd	nd	nd	nd	nd	nd	nd	nd	nd	nd	nd	nd	nd	nd	SNORD83A	7.93035	10.0203	8.66259	10.5474	15.5601	15.698	11.8044	7.16071	1	0
TLR2	toll like receptor 2 [Source:HGNC Symbol;Acc:HGNC:11848]	nd	nd	nd	nd	1.12045	0.0060234	1.17585	0.00485703	nd	nd	nd	nd	nd	nd	nd	nd	nd	nd	nd	nd	nd	nd	nd	nd	TLR2	0.0877187	0.0968543	0.0566055	0.118781	0.481011	0.500408	0.398817	0.218619	1	0
AC015849.5	#N/A	nd	nd	nd	nd	1.12891	0.011943	1.16994	0.011045	nd	nd	nd	nd	nd	nd	nd	nd	nd	nd	nd	nd	nd	nd	nd	nd	AC015849.5	0.131554	0.140926	0.0949628	0.13618	0.289084	0.297175	0.167641	0.131037	1	0
AC046158.3	#N/A	nd	nd	nd	nd	1.28185	0.0019031	1.35332	0.00135596	nd	nd	nd	nd	nd	nd	nd	nd	nd	nd	nd	nd	nd	nd	nd	nd	AC046158.3	0.20718	0.22239	0.158952	0.102873	0.904555	0.95202	0.682023	0.371271	1	0
AP001350.2	#N/A	nd	nd	nd	nd	1.1529	0.0136513	1.01125	0.0393058	nd	nd	nd	nd	nd	nd	nd	nd	nd	nd	nd	nd	nd	nd	nd	nd	AP001350.2	0.722438	0.872554	0.685861	0.605423	1.0699	0.964334	0.66661	0.475613	1	0
CASC19	#N/A	nd	nd	nd	nd	1.17315	0.0304685	1.36664	0.0122214	nd	nd	nd	nd	nd	nd	nd	nd	nd	nd	nd	nd	nd	nd	nd	nd	CASC19	0.012943	0.00711365	0.0102203	0.00349448	0.0424135	0.0485919	0.0261039	0.0186682	1	0
CRYZP1	#N/A	nd	nd	nd	nd	1.39856	0.0032204	1.16409	0.0199215	nd	nd	nd	nd	nd	nd	nd	nd	nd	nd	nd	nd	nd	nd	nd	nd	CRYZP1	0.497412	0.656562	0.52198	0.319563	1.47048	1.24973	0.963194	0.551684	1	0
LRRC37A9P	#N/A	nd	nd	nd	nd	1.05867	0.00327189	1.05147	0.00453214	nd	nd	nd	nd	nd	nd	nd	nd	nd	nd	nd	nd	nd	nd	nd	nd	LRRC37A9P	0.107381	0.152578	0.122504	0.164992	0.407395	0.406071	0.254174	0.194752	1	0
NLGN1-AS1	NLGN1 antisense RNA 1 [Source:HGNC Symbol;Acc:HGNC:40676]	nd	nd	nd	nd	2.22521	0.00021553	2.37827	0.000101272	1.45722	0.0273151	nd	nd	nd	nd	nd	nd	nd	nd	nd	nd	nd	nd	nd	nd	NLGN1-AS1	0.148868	0.179602	0.204534	0.0622299	1.31223	1.46621	0.751917	0.279412	1	0
WASF3-AS1	#N/A	nd	nd	nd	nd	1.73182	2.73277e-05	1.55458	0.00029241	1.06958	0.0191746	nd	nd	nd	nd	nd	nd	nd	nd	nd	nd	nd	nd	nd	nd	WASF3-AS1	0.104154	0.0998168	0.122656	0.134507	0.485118	0.430853	0.300479	0.145771	1	0
ALOX15	arachidonate 15-lipoxygenase [Source:HGNC Symbol;Acc:HGNC:433]	nd	nd	nd	nd	1.46787	0.00288069	1.97798	5.60101e-05	1.25701	0.0145849	nd	nd	nd	nd	nd	nd	nd	nd	nd	nd	nd	nd	nd	nd	ALOX15	0.113402	0.126186	0.082576	0.105588	0.594914	0.846861	0.503331	0.214234	1	0
AC006460.2	#N/A	nd	nd	nd	nd	1.65219	8.0553e-05	1.56155	0.000308975	1.20203	0.00707728	nd	nd	nd	nd	nd	nd	nd	nd	nd	nd	nd	nd	-1.01285	0.0161383	AC006460.2	0.121378	0.249483	0.171374	0.210321	0.260999	0.245901	0.186089	0.0831215	1	0
GLP1R	glucagon like peptide 1 receptor [Source:HGNC Symbol;Acc:HGNC:4324]	nd	nd	nd	nd	1.49374	0.000315976	1.58917	0.00016393	1.15893	0.00838194	nd	nd	nd	nd	nd	nd	nd	nd	nd	nd	nd	nd	nd	nd	GLP1R	0.58005	0.386029	0.670336	0.704854	0.548008	0.586373	0.426808	0.191019	1	0
AC104827.1	0	nd	nd	nd	nd	2.15346	0.000191224	2.16873	0.000246438	1.65099	0.00739784	nd	nd	nd	nd	nd	nd	nd	nd	nd	nd	nd	nd	nd	nd	AC104827.1	0.361358	0.280473	0.219316	0.407267	0.878866	0.885589	0.615006	0.195695	1	0
RPL6P7	ribosomal protein L6 pseudogene 7 [Source:HGNC Symbol;Acc:HGNC:35801]	nd	nd	nd	nd	1.38861	0.0105372	1.59868	0.00345181	1.16981	0.0421314	nd	nd	nd	nd	nd	nd	nd	nd	nd	nd	nd	nd	nd	nd	RPL6P7	0.104719	0.139153	0.12133	0.166282	0.989425	1.15382	0.840368	0.380064	1	0
DRD4	dopamine receptor D4 [Source:HGNC Symbol;Acc:HGNC:3025]	nd	nd	nd	nd	1.53719	7.11719e-15	1.43562	8.683e-13	1.16451	1.15e-08	nd	nd	nd	nd	nd	nd	nd	nd	nd	nd	nd	nd	nd	nd	DRD4	3.10734	2.97406	2.08391	1.68769	26.2923	24.5036	19.9114	8.98919	1	0
LINC02560	long intergenic non-protein coding RNA 2560 [Source:HGNC Symbol;Acc:HGNC:53600]	nd	nd	nd	nd	1.32053	0.00385472	1.42089	0.00227073	1.09856	0.0225758	nd	nd	nd	nd	nd	nd	nd	nd	nd	nd	nd	nd	nd	nd	LINC02560	0.702854	0.404749	0.279299	0.427126	3.36737	3.61106	2.84824	1.33492	1	0
AC067930.3	#N/A	nd	nd	nd	nd	1.67567	0.00275269	1.81302	0.00144415	1.50243	0.0100158	nd	nd	nd	nd	nd	nd	nd	nd	nd	nd	nd	nd	nd	nd	AC067930.3	0.671185	0.750126	0.314557	0.426819	1.4163	1.56008	1.21785	0.44128	1	0
AC080188.2	#N/A	nd	nd	nd	nd	1.25564	6.35313e-05	1.20587	0.0001966	1.06219	0.00108672	nd	nd	nd	nd	nd	nd	nd	nd	nd	nd	nd	nd	-1.13373	0.0131676	AC080188.2	0.7406	1.62031	1.41879	1.37609	9.49779	9.1867	8.14211	3.93807	1	0
AC027279.1	0	nd	nd	nd	nd	2.00496	0.00018745	2.31609	1.87631e-05	1.92138	0.000467041	nd	nd	nd	nd	nd	nd	nd	nd	nd	nd	nd	nd	nd	nd	AC027279.1	0.0730599	0.0788662	0.06333	0.0538262	0.315307	0.393387	0.293959	0.0781141	1	0
AC233992.2	0	nd	nd	nd	nd	1.36971	0.00730224	1.44174	0.00550704	nd	nd	nd	nd	-1.33668	0.0095351	nd	nd	nd	nd	1.08448	0.0172366	nd	nd	-1.83189	8.59e-05	AC233992.2	0.193487	0.676643	0.479667	0.309211	0.486282	0.505439	0.272621	0.185927	1	0
MAFTRR	MAF transcriptional regulator RNA [Source:HGNC Symbol;Acc:HGNC:51525]	nd	nd	nd	nd	1.60427	0.00017528	1.30171	0.00397503	nd	nd	nd	nd	1.067	0.0393385	nd	nd	1.80742	0.00170076	nd	nd	nd	nd	nd	nd	MAFTRR	0.218079	0.107309	0.0998435	0.0592633	0.421991	0.342802	0.263822	0.139164	1	0
AC109326.1	#N/A	nd	nd	nd	nd	1.59594	2.06994e-11	1.7829	7.5774e-14	1.05561	2.12e-05	nd	nd	nd	nd	1.38852	1.53e-07	nd	nd	2.08635	6.21e-16	nd	nd	-1.68634	9.09e-11	AC109326.1	2.47084	7.93206	2.98726	1.84018	52.5333	59.8762	35.4615	17.235	1	0
ACPP	acid phosphatase, prostate [Source:HGNC Symbol;Acc:HGNC:125]	3.80354	0.000122487	2.97991	0.00432157	5.13118	1.43996e-06	4.30755	0.000111747	nd	nd	nd	nd	nd	nd	nd	nd	nd	nd	nd	nd	nd	nd	nd	nd	ACPP	0.0250687	0.0375882	0.0290678	0.0450838	0.559575	0.317012	0.0390168	0.0156385	1	0
HS3ST1	heparan sulfate-glucosamine 3-sulfotransferase 1 [Source:HGNC Symbol;Acc:HGNC:5194]	1.15258	0.00441195	nd	nd	2.00843	4.0475e-07	1.51599	0.000344542	nd	nd	nd	nd	nd	nd	nd	nd	nd	nd	1.23138	2.23e-05	nd	nd	-1.16495	5.49e-05	HS3ST1	0.344335	0.768296	0.439882	0.320692	0.218257	0.155699	0.0960237	0.0541786	1	0
LYN	LYN proto-oncogene, Src family tyrosine kinase [Source:HGNC Symbol;Acc:HGNC:6735]	1.264	1.33e-06	nd	nd	2.03528	5.27647e-17	1.40454	4.32364e-08	nd	nd	nd	nd	nd	nd	nd	nd	nd	nd	nd	nd	nd	nd	nd	nd	LYN	1.57859	1.43509	1.45011	2.33835	5.43232	3.51476	2.21991	1.31599	1	0
MIR3188	microRNA 3188 [Source:HGNC Symbol;Acc:HGNC:38226]	1.61711	0.0109025	nd	nd	2.16716	0.000120471	1.54597	0.0102563	nd	nd	nd	nd	nd	nd	nd	nd	nd	nd	nd	nd	nd	nd	nd	nd	MIR3188	0.723573	1.54631	0.696176	0.554314	30.5538	19.9024	9.7192	6.7503	1	0
RNU1-2	RNA, U1 small nuclear 2 [Source:HGNC Symbol;Acc:HGNC:10123]	1.71467	0.0220619	nd	nd	2.5433	0.000171756	1.78621	0.0140518	nd	nd	nd	nd	nd	nd	nd	nd	nd	nd	nd	nd	nd	nd	nd	nd	RNU1-2	0.532705	0.664724	0.16415	0.427038	9.6708	5.72478	2.88904	1.65387	1	0
RHBDL2	rhomboid like 2 [Source:HGNC Symbol;Acc:HGNC:16083]	1.18444	0.0237384	nd	nd	1.07852	0.0165905	nd	nd	nd	nd	nd	nd	nd	nd	nd	nd	nd	nd	2.01872	0.000151407	nd	nd	-1.20792	0.0136326	RHBDL2	0.12324	0.282338	0.143543	0.0694983	0.365945	0.26192	0.155417	0.173859	1	0
AP003071.5	#N/A	1.093	0.000631262	nd	nd	1.10332	0.000157943	nd	nd	nd	nd	nd	nd	nd	nd	nd	nd	1.3488	0.000101805	nd	nd	nd	nd	nd	nd	AP003071.5	0.613365	0.31078	0.3974	0.239868	1.06323	0.77535	0.492487	0.488785	1	0
TMEM37	transmembrane protein 37 [Source:HGNC Symbol;Acc:HGNC:18216]	-1.51901	0.00300197	nd	nd	-1.3911	0.00275568	nd	nd	nd	nd	nd	nd	nd	nd	nd	nd	nd	nd	nd	nd	nd	nd	nd	nd	TMEM37	1.20586	1.0372	1.01373	1.0557	0.136143	0.269799	0.376765	0.345684	1	0
CYP3A5	cytochrome P450 family 3 subfamily A member 5 [Source:HGNC Symbol;Acc:HGNC:2638]	1.13401	0.0186823	nd	nd	1.02833	0.0136366	nd	nd	nd	nd	nd	nd	nd	nd	nd	nd	nd	nd	nd	nd	nd	nd	nd	nd	CYP3A5	0.0957806	0.112015	0.11418	0.140055	0.251234	0.18387	0.113564	0.123332	1	0
AC126407.1	#N/A	1.52162	0.0182661	nd	nd	1.12875	0.0360194	nd	nd	nd	nd	nd	nd	nd	nd	nd	nd	nd	nd	nd	nd	nd	nd	nd	nd	AC126407.1	1.17399	1.52943	1.76147	1.74694	1.20586	0.70842	0.422405	0.552959	1	0
CTBP2P8	C-terminal binding protein 2 pseudogene 8 [Source:HGNC Symbol;Acc:HGNC:45200]	nd	nd	nd	nd	nd	nd	nd	nd	nd	nd	nd	nd	nd	nd	2.144	0.0372062	nd	nd	nd	nd	nd	nd	nd	nd	CTBP2P8	0.13848	0.169071	0.0340885	0.148259	2.16213	1.79786	2.03991	1.42372	0	0
ADAMTS14	ADAM metallopeptidase with thrombospondin type 1 motif 14 [Source:HGNC Symbol;Acc:HGNC:14899]	1.29527	0.0417679	nd	nd	nd	nd	nd	nd	-1.38169	0.0126601	nd	nd	nd	nd	1.45237	0.0291425	nd	nd	nd	nd	nd	nd	nd	nd	ADAMTS14	0.196289	0.240098	0.0864794	0.112876	0.428487	0.301695	0.171233	0.454519	0	0
AC004221.1	0	nd	nd	nd	nd	nd	nd	nd	nd	nd	nd	nd	nd	1.13369	0.0353975	1.401	0.00841519	nd	nd	nd	nd	-1.37299	0.00955782	nd	nd	AC004221.1	0.786765	0.95779	0.353709	0.920326	1.48299	1.48273	0.870177	1.12027	0	0
AC032019.1	0	nd	nd	nd	nd	nd	nd	nd	nd	nd	nd	nd	nd	nd	nd	1.71902	0.00996778	nd	nd	nd	nd	nd	nd	nd	nd	AC032019.1	1.96276	2.53057	0.764487	1.22918	8.96612	7.07766	7.08145	5.88762	0	0
BARX1	BARX homeobox 1 [Source:HGNC Symbol;Acc:HGNC:955]	nd	nd	nd	nd	nd	nd	-1.16039	0.0384916	-1.56257	0.00557963	nd	nd	nd	nd	1.46902	0.0351445	nd	nd	nd	nd	nd	nd	nd	nd	BARX1	0.350876	0.44216	0.156707	0.414445	0.55472	0.368004	0.274948	0.815148	0	0
LINC01980	long intergenic non-protein coding RNA 1980 [Source:HGNC Symbol;Acc:HGNC:52808]	nd	nd	nd	nd	nd	nd	nd	nd	-1.02479	0.000507615	nd	nd	1.79246	2.78e-07	1.66067	3.4e-06	nd	nd	nd	nd	-2.21287	2.07e-11	nd	nd	LINC01980	1.87547	1.71193	0.546468	2.48969	2.74893	2.97012	1.62614	3.35216	0	0
TMEM31	transmembrane protein 31 [Source:HGNC Symbol;Acc:HGNC:28601]	nd	nd	nd	nd	nd	nd	nd	nd	nd	nd	nd	nd	1.12206	0.0486398	nd	nd	nd	nd	nd	nd	nd	nd	nd	nd	TMEM31	1.2106	1.10975	0.550342	0.696403	0.646862	1.30877	0.724138	0.974502	0	0
SH3GL1P2	SH3 domain containing GRB2 like 1, endophilin A2 pseudogene 2 [Source:HGNC Symbol;Acc:HGNC:10836]	nd	nd	nd	nd	nd	nd	nd	nd	nd	nd	nd	nd	1.00281	0.0321701	nd	nd	nd	nd	nd	nd	nd	nd	nd	nd	SH3GL1P2	0.7758	0.739786	0.371436	0.593599	0.812697	0.748791	0.720304	0.970828	0	0
AC008040.1	0	nd	nd	nd	nd	nd	nd	nd	nd	nd	nd	nd	nd	1.705	0.00118072	1.68055	0.00201919	nd	nd	nd	nd	-1.55843	0.00497292	nd	nd	AC008040.1	0.0801977	0.0772715	0.0231821	0.0707055	0.216756	0.221173	0.113422	0.135799	0	0
AC009948.5	#N/A	nd	nd	nd	nd	nd	nd	nd	nd	nd	nd	nd	nd	1.03652	0.0177385	nd	nd	nd	nd	nd	nd	nd	nd	nd	nd	AC009948.5	0.190275	0.190852	0.0963751	0.14847	0.409089	0.395689	0.22941	0.343131	0	0
AC011498.4	0	nd	nd	nd	nd	nd	nd	nd	nd	nd	nd	nd	nd	1.19349	0.0335518	nd	nd	nd	nd	nd	nd	nd	nd	nd	nd	AC011498.4	0.357963	0.302042	0.150385	0.213049	0.610632	0.599868	0.383163	0.343599	0	0
CCDC194	#N/A	nd	nd	nd	nd	nd	nd	nd	nd	nd	nd	nd	nd	1.52665	0.0349311	nd	nd	nd	nd	nd	nd	nd	nd	nd	nd	CCDC194	0.224692	0.183921	0.0765023	0.208905	1.1505	1.13556	0.963547	0.899132	0	0
HPSE2	heparanase 2 (inactive) [Source:HGNC Symbol;Acc:HGNC:18374]	1.53287	0.00590576	nd	nd	nd	nd	nd	nd	nd	nd	1.32635	0.023894	1.66896	0.0409723	nd	nd	-2.57976	9.4e-06	-2.94578	3.34e-07	-4.24873	7.44e-11	nd	nd	HPSE2	0.0958799	0.0735478	0.0296861	0.568606	6.90227	2.75279	2.34026	3.65695	0	0
AL359198.1	0	nd	nd	nd	nd	1.07357	0.0293735	nd	nd	nd	nd	nd	nd	1.1994	0.0312192	nd	nd	nd	nd	nd	nd	nd	nd	nd	nd	AL359198.1	1.457	1.16572	0.615837	1.2017	1.9148	1.43597	0.888328	0.897687	0	0
AL445309.1	0	nd	nd	nd	nd	nd	nd	nd	nd	nd	nd	nd	nd	1.50591	0.019239	nd	nd	nd	nd	nd	nd	-1.58816	0.0159254	nd	nd	AL445309.1	0.203302	0.17363	0.0708841	0.210625	0.82784	0.818552	0.618423	0.916349	0	0
LINC00847	long intergenic non-protein coding RNA 847 [Source:HGNC Symbol;Acc:HGNC:45050]	nd	nd	nd	nd	-1.52372	3.95197e-11	-1.241	1.70264e-07	-1.29483	3.17e-08	nd	nd	1.0743	7.15e-05	nd	nd	-1.06929	3.02e-05	-1.25283	3.27e-07	-2.14359	4.07e-19	nd	nd	LINC00847	2.16813	1.90671	1.01813	4.50025	2.99333	3.64523	3.45595	8.54911	0	0
PKDREJ	polycystin family receptor for egg jelly [Source:HGNC Symbol;Acc:HGNC:9015]	nd	nd	nd	nd	nd	nd	nd	nd	nd	nd	nd	nd	1.04668	0.00603762	nd	nd	nd	nd	nd	nd	nd	nd	nd	nd	PKDREJ	0.186945	0.145841	0.090171	0.15665	0.410742	0.345592	0.321135	0.303138	0	0
MAP3K15	mitogen-activated protein kinase kinase kinase 15 [Source:HGNC Symbol;Acc:HGNC:31689]	nd	nd	nd	nd	nd	nd	nd	nd	-1.05675	1.23e-05	nd	nd	1.01662	9.41e-06	nd	nd	nd	nd	nd	nd	nd	nd	nd	nd	MAP3K15	0.905465	0.700691	0.444788	0.779336	0.714638	0.462275	0.357696	0.760162	0	0
AKR1E2	aldo-keto reductase family 1 member E2 [Source:HGNC Symbol;Acc:HGNC:23437]	nd	nd	nd	nd	nd	nd	nd	nd	nd	nd	nd	nd	1.62731	0.00222175	nd	nd	nd	nd	nd	nd	-1.31569	0.02445	nd	nd	AKR1E2	0.67666	0.466474	0.212235	0.541632	0.584708	0.798788	0.474171	0.835288	0	0
LINC01902	#N/A	nd	nd	nd	nd	nd	nd	nd	nd	-1.15845	0.000324841	nd	nd	1.21249	0.00513235	nd	nd	nd	nd	nd	nd	-1.35415	0.00158343	nd	nd	LINC01902	0.070874	0.0548641	0.029306	0.0761503	0.122165	0.136346	0.076906	0.172793	0	0
AL137786.1	0	nd	nd	nd	nd	nd	nd	nd	nd	nd	nd	nd	nd	1.8884	0.00431236	nd	nd	nd	nd	nd	nd	nd	nd	nd	nd	AL137786.1	0.162026	0.112643	0.0411532	0.0760506	0.654044	0.655832	0.372641	0.491669	0	0
TIPARP-AS1	TIPARP antisense RNA 1 [Source:HGNC Symbol;Acc:HGNC:41028]	nd	nd	nd	nd	nd	nd	nd	nd	nd	nd	nd	nd	1.67525	0.00020828	1.10878	0.0394505	nd	nd	nd	nd	-1.48583	0.00182256	nd	nd	TIPARP-AS1	0.915993	0.614086	0.281619	0.792784	1.15991	1.14865	0.731805	0.80554	0	0
AC004908.2	0	nd	nd	nd	nd	nd	nd	nd	nd	nd	nd	nd	nd	1.02912	0.0170977	nd	nd	nd	nd	nd	nd	-1.07827	0.0149623	nd	nd	AC004908.2	1.62854	1.21565	0.766889	1.66009	2.45358	2.18675	1.38769	2.05699	0	0
AC009312.1	0	nd	nd	nd	nd	nd	nd	nd	nd	nd	nd	nd	nd	1.26524	0.0266592	nd	nd	nd	nd	nd	nd	-1.43129	0.0129112	nd	nd	AC009312.1	1.53292	1.1073	0.610678	1.68273	0.829972	0.994173	0.806016	1.2302	0	0
AC097382.2	0	nd	nd	nd	nd	nd	nd	nd	nd	-1.21899	0.0133173	nd	nd	1.03846	0.045286	nd	nd	nd	nd	nd	nd	nd	nd	nd	nd	AC097382.2	0.195667	0.148513	0.093904	0.133562	0.196229	0.201518	0.0974753	0.226348	0	0
CLDN11	claudin 11 [Source:HGNC Symbol;Acc:HGNC:8514]	nd	nd	nd	nd	nd	nd	nd	nd	nd	nd	nd	nd	1.37297	0.0048101	nd	nd	nd	nd	nd	nd	-1.08305	0.0443564	nd	nd	CLDN11	0.515764	0.366918	0.196515	0.42188	1.21061	1.59137	0.876251	1.2336	0	0
RFTN2	raftlin family member 2 [Source:HGNC Symbol;Acc:HGNC:26402]	nd	nd	nd	nd	nd	nd	nd	nd	nd	nd	nd	nd	1.06835	1.32e-10	nd	nd	nd	nd	nd	nd	nd	nd	nd	nd	RFTN2	10.042	7.57451	4.73887	7.77892	5.78708	5.79693	3.89772	6.83839	0	0
ZNF296	zinc finger protein 296 [Source:HGNC Symbol;Acc:HGNC:15981]	nd	nd	nd	nd	nd	nd	nd	nd	nd	nd	nd	nd	1.06012	0.0266673	nd	nd	nd	nd	nd	nd	nd	nd	nd	nd	ZNF296	0.438528	0.326409	0.2085	0.320761	1.31187	1.05876	0.93404	1.08215	0	0
FPGT-TNNI3K	FPGT-TNNI3K readthrough [Source:HGNC Symbol;Acc:HGNC:42952]	nd	nd	nd	nd	nd	nd	nd	nd	nd	nd	nd	nd	1.87192	0.00155073	nd	nd	nd	nd	nd	nd	-1.52945	0.0194129	nd	nd	FPGT-TNNI3K	0.0644825	0.0420932	0.0183459	0.0512224	0.303542	0.22903	0.220701	0.328269	0	0
LSMEM2	leucine rich single-pass membrane protein 2 [Source:HGNC Symbol;Acc:HGNC:26781]	nd	nd	nd	nd	nd	nd	nd	nd	nd	nd	nd	nd	1.01368	0.00672155	nd	nd	nd	nd	nd	nd	nd	nd	nd	nd	LSMEM2	0.732843	0.546248	0.359716	0.515296	0.778964	0.686502	0.61467	0.545859	0	0
PTPRN2	protein tyrosine phosphatase, receptor type N2 [Source:HGNC Symbol;Acc:HGNC:9677]	3.10002	1.29e-63	1.89125	4.36e-23	1.09534	4.24373e-09	nd	nd	-2.00468	4.76e-26	1.20876	2.46e-10	1.94811	1.52e-27	1.27435	1.02e-11	nd	nd	nd	nd	-1.26498	1.31e-11	nd	nd	PTPRN2	16.4573	10.311	4.22401	10.1299	12.4299	5.38151	1.42324	5.76411	0	0
RBMXP2	RNA binding motif protein, X-linked pseudogene 2 [Source:HGNC Symbol;Acc:HGNC:23284]	nd	nd	nd	nd	nd	nd	nd	nd	nd	nd	nd	nd	1.07548	0.00521429	nd	nd	nd	nd	nd	nd	-1.07295	0.00692364	nd	nd	RBMXP2	1.06609	0.772572	0.487833	1.03854	1.31689	1.19267	0.687437	1.03622	0	0
OSCAR	#N/A	nd	nd	nd	nd	nd	nd	nd	nd	nd	nd	nd	nd	1.13044	0.0443173	nd	nd	nd	nd	nd	nd	nd	nd	nd	nd	OSCAR	0.298081	0.212409	0.128758	0.221502	0.656234	0.585202	0.367627	0.484794	0	0
PPP1R3G	protein phosphatase 1 regulatory subunit 3G [Source:HGNC Symbol;Acc:HGNC:14945]	nd	nd	nd	nd	nd	nd	nd	nd	nd	nd	nd	nd	1.63865	0.00598489	nd	nd	nd	nd	nd	nd	-1.61152	0.00935784	nd	nd	PPP1R3G	0.133127	0.0802259	0.0411514	0.132625	0.146946	0.149457	0.153542	0.150483	0	0
RASD2	RASD family member 2 [Source:HGNC Symbol;Acc:HGNC:18229]	nd	nd	nd	nd	-1.1742	0.0185135	nd	nd	-1.20078	0.0192006	nd	nd	1.5301	0.0105323	nd	nd	nd	nd	nd	nd	nd	nd	nd	nd	RASD2	0.260591	0.165031	0.0903097	0.13621	0.230154	0.307289	0.219899	0.505751	0	0
RPL10P9	ribosomal protein L10 pseudogene 9 [Source:HGNC Symbol;Acc:HGNC:35579]	nd	nd	nd	nd	1.88541	1.25111e-14	1.93617	2.52384e-15	1.76106	1.27e-12	nd	nd	1.18424	1.76e-07	nd	nd	2.52238	4.12e-27	1.97417	4.16e-16	1.33814	3.33e-07	nd	nd	RPL10P9	11.9844	8.18734	5.21283	2.13117	9.59132	9.93991	8.67762	2.5756	0	0
AC116535.1	0	nd	nd	nd	nd	nd	nd	nd	nd	nd	nd	nd	nd	1.11545	0.00251359	nd	nd	nd	nd	nd	nd	nd	nd	nd	nd	AC116535.1	0.474199	0.335174	0.223952	0.34877	0.932125	1.06156	0.846013	0.8252	0	0
AC103736.1	0	nd	nd	nd	nd	nd	nd	nd	nd	nd	nd	nd	nd	1.0493	0.00427856	nd	nd	nd	nd	nd	nd	nd	nd	nd	nd	AC103736.1	1.03127	0.745063	0.494925	0.908127	1.45465	1.50072	1.51767	1.17491	0	0
AC079298.3	#N/A	nd	nd	nd	nd	nd	nd	nd	nd	nd	nd	nd	nd	1.40264	0.0362435	nd	nd	nd	nd	-1.44108	0.0062857	-2.23193	0.000148829	nd	nd	AC079298.3	0.277997	0.182711	0.102886	0.482918	1.5835	1.34287	1.65551	1.4641	0	0
AC005481.1	0	3.5886	1.64e-21	1.81067	3.42e-05	nd	nd	nd	nd	-2.7262	2.8e-12	1.77793	1.47e-08	4.02505	6.04e-28	3.00188	5.04e-15	nd	nd	nd	nd	-3.05583	1.12e-15	1.02317	0.000769517	AC005481.1	1.57516	0.771609	0.0933521	0.798141	1.45727	0.4255	0.118471	0.794747	0	0
SPHKAP	SPHK1 interactor, AKAP domain containing [Source:HGNC Symbol;Acc:HGNC:30619]	nd	nd	nd	nd	nd	nd	nd	nd	nd	nd	3.25661	0.00359784	3.79211	0.0316282	nd	nd	nd	nd	nd	nd	nd	nd	nd	nd	SPHKAP	0.0147544	0.00597097	1e-06	0.0122415	0.28948	0.0303137	0.073859	0.0982661	0	0
GLDN	gliomedin [Source:HGNC Symbol;Acc:HGNC:29514]	nd	nd	nd	nd	nd	nd	nd	nd	nd	nd	nd	nd	1.0827	0.0141437	nd	nd	nd	nd	nd	nd	nd	nd	nd	nd	GLDN	0.229404	0.157127	0.107993	0.12838	0.26498	0.292273	0.300927	0.243732	0	0
FRRS1	ferric chelate reductase 1 [Source:HGNC Symbol;Acc:HGNC:27622]	nd	nd	nd	nd	nd	nd	nd	nd	nd	nd	nd	nd	1.09978	0.00471813	nd	nd	nd	nd	nd	nd	nd	nd	nd	nd	FRRS1	0.770764	0.522127	0.354094	0.678786	3.64353	4.23472	5.43245	3.90646	0	0
FAM238C	#N/A	nd	nd	nd	nd	nd	nd	nd	nd	-1.1224	9.57e-05	nd	nd	1.22842	0.00703086	nd	nd	nd	nd	nd	nd	-1.0016	0.0486585	nd	nd	FAM238C	0.142675	0.0923096	0.0588216	0.115478	0.439777	0.580607	0.300426	0.660716	0	0
AC139769.1	0	nd	nd	nd	nd	nd	nd	nd	nd	nd	nd	nd	nd	1.04517	2.9e-27	nd	nd	nd	nd	nd	nd	nd	nd	nd	nd	AC139769.1	17.4196	11.9603	8.35163	15.967	16.5783	17.6114	9.68245	16.6109	0	0
AC025164.2	#N/A	nd	nd	nd	nd	1.42237	5.25854e-08	1.03026	0.0001966	1.12464	3.16e-05	nd	nd	1.01179	0.0046218	nd	nd	nd	nd	nd	nd	nd	nd	nd	nd	AC025164.2	0.233904	0.161798	0.115211	0.185761	1.42318	1.085	1.1358	0.526583	0	0
MGMT	O-6-methylguanine-DNA methyltransferase [Source:HGNC Symbol;Acc:HGNC:7059]	nd	nd	nd	nd	nd	nd	nd	nd	-1.08827	9.66e-07	nd	nd	1.29518	1.37e-08	nd	nd	nd	nd	nd	nd	-1.37968	8.38e-10	nd	nd	MGMT	4.20581	2.72738	1.68947	4.41415	4.65519	4.98825	3.37746	7.27623	0	0
ASCL5	achaete-scute family bHLH transcription factor 5 [Source:HGNC Symbol;Acc:HGNC:33169]	nd	nd	nd	nd	nd	nd	nd	nd	nd	nd	nd	nd	1.27062	0.0015041	nd	nd	nd	nd	nd	nd	nd	nd	nd	nd	ASCL5	0.847405	0.548291	0.339328	0.611498	1.28705	1.44864	1.02133	1.08876	0	0
FAM66B	family with sequence similarity 66 member B [Source:HGNC Symbol;Acc:HGNC:28890]	nd	nd	nd	nd	nd	nd	nd	nd	nd	nd	nd	nd	1.80721	9.14e-05	nd	nd	nd	nd	nd	nd	-1.55933	0.00146068	nd	nd	FAM66B	0.338396	0.194636	0.093205	0.283919	0.416019	0.377718	0.239558	0.425404	0	0
GPR20	#N/A	nd	nd	nd	nd	nd	nd	nd	nd	nd	nd	nd	nd	1.6277	0.00143008	nd	nd	nd	nd	nd	nd	nd	nd	nd	nd	GPR20	0.933242	0.562548	0.296494	0.592543	1.03222	1.67813	0.994988	1.56649	0	0
OSGIN1	oxidative stress induced growth inhibitor 1 [Source:HGNC Symbol;Acc:HGNC:30093]	nd	nd	nd	nd	nd	nd	nd	nd	nd	nd	nd	nd	nd	nd	-1.23949	0.000106683	nd	nd	nd	nd	1.13032	0.000414529	nd	nd	OSGIN1	0.415011	0.345412	0.813388	0.368534	0.194537	0.220481	0.236707	0.347812	0	0
BNC1	basonuclin 1 [Source:HGNC Symbol;Acc:HGNC:1081]	nd	nd	nd	nd	1.56781	0.0061384	nd	nd	nd	nd	nd	nd	-1.13452	0.0164593	-1.37214	0.00461366	nd	nd	nd	nd	1.17793	0.0162749	nd	nd	BNC1	0.153953	0.130351	0.335036	0.145494	0.151894	0.0956933	0.110044	0.05047	0	0
FAM66A	#N/A	nd	nd	nd	nd	2.49022	0.000214789	1.62078	0.0290335	2.78495	3.23e-05	nd	nd	-1.25197	0.0386344	-1.30271	0.0442257	nd	nd	1.68893	0.033035	2.99164	1.32e-05	nd	nd	FAM66A	0.309359	0.305355	0.740877	0.0995344	0.677957	0.37525	0.817606	0.122223	0	0
C9orf64	chromosome 9 open reading frame 64 [Source:HGNC Symbol;Acc:HGNC:28144]	nd	nd	nd	nd	-2.14394	0.000198322	-1.69326	0.00383382	-1.46572	0.0123237	nd	nd	-3.10872	0.00177307	-3.44095	0.00170321	-4.50357	1.13e-06	-4.8358	8.58e-07	-1.39486	0.0494783	nd	nd	C9orf64	0.0191075	0.0151489	0.164298	0.442137	0.21371	0.293291	0.338507	0.94493	0	0
POLR2J3	RNA polymerase II subunit J3 [Source:HGNC Symbol;Acc:HGNC:33853]	nd	nd	nd	nd	1.27998	0.000140627	1.25434	0.000266846	2.07809	3.03e-11	nd	nd	-1.30939	2.99e-05	-1.25187	7.81e-05	1.7235	0.000480324	1.78103	0.00013445	3.0329	6.4e-14	nd	nd	POLR2J3	0.0808212	0.0840543	0.198898	0.0246552	0.177319	0.175328	0.304285	0.0718051	0	0
AC117402.1	0	nd	nd	nd	nd	nd	nd	nd	nd	nd	nd	nd	nd	-1.04114	0.000134251	-1.01784	0.000260853	nd	nd	nd	nd	1.38827	1.32e-07	nd	nd	AC117402.1	4.74024	4.81242	9.64628	3.66158	1.44797	1.36996	2.05453	1.43003	0	0
CNTN1	contactin 1 [Source:HGNC Symbol;Acc:HGNC:2171]	nd	nd	nd	nd	-2.47506	2.36952e-08	-1.53037	0.001065	-1.48275	0.00135071	nd	nd	-1.06867	0.0408259	nd	nd	nd	nd	nd	nd	nd	nd	nd	nd	CNTN1	0.648718	0.671691	1.34852	0.765274	0.560508	1.07831	1.09422	3.10693	0	0
CHAC1	ChaC glutathione specific gamma-glutamylcyclotransferase 1 [Source:HGNC Symbol;Acc:HGNC:28680]	nd	nd	nd	nd	nd	nd	nd	nd	nd	nd	nd	nd	-1.11006	5.51e-09	-1.01335	1.41e-07	nd	nd	nd	nd	1.72855	5.7e-21	nd	nd	CHAC1	4.65713	4.98105	9.95459	2.99046	2.00213	2.5121	3.17175	1.97615	0	0
CPA4	carboxypeptidase A4 [Source:HGNC Symbol;Acc:HGNC:15740]	nd	nd	nd	nd	nd	nd	nd	nd	nd	nd	nd	nd	nd	nd	-1.0286	0.0112714	nd	nd	nd	nd	1.12207	0.00435104	nd	nd	CPA4	1.04251	0.76803	1.5486	0.708982	0.0697338	0.104857	0.11772	0.149004	0	0
EDNRB	endothelin receptor type B [Source:HGNC Symbol;Acc:HGNC:3180]	nd	nd	nd	nd	-1.26625	0.000576727	nd	nd	-1.17532	0.00182784	nd	nd	nd	nd	-1.00393	0.0194261	nd	nd	nd	nd	nd	nd	nd	nd	EDNRB	27.0326	20.5198	40.7593	33.1979	3.03804	5.54603	3.17505	7.28171	0	0
TOR4A	torsin family 4 member A [Source:HGNC Symbol;Acc:HGNC:25981]	nd	nd	nd	nd	nd	nd	nd	nd	nd	nd	nd	nd	nd	nd	-1.0298	3.89e-07	nd	nd	nd	nd	1.17744	3.7e-09	nd	nd	TOR4A	1.04199	0.780813	1.58249	0.700418	1.27957	1.11302	1.46527	0.914107	0	0
IL1A	interleukin 1 alpha [Source:HGNC Symbol;Acc:HGNC:5991]	nd	nd	-1.33622	0.00333906	nd	nd	nd	nd	1.17635	0.00557963	nd	nd	nd	nd	-1.2853	0.018677	nd	nd	nd	nd	nd	nd	nd	nd	IL1A	0.176787	0.129931	0.315684	0.16899	0.447491	0.22731	0.561134	0.249744	0	0
NIPAL4	NIPA like domain containing 4 [Source:HGNC Symbol;Acc:HGNC:28018]	nd	nd	nd	nd	-1.20165	0.0154808	nd	nd	-1.02025	0.0465082	nd	nd	nd	nd	-1.71761	0.0037415	nd	nd	-1.4629	0.0131753	nd	nd	nd	nd	NIPAL4	0.112447	0.0721118	0.238316	0.197108	0.156376	0.249356	0.175705	0.361168	0	0
AC004264.1	0	nd	nd	nd	nd	1.05091	0.0249677	1.09124	0.0223273	1.76509	5.74e-05	nd	nd	-1.25996	0.00347373	nd	nd	nd	nd	nd	nd	1.40805	0.00133934	nd	nd	AC004264.1	0.671947	1.03367	1.58239	0.601925	1.0939	1.1253	1.7574	0.522645	0	0
CHODL	chondrolectin [Source:HGNC Symbol;Acc:HGNC:17807]	nd	nd	nd	nd	-1.1028	0.000922695	nd	nd	-1.17399	0.000537427	nd	nd	-1.01629	0.00299696	nd	nd	nd	nd	nd	nd	nd	nd	nd	nd	CHODL	0.59307	0.824556	1.17496	0.940045	0.49394	0.781403	0.458067	1.05318	0	0
MGAT4C	MGAT4 family member C [Source:HGNC Symbol;Acc:HGNC:30871]	nd	nd	nd	nd	nd	nd	nd	nd	nd	nd	nd	nd	-1.4843	0.0167158	nd	nd	nd	nd	nd	nd	nd	nd	nd	nd	MGAT4C	0.0168362	0.0284347	0.0463244	0.0308392	0.0230507	0.0423257	0.0181478	0.0375195	0	0
TRIM58	tripartite motif containing 58 [Source:HGNC Symbol;Acc:HGNC:24150]	nd	nd	nd	nd	nd	nd	nd	nd	nd	nd	nd	nd	-1.22645	2.81e-09	nd	nd	nd	nd	nd	nd	nd	nd	nd	nd	TRIM58	1.5236	2.27983	3.52926	2.73283	0.244256	0.276158	0.177285	0.272362	0	0
MFSD2A	major facilitator superfamily domain containing 2A [Source:HGNC Symbol;Acc:HGNC:25897]	nd	nd	nd	nd	nd	nd	nd	nd	nd	nd	nd	nd	-1.23376	7.94e-14	nd	nd	nd	nd	nd	nd	nd	nd	nd	nd	MFSD2A	1.0767	1.61323	2.49745	1.57285	0.770768	1.33008	1.37125	1.10193	0	0
MAST4	microtubule associated serine/threonine kinase family member 4 [Source:HGNC Symbol;Acc:HGNC:19037]	nd	nd	nd	nd	nd	nd	nd	nd	nd	nd	nd	nd	-1.00923	4.1e-15	nd	nd	nd	nd	nd	nd	nd	nd	nd	nd	MAST4	0.680424	0.936015	1.35556	0.937519	1.46484	1.27403	1.47743	1.06459	0	0
HNMT	histamine N-methyltransferase [Source:HGNC Symbol;Acc:HGNC:5028]	nd	nd	nd	nd	nd	nd	nd	nd	1.07149	0.000166551	nd	nd	-1.14104	9.81e-08	nd	nd	nd	nd	nd	nd	nd	nd	nd	nd	HNMT	0.995008	1.44525	2.17085	1.45609	0.343606	0.28775	0.531298	0.25867	0	0
CD79A	CD79a molecule [Source:HGNC Symbol;Acc:HGNC:1698]	nd	nd	nd	nd	nd	nd	nd	nd	nd	nd	nd	nd	-1.19379	0.0398578	nd	nd	nd	nd	nd	nd	nd	nd	nd	nd	CD79A	0.188314	0.283731	0.437692	0.265609	0.716212	0.788655	0.678739	0.682621	0	0
FOSL1	FOS like 1, AP-1 transcription factor subunit [Source:HGNC Symbol;Acc:HGNC:13718]	nd	nd	nd	nd	1.01689	0.00181214	nd	nd	1.30517	4.83e-05	nd	nd	-1.36256	2.19e-06	nd	nd	nd	nd	nd	nd	1.47135	2.51e-07	nd	nd	FOSL1	1.63335	2.5563	4.15504	1.48381	1.51019	1.10217	1.80689	0.742615	0	0
NEFM	neurofilament medium [Source:HGNC Symbol;Acc:HGNC:7734]	nd	nd	nd	nd	nd	nd	-1.12403	5.5596e-05	nd	nd	1.26297	1.01e-05	-2.32871	3.52e-19	-1.03449	0.000386826	nd	nd	nd	nd	1.5483	8.84e-09	-1.29422	3.28e-06	NEFM	1.94812	4.77246	9.66875	3.29957	7.68317	3.20502	3.97729	6.95591	0	0
PEX5L	peroxisomal biogenesis factor 5 like [Source:HGNC Symbol;Acc:HGNC:30024]	nd	nd	nd	nd	nd	nd	nd	nd	nd	nd	nd	nd	-1.01567	4.96e-09	nd	nd	nd	nd	nd	nd	nd	nd	nd	nd	PEX5L	0.717482	0.982225	1.43994	0.963219	0.559356	0.462187	0.413315	0.373875	0	0
AC243960.1	#N/A	nd	nd	nd	nd	2.81578	3.04226e-17	1.03144	0.0069884	1.90961	5.38e-08	1.78434	1.17e-07	-1.72151	1.06e-06	nd	nd	nd	nd	1.00453	0.0108812	1.85663	1.25e-07	nd	nd	AC243960.1	0.964248	1.76119	3.14816	0.855095	6.63358	1.9297	3.47	0.940225	0	0
DKK1	dickkopf WNT signaling pathway inhibitor 1 [Source:HGNC Symbol;Acc:HGNC:2891]	nd	nd	nd	nd	nd	nd	nd	nd	nd	nd	nd	nd	-2.00319	0.0306751	nd	nd	nd	nd	nd	nd	nd	nd	nd	nd	DKK1	0.0383072	0.0785904	0.149627	0.149311	1.07116	0.871242	1.16205	1.15744	0	0
PTHLH	parathyroid hormone like hormone [Source:HGNC Symbol;Acc:HGNC:9607]	nd	nd	nd	nd	nd	nd	nd	nd	nd	nd	nd	nd	-1.67551	0.000267684	nd	nd	nd	nd	nd	nd	1.28682	0.00646901	nd	nd	PTHLH	0.14276	0.254819	0.445687	0.181864	0.0570279	0.0353158	0.0454218	0.0485816	0	0
TACR3	tachykinin receptor 3 [Source:HGNC Symbol;Acc:HGNC:11528]	nd	nd	nd	nd	nd	nd	nd	nd	nd	nd	nd	nd	-1.16444	0.0340522	nd	nd	nd	nd	nd	nd	nd	nd	nd	nd	TACR3	0.0762125	0.110589	0.169219	0.104237	0.266459	0.308641	0.281328	0.19502	0	0
PHLDA1	pleckstrin homology like domain family A member 1 [Source:HGNC Symbol;Acc:HGNC:8933]	nd	nd	nd	nd	nd	nd	nd	nd	nd	nd	nd	nd	-1.03117	6.88e-09	nd	nd	nd	nd	nd	nd	nd	nd	nd	nd	PHLDA1	5.18934	7.06548	10.4868	5.61941	1.74929	1.61637	2.04211	3.02334	0	0
PCDHGB4	protocadherin gamma subfamily B, 4 [Source:HGNC Symbol;Acc:HGNC:8711]	nd	nd	nd	nd	nd	nd	nd	nd	nd	nd	nd	nd	-1.69068	7.46e-54	nd	nd	-1.11927	6.34e-23	nd	nd	nd	nd	nd	nd	PCDHGB4	1.35371	2.40845	4.32219	2.90285	2.0394	2.25658	2.56302	2.11575	0	0
PCDHGA6	protocadherin gamma subfamily A, 6 [Source:HGNC Symbol;Acc:HGNC:8704]	nd	nd	nd	nd	nd	nd	nd	nd	1.1548	0.00475423	nd	nd	-1.27437	0.00552208	nd	nd	nd	nd	nd	nd	1.33701	0.00445192	nd	nd	PCDHGA6	0.0473882	0.0768854	0.116829	0.0468434	0.125854	0.116278	0.17165	0.0774001	0	0
SLC17A6	solute carrier family 17 member 6 [Source:HGNC Symbol;Acc:HGNC:16703]	nd	nd	nd	nd	nd	nd	nd	nd	nd	nd	nd	nd	-3.2496	1.16e-17	-1.05508	0.00563733	-1.34178	0.00628253	nd	nd	1.90782	4.84e-08	-2.19452	5.83e-08	SLC17A6	0.114288	0.522978	1.07744	0.288426	1.93135	1.59307	2.42981	2.41227	0	0
SYT4	synaptotagmin 4 [Source:HGNC Symbol;Acc:HGNC:11512]	nd	nd	nd	nd	-2.33512	2.7719e-06	nd	nd	-1.22716	0.0217368	-2.0998	0.000114418	-1.45101	0.00971887	nd	nd	nd	nd	nd	nd	nd	nd	nd	nd	SYT4	9.49649	16.4032	25.6768	12.9139	5.24033	22.4849	11.0828	26.2352	0	0
LINC00643	long intergenic non-protein coding RNA 643 [Source:HGNC Symbol;Acc:HGNC:44296]	nd	nd	nd	nd	-1.3414	0.0144602	nd	nd	-2.05063	0.00114149	nd	nd	-1.0187	0.00124916	nd	nd	nd	nd	nd	nd	nd	nd	nd	nd	LINC00643	1.77639	2.53117	3.56736	2.51872	0.0514572	0.0776437	0.0316639	0.130583	0	0
FRMPD2	FERM and PDZ domain containing 2 [Source:HGNC Symbol;Acc:HGNC:28572]	nd	nd	-1.02937	0.00533433	1.69453	3.29846e-06	nd	nd	2.01502	1.97e-08	nd	nd	-1.40085	0.000100897	nd	nd	1.15043	0.0276908	1.90371	3.63e-06	2.55129	3.08e-11	nd	nd	FRMPD2	0.0977948	0.164433	0.255526	0.044971	0.268899	0.164301	0.330682	0.0819461	0	0
ISL2	ISL LIM homeobox 2 [Source:HGNC Symbol;Acc:HGNC:18524]	nd	nd	nd	nd	nd	nd	nd	nd	nd	nd	nd	nd	-1.13028	0.00212943	nd	nd	nd	nd	nd	nd	nd	nd	nd	nd	ISL2	0.448139	0.662848	0.970365	0.620239	0.215545	0.143451	0.195181	0.127841	0	0
PCDHGA8	protocadherin gamma subfamily A, 8 [Source:HGNC Symbol;Acc:HGNC:8706]	nd	nd	nd	nd	nd	nd	nd	nd	nd	nd	nd	nd	-1.55273	4.87e-08	nd	nd	-1.0585	0.00122869	nd	nd	nd	nd	nd	nd	PCDHGA8	0.0949285	0.167785	0.273989	0.195342	0.311506	0.247192	0.391827	0.305371	0	0
FGF18	fibroblast growth factor 18 [Source:HGNC Symbol;Acc:HGNC:3674]	nd	nd	nd	nd	nd	nd	nd	nd	nd	nd	nd	nd	-1.46215	0.00136934	nd	nd	nd	nd	nd	nd	nd	nd	nd	nd	FGF18	0.169036	0.31119	0.467739	0.284463	0.418536	0.458128	0.455837	0.483865	0	0
AC104692.2	0	-4.28417	4.56e-12	nd	nd	2.67652	0.0487406	6.07017	2.99276e-07	6.96069	1.33e-09	-3.39366	2.23e-07	-6.17591	6.06e-08	-1.0563	0.0045747	nd	nd	6.61174	2.02e-08	7.66804	2.12e-11	-5.11961	1.11e-05	AC104692.2	0.0803377	2.95899	6.0655	1e-06	0.410427	4.35037	7.89001	0.0553448	0	0
MPP1	membrane palmitoylated protein 1 [Source:HGNC Symbol;Acc:HGNC:7219]	nd	nd	nd	nd	nd	nd	-1.1952	0.00111387	-1.25281	0.000603855	nd	nd	-1.25931	0.000233653	nd	nd	nd	nd	nd	nd	nd	nd	nd	nd	MPP1	0.569378	0.935765	1.35088	0.912219	0.324933	0.266056	0.250839	0.606427	0	0
ARHGAP36	Rho GTPase activating protein 36 [Source:HGNC Symbol;Acc:HGNC:26388]	nd	nd	nd	nd	nd	nd	nd	nd	nd	nd	nd	nd	-1.6918	0.00495002	nd	nd	nd	nd	nd	nd	nd	nd	nd	nd	ARHGAP36	0.221121	0.450627	0.713496	0.372642	0.0362431	0.0111969	0.0202865	0.0294927	0	0
AC009549.1	0	nd	nd	nd	nd	1.14885	0.0374724	nd	nd	nd	nd	nd	nd	-1.53035	0.0499213	nd	nd	nd	nd	nd	nd	nd	nd	nd	nd	AC009549.1	0.0861303	0.155231	0.240193	0.13913	0.712153	0.462799	0.497559	0.320372	0	0
SEMA3D	semaphorin 3D [Source:HGNC Symbol;Acc:HGNC:10726]	nd	nd	nd	nd	-1.90137	5.99701e-08	-1.1984	0.00116539	-1.33699	0.000216405	nd	nd	-2.09292	1.6e-08	nd	nd	nd	nd	1.68555	1.54e-05	2.4859	1.06e-11	-1.29257	0.00100917	SEMA3D	0.248792	0.608801	1.04822	0.1846	0.600795	0.977287	0.871626	2.23291	0	0
DAW1	dynein assembly factor with WD repeats 1 [Source:HGNC Symbol;Acc:HGNC:26383]	nd	nd	nd	nd	nd	nd	nd	nd	nd	nd	nd	nd	-2.36681	0.00060608	nd	nd	-1.78726	0.0283736	nd	nd	nd	nd	-1.50198	0.0404493	DAW1	0.100421	0.285782	0.515455	0.340776	0.106676	0.0509462	0.095881	0.109178	0	0
PRRX1	paired related homeobox 1 [Source:HGNC Symbol;Acc:HGNC:9142]	nd	nd	nd	nd	-1.18857	0.014138	nd	nd	nd	nd	-1.20614	0.0363913	-2.0957	1.6e-05	nd	nd	nd	nd	1.06479	0.0492141	1.86308	0.000127606	-1.29741	0.0129405	PRRX1	0.0585505	0.142751	0.244594	0.066005	0.0823862	0.187942	0.131823	0.184334	0	0
FOXD3-AS1	FOXD3 antisense RNA 1 (head to head) [Source:HGNC Symbol;Acc:HGNC:40241]	nd	nd	nd	nd	-3.33188	7.76459e-06	-3.0285	6.46356e-05	-4.30673	4.37e-08	nd	nd	-1.92754	0.0473214	nd	nd	nd	nd	nd	nd	nd	nd	nd	nd	FOXD3-AS1	0.13645	0.306752	0.511681	0.291522	0.392413	0.485798	0.198078	3.94747	0	0
CRHBP	corticotropin releasing hormone binding protein [Source:HGNC Symbol;Acc:HGNC:2356]	nd	nd	nd	nd	nd	nd	nd	nd	nd	nd	nd	nd	-2.07884	8.92e-05	nd	nd	nd	nd	nd	nd	nd	nd	-1.2997	0.020348	CRHBP	0.338871	0.826416	1.40552	0.664506	0.0334752	0.0298576	0.0514462	0.0918049	0	0
SLC30A10	solute carrier family 30 member 10 [Source:HGNC Symbol;Acc:HGNC:25355]	nd	nd	nd	nd	-2.15995	5.51465e-06	-1.49679	0.00223477	-1.66788	0.000548779	nd	nd	-1.85218	0.00302255	nd	nd	nd	nd	nd	nd	nd	nd	nd	nd	SLC30A10	0.0455587	0.106894	0.171484	0.12282	0.223776	0.355035	0.309217	1.00011	0	0
ZFHX4-AS1	ZFHX4 antisense RNA 1 [Source:HGNC Symbol;Acc:HGNC:44165]	nd	nd	nd	nd	-1.25633	0.00476149	-1.33227	0.00364199	-1.12325	0.0146001	nd	nd	-1.1121	0.0360736	nd	nd	nd	nd	1.14902	0.0336769	1.61242	0.00195511	nd	nd	ZFHX4-AS1	0.59663	0.938005	1.2834	0.41745	2.67258	2.53331	2.87357	6.37752	0	0
AP000894.2	0	nd	nd	nd	nd	-1.72573	7.68229e-06	-1.72667	1.24356e-05	-1.42415	0.0002893	nd	nd	-1.21978	0.00495002	nd	nd	-1.09778	0.0254038	nd	nd	nd	nd	nd	nd	AP000894.2	0.455863	0.750837	1.04957	0.959895	0.628966	0.627966	0.757751	2.06627	0	0
SYT5	synaptotagmin 5 [Source:HGNC Symbol;Acc:HGNC:11513]	nd	nd	nd	nd	nd	nd	nd	nd	nd	nd	nd	nd	-1.23094	3.95e-07	nd	nd	nd	nd	nd	nd	1.04847	2.61e-05	nd	nd	SYT5	1.42756	2.38638	3.31878	1.59597	1.13612	0.670288	0.811946	0.732508	0	0
PLPPR1	#N/A	nd	nd	nd	nd	nd	nd	nd	nd	nd	nd	nd	nd	-1.34568	6.91e-18	nd	nd	nd	nd	nd	nd	nd	nd	nd	nd	PLPPR1	1.38799	2.44787	3.48926	2.2661	3.01119	1.8175	1.9703	1.9517	0	0
C4orf32	#N/A	nd	nd	nd	nd	nd	nd	nd	nd	nd	nd	nd	nd	-1.06711	0.00770775	nd	nd	nd	nd	nd	nd	nd	nd	nd	nd	C4orf32	0.0712085	0.109093	0.146481	0.109914	0.0569824	0.0416779	0.0664798	0.0798834	0	0
RHOJ	ras homolog family member J [Source:HGNC Symbol;Acc:HGNC:688]	nd	nd	nd	nd	nd	nd	nd	nd	nd	nd	nd	nd	-1.61639	0.000198448	nd	nd	nd	nd	nd	nd	1.35857	0.00235878	-1.14827	0.0113219	RHOJ	0.186378	0.40738	0.558644	0.214062	0.0952795	0.0738874	0.0709708	0.148797	0	0
ARHGDIB	Rho GDP dissociation inhibitor beta [Source:HGNC Symbol;Acc:HGNC:679]	nd	nd	nd	nd	nd	nd	nd	nd	nd	nd	nd	nd	-1.24701	0.00263456	nd	nd	nd	nd	nd	nd	nd	nd	nd	nd	ARHGDIB	0.395376	0.712426	0.924847	0.596111	0.314532	0.330694	0.390399	0.535973	0	0
CPEB2	cytoplasmic polyadenylation element binding protein 2 [Source:HGNC Symbol;Acc:HGNC:21745]	nd	nd	nd	nd	nd	nd	nd	nd	nd	nd	nd	nd	-1.04146	2.26e-11	nd	nd	nd	nd	nd	nd	nd	nd	nd	nd	CPEB2	1.07808	1.77272	2.20955	1.53374	1.21715	1.04443	1.0168	1.54636	0	0
AC108463.1	0	nd	nd	nd	nd	nd	nd	nd	nd	nd	nd	nd	nd	-1.86852	0.000255727	nd	nd	nd	nd	nd	nd	1.37677	0.00816149	-1.38593	0.00924444	AC108463.1	0.963335	2.54435	3.53211	1.33368	0.326877	0.0705934	0.235568	0.15897	0	0
SPOCK3	SPARC/osteonectin, cwcv and kazal like domains proteoglycan 3 [Source:HGNC Symbol;Acc:HGNC:13565]	nd	nd	nd	nd	nd	nd	nd	nd	nd	nd	nd	nd	-2.13003	1.23e-17	nd	nd	nd	nd	1.22957	2.27e-06	1.75422	6.08e-13	-1.60538	6.62e-10	SPOCK3	0.371841	1.12292	1.60111	0.469688	0.160048	0.24434	0.137975	0.27829	0	0
PCDHGB1	protocadherin gamma subfamily B, 1 [Source:HGNC Symbol;Acc:HGNC:8708]	nd	nd	nd	nd	1.18964	0.000102639	nd	nd	1.11542	0.000381159	nd	nd	-1.03693	0.000679311	nd	nd	nd	nd	nd	nd	nd	nd	nd	nd	PCDHGB1	0.251687	0.41025	0.511011	0.283218	0.510397	0.325656	0.472796	0.222979	0	0
RUNX1	runt related transcription factor 1 [Source:HGNC Symbol;Acc:HGNC:10471]	nd	nd	nd	nd	nd	nd	nd	nd	nd	nd	nd	nd	-1.30819	0.00599587	nd	nd	nd	nd	nd	nd	1.02861	0.0447429	nd	nd	RUNX1	0.0521228	0.0984656	0.12683	0.0618718	0.0681752	0.0541101	0.0464613	0.0494552	0	0
FAM43A	family with sequence similarity 43 member A [Source:HGNC Symbol;Acc:HGNC:26888]	nd	nd	nd	nd	nd	nd	nd	nd	nd	nd	nd	nd	-1.10016	3.94e-10	nd	nd	nd	nd	nd	nd	nd	nd	nd	nd	FAM43A	2.37587	4.03356	5.05641	3.98866	4.2576	3.61548	4.54068	5.28296	0	0
NDST3	N-deacetylase and N-sulfotransferase 3 [Source:HGNC Symbol;Acc:HGNC:7682]	nd	nd	nd	nd	nd	nd	nd	nd	-1.07365	0.00551268	nd	nd	-1.48331	8.74e-05	nd	nd	nd	nd	nd	nd	nd	nd	nd	nd	NDST3	0.218961	0.4384	0.61075	0.350056	0.265705	0.356909	0.220977	0.474602	0	0
PDK4	pyruvate dehydrogenase kinase 4 [Source:HGNC Symbol;Acc:HGNC:8812]	nd	nd	nd	nd	nd	nd	-2.92463	0.0449157	nd	nd	nd	nd	-3.03438	7.35e-08	nd	nd	-1.51224	0.041569	nd	nd	1.52214	0.00589529	-2.32517	7.14e-05	PDK4	0.0560683	0.270248	0.43771	0.150422	0.00880177	0.00253884	0.00653096	0.0240899	0	0
OSR1	odd-skipped related transciption factor 1 [Source:HGNC Symbol;Acc:HGNC:8111]	nd	nd	nd	nd	nd	nd	nd	nd	nd	nd	nd	nd	-1.36323	0.0207302	nd	nd	nd	nd	nd	nd	nd	nd	nd	nd	OSR1	0.0342537	0.0662246	0.0914741	0.05191	0.371876	0.30593	0.40124	0.20629	0	0
CNGB1	cyclic nucleotide gated channel beta 1 [Source:HGNC Symbol;Acc:HGNC:2151]	nd	nd	nd	nd	1.39612	1.65444e-05	nd	nd	nd	nd	1.05884	0.00330715	-1.30699	2.11e-05	nd	nd	nd	nd	nd	nd	nd	nd	nd	nd	CNGB1	0.474572	0.864635	1.16557	0.699111	0.577882	0.277417	0.311658	0.217993	0	0
TMEFF2	transmembrane protein with EGF like and two follistatin like domains 2 [Source:HGNC Symbol;Acc:HGNC:11867]	nd	nd	nd	nd	nd	nd	nd	nd	nd	nd	nd	nd	-1.34258	3.32e-05	nd	nd	nd	nd	nd	nd	nd	nd	nd	nd	TMEFF2	0.251927	0.465948	0.628849	0.362321	0.636261	0.490077	0.517507	0.596451	0	0
TSIX	TSIX transcript, XIST antisense RNA [Source:HGNC Symbol;Acc:HGNC:12377]	nd	nd	1.84297	0.0210949	4.03706	0.00289693	6.41386	9.47646e-07	4.57088	0.000723467	-2.37679	0.00321783	-3.86587	3.28e-05	nd	nd	nd	nd	3.80739	0.000467681	4.56036	1.66e-05	-3.11291	0.00110834	TSIX	0.00193201	0.01547	0.0257601	0.00109644	0.00718165	0.0378022	0.0102947	0.000378168	0	0
TIMP4	TIMP metallopeptidase inhibitor 4 [Source:HGNC Symbol;Acc:HGNC:11823]	nd	nd	nd	nd	nd	nd	nd	nd	nd	nd	nd	nd	-1.38886	0.00353994	nd	nd	nd	nd	nd	nd	nd	nd	nd	nd	TIMP4	0.52212	0.995044	1.35096	0.833742	0.0482079	0.0856781	0.0862219	0.150811	0	0
ATE1-AS1	ATE1 antisense RNA 1 [Source:HGNC Symbol;Acc:HGNC:49496]	nd	nd	nd	nd	nd	nd	nd	nd	nd	nd	nd	nd	-1.13853	0.00461275	nd	nd	nd	nd	nd	nd	nd	nd	nd	nd	ATE1-AS1	0.588434	0.979511	1.26559	0.640455	1.24882	1.20845	1.25481	0.94875	0	0
LANCL3	LanC like 3 [Source:HGNC Symbol;Acc:HGNC:24767]	nd	nd	nd	nd	-1.68414	0.00252662	nd	nd	nd	nd	nd	nd	-1.20229	0.00232479	nd	nd	nd	nd	1.11744	0.00726109	1.52344	0.000114822	nd	nd	LANCL3	0.0849647	0.148506	0.194859	0.0659948	0.0202791	0.0413924	0.0370902	0.0646996	0	0
RNF144B	ring finger protein 144B [Source:HGNC Symbol;Acc:HGNC:21578]	nd	nd	nd	nd	nd	nd	nd	nd	nd	nd	nd	nd	-1.48625	3.55e-06	nd	nd	nd	nd	nd	nd	nd	nd	nd	nd	RNF144B	0.476094	0.918562	1.31536	0.761108	0.293863	0.249264	0.245048	0.295405	0	0
L3MBTL1	L3MBTL1, histone methyl-lysine binding protein [Source:HGNC Symbol;Acc:HGNC:15905]	nd	nd	nd	nd	nd	nd	nd	nd	nd	nd	nd	nd	-1.72891	2.54e-26	nd	nd	-1.12137	7.03e-11	nd	nd	nd	nd	-1.1413	2.77e-11	L3MBTL1	0.742912	1.62906	2.42544	1.58955	4.29484	3.57303	6.6181	5.35748	0	0
SGCD	sarcoglycan delta [Source:HGNC Symbol;Acc:HGNC:10807]	nd	nd	nd	nd	nd	nd	1.3119	0.00743133	1.71795	0.00024124	nd	nd	-2.52602	5.49e-07	nd	nd	nd	nd	nd	nd	1.77299	0.000299334	-1.79997	0.000728709	SGCD	0.0289996	0.101404	0.166625	0.0482108	0.106982	0.15012	0.194885	0.0607223	0	0
STXBP5-AS1	STXBP5 antisense RNA 1 [Source:HGNC Symbol;Acc:HGNC:44183]	nd	nd	nd	nd	nd	nd	nd	nd	nd	nd	nd	nd	-1.24131	3e-05	nd	nd	nd	nd	nd	nd	nd	nd	nd	nd	STXBP5-AS1	0.184381	0.318391	0.437068	0.252333	0.15868	0.161801	0.171634	0.18177	0	0
AC022613.2	#N/A	nd	nd	nd	nd	1.12538	0.012947	nd	nd	nd	nd	nd	nd	-1.04474	0.0310258	nd	nd	nd	nd	nd	nd	nd	nd	nd	nd	AC022613.2	0.271177	0.424925	0.560484	0.446561	0.649909	0.494405	0.444786	0.297063	0	0
ADGRA1	adhesion G protein-coupled receptor A1 [Source:HGNC Symbol;Acc:HGNC:13838]	nd	nd	nd	nd	nd	nd	-1.62294	0.000288658	nd	nd	nd	nd	-1.10016	0.00547021	nd	nd	nd	nd	nd	nd	1.15332	0.0044131	nd	nd	ADGRA1	0.234811	0.372556	0.497819	0.224721	0.142306	0.0760228	0.116571	0.233428	0	0
RASL11A	RAS like family 11 member A [Source:HGNC Symbol;Acc:HGNC:23802]	nd	nd	nd	nd	1.01997	0.00202601	nd	nd	nd	nd	nd	nd	-1.03234	0.0069118	nd	nd	nd	nd	nd	nd	nd	nd	nd	nd	RASL11A	0.728892	1.11925	1.48008	0.923591	2.93647	2.01149	2.35748	1.43656	0	0
GREM2	gremlin 2, DAN family BMP antagonist [Source:HGNC Symbol;Acc:HGNC:17655]	nd	nd	nd	nd	nd	nd	-1.29963	0.000211941	nd	nd	nd	nd	-1.67572	0.000440795	nd	nd	-1.29104	0.0214113	nd	nd	nd	nd	-1.13866	0.0245361	GREM2	0.0918788	0.202923	0.292873	0.223685	1.53744	1.04204	1.27946	2.54219	0	0
OR2W3	olfactory receptor family 2 subfamily W member 3 [Source:HGNC Symbol;Acc:HGNC:15021]	nd	nd	nd	nd	nd	nd	nd	nd	nd	nd	nd	nd	-1.14169	0.00912389	nd	nd	nd	nd	nd	nd	nd	nd	nd	nd	OR2W3	0.785425	1.28816	1.70025	1.30378	0.0412622	0.214348	0.109825	0.086533	0	0
VMO1	vitelline membrane outer layer 1 homolog [Source:HGNC Symbol;Acc:HGNC:30387]	nd	nd	nd	nd	nd	nd	nd	nd	nd	nd	nd	nd	-1.21622	0.0172897	nd	nd	nd	nd	nd	nd	nd	nd	nd	nd	VMO1	0.600751	0.990348	1.31648	0.989441	0.824554	0.916964	0.964681	0.924192	0	0
LRP1B	LDL receptor related protein 1B [Source:HGNC Symbol;Acc:HGNC:6693]	nd	nd	nd	nd	-1.58139	9.35395e-05	-1.31541	0.00155169	-1.36264	0.000945303	nd	nd	-1.03895	0.0134571	nd	nd	nd	nd	nd	nd	1.16494	0.00625325	nd	nd	LRP1B	0.460852	0.502479	0.936576	0.416538	0.0930155	0.111816	0.105795	0.278205	0	0
ULBP1	UL16 binding protein 1 [Source:HGNC Symbol;Acc:HGNC:14893]	nd	nd	nd	nd	nd	nd	nd	nd	nd	nd	nd	nd	-1.19344	0.0014091	-1.04388	0.00852686	nd	nd	nd	nd	1.08433	0.00536893	nd	nd	ULBP1	0.629918	0.69708	1.42477	0.668401	0.43774	0.394917	0.543638	0.546857	0	0
CA12	carbonic anhydrase 12 [Source:HGNC Symbol;Acc:HGNC:1371]	nd	nd	nd	nd	nd	nd	nd	nd	nd	nd	nd	nd	-1.03402	7.44e-05	nd	nd	nd	nd	nd	nd	nd	nd	nd	nd	CA12	0.572354	0.630597	1.15975	0.61282	0.374492	0.277712	0.413678	0.274937	0	0
ZFP3	ZFP3 zinc finger protein [Source:HGNC Symbol;Acc:HGNC:12861]	nd	nd	nd	nd	nd	nd	nd	nd	1.72983	1.19e-09	nd	nd	-2.12992	3.67e-12	-1.68905	5.28e-09	nd	nd	nd	nd	1.80595	4.25e-10	nd	nd	ZFP3	0.102928	0.14205	0.452136	0.12918	0.294925	0.351948	0.582427	0.176726	0	0
A2M	alpha-2-macroglobulin [Source:HGNC Symbol;Acc:HGNC:7]	nd	nd	nd	nd	nd	nd	nd	nd	nd	nd	nd	nd	-1.23512	0.0268038	nd	nd	nd	nd	nd	nd	nd	nd	nd	nd	A2M	3.69956	4.29993	8.57899	5.69299	0.751688	0.758265	0.586274	1.08868	0	0
TUBBP5	tubulin beta pseudogene 5 [Source:HGNC Symbol;Acc:HGNC:23674]	-3.89734	0.00736738	nd	nd	-5.84264	1.13322e-06	-1.37822	0.0119996	-1.9453	0.000871724	-4.46441	0.00128966	-5.82316	3.64e-06	-2.81201	0.00141565	-7.05483	5.69e-09	-4.04369	2.17e-07	-1.23167	0.0302975	-3.01115	0.0497822	TUBBP5	1e-06	0.0236289	0.157254	0.375366	0.00424925	0.12562	0.0847479	0.323315	0	0
GVINP1	GTPase, very large interferon inducible pseudogene 1 [Source:HGNC Symbol;Acc:HGNC:25813]	nd	nd	nd	nd	nd	nd	nd	nd	nd	nd	nd	nd	-1.43533	0.00358007	-1.09813	0.0375101	nd	nd	nd	nd	nd	nd	nd	nd	GVINP1	0.0495617	0.0609637	0.129689	0.0823485	0.0949948	0.0869674	0.0961745	0.0701826	0	0
MOXD1	monooxygenase DBH like 1 [Source:HGNC Symbol;Acc:HGNC:21063]	nd	nd	nd	nd	nd	nd	nd	nd	nd	nd	nd	nd	-1.04556	3.43e-06	nd	nd	nd	nd	nd	nd	nd	nd	nd	nd	MOXD1	3.91823	4.45981	7.99259	5.25192	1.18761	1.03794	1.18981	1.00961	0	0
ESAM	endothelial cell adhesion molecule [Source:HGNC Symbol;Acc:HGNC:17474]	nd	nd	nd	nd	nd	nd	nd	nd	nd	nd	nd	nd	-1.64785	0.000556287	-1.28701	0.0110967	nd	nd	nd	nd	nd	nd	nd	nd	ESAM	0.218011	0.277322	0.670368	0.377024	0.457192	0.447955	0.320132	0.392669	0	0
NT5E	5'-nucleotidase ecto [Source:HGNC Symbol;Acc:HGNC:8021]	nd	nd	nd	nd	nd	nd	nd	nd	nd	nd	nd	nd	-1.17824	0.0391675	nd	nd	nd	nd	nd	nd	nd	nd	nd	nd	NT5E	0.0860583	0.10661	0.189786	0.128774	0.209671	0.195743	0.19849	0.256123	0	0
DUX4L50	double homeobox 4 like 50 (pseudogene) [Source:HGNC Symbol;Acc:HGNC:51788]	nd	nd	nd	nd	1.94679	8.9219e-07	1.57921	0.000155956	2.22299	1.48e-08	nd	nd	-1.18531	0.00622205	nd	nd	nd	nd	1.43915	0.00591887	2.28518	9.09e-07	nd	nd	DUX4L50	0.754397	0.965574	1.71177	0.33506	2.90854	2.26054	3.43906	0.751297	0	0
KCNJ3	potassium voltage-gated channel subfamily J member 3 [Source:HGNC Symbol;Acc:HGNC:6264]	nd	nd	-1.1526	0.000625458	1.78587	3.82712e-08	nd	nd	1.69148	3.14e-07	1.24699	0.000173317	-1.14603	4.49e-05	nd	nd	1.092	0.00115682	1.42842	2.08e-06	2.23803	6.25e-16	nd	nd	KCNJ3	0.525825	0.663466	1.1543	0.241733	0.576638	0.24377	0.527368	0.166138	0	0
GPR158	G protein-coupled receptor 158 [Source:HGNC Symbol;Acc:HGNC:23689]	nd	nd	nd	nd	nd	nd	nd	nd	nd	nd	nd	nd	-1.21141	0.000733657	nd	nd	nd	nd	nd	nd	nd	nd	nd	nd	GPR158	0.333675	0.432532	0.76843	0.504765	0.149321	0.0790589	0.100076	0.11643	0	0
PMAIP1	phorbol-12-myristate-13-acetate-induced protein 1 [Source:HGNC Symbol;Acc:HGNC:9108]	nd	nd	nd	nd	1.31965	1.25035e-05	nd	nd	1.49611	7.36e-07	nd	nd	-1.51369	9.14e-07	-1.07711	0.00119588	nd	nd	nd	nd	1.94056	8.83e-11	nd	nd	PMAIP1	2.87342	3.87108	8.08061	2.09824	8.22881	5.87756	9.12718	3.27311	0	0
CEACAM21	#N/A	nd	nd	nd	nd	2.44295	1.70886e-15	nd	nd	1.62465	5.45e-07	1.53285	1.07e-06	-1.2718	2.64e-05	nd	nd	nd	nd	nd	nd	1.27153	3e-05	nd	nd	CEACAM21	3.21891	4.45785	7.67377	3.17083	4.56592	1.58273	2.54397	0.836558	0	0
COMTD1	catechol-O-methyltransferase domain containing 1 [Source:HGNC Symbol;Acc:HGNC:26309]	nd	nd	nd	nd	nd	nd	nd	nd	nd	nd	nd	nd	-1.01344	0.00479062	nd	nd	nd	nd	nd	nd	nd	nd	nd	nd	COMTD1	0.549998	0.696746	1.07995	0.820911	1.39308	1.57389	1.97656	1.69227	0	0
SPOCK1	SPARC/osteonectin, cwcv and kazal like domains proteoglycan 1 [Source:HGNC Symbol;Acc:HGNC:11251]	nd	nd	nd	nd	nd	nd	nd	nd	nd	nd	nd	nd	-1.74137	2.08e-10	-1.0263	0.000288384	nd	nd	nd	nd	nd	nd	nd	nd	SPOCK1	0.220104	0.35826	0.723885	0.416531	2.06387	2.68137	2.22834	1.59394	0	0
CPT1A	carnitine palmitoyltransferase 1A [Source:HGNC Symbol;Acc:HGNC:2328]	nd	nd	nd	nd	-1.13915	0.000926809	nd	nd	nd	nd	nd	nd	-1.19391	0.00041656	nd	nd	nd	nd	nd	nd	nd	nd	nd	nd	CPT1A	0.507813	0.688056	1.14618	0.642196	0.281787	0.458912	0.402679	0.614722	0	0
SST	somatostatin [Source:HGNC Symbol;Acc:HGNC:11329]	1.57692	0.0482974	nd	nd	nd	nd	-1.78971	0.00764541	-2.67297	4.57e-05	nd	nd	-2.98478	2.37e-06	nd	nd	nd	nd	nd	nd	1.91961	0.00607238	-1.59658	0.0185842	SST	7.69559	23.2382	60.1703	15.8907	4.08122	2.52148	1.34303	8.71886	0	0
TES	testin LIM domain protein [Source:HGNC Symbol;Acc:HGNC:14620]	nd	nd	nd	nd	-1.25578	8.94199e-06	-1.20634	3.12895e-05	nd	nd	nd	nd	-1.01521	0.000339965	nd	nd	nd	nd	nd	nd	nd	nd	nd	nd	TES	3.14873	3.95319	6.28854	3.81367	0.866711	0.898861	1.11336	2.06509	0	0
GNAT3	G protein subunit alpha transducin 3 [Source:HGNC Symbol;Acc:HGNC:22800]	2.16635	0.0271591	nd	nd	4.46272	1.78041e-05	nd	nd	2.29637	0.0497005	2.46207	0.0118574	-2.28057	0.0191248	nd	nd	nd	nd	nd	nd	nd	nd	nd	nd	GNAT3	0.15006	0.302757	0.733927	0.259666	1.28018	0.23291	0.27689	0.057709	0	0
VWC2L	von Willebrand factor C domain containing protein 2 like [Source:HGNC Symbol;Acc:HGNC:37203]	nd	nd	nd	nd	nd	nd	nd	nd	nd	nd	nd	nd	-2.99199	1.3e-17	-1.55833	5.45e-06	nd	nd	nd	nd	2.37177	1.55e-12	-1.43366	0.000270011	VWC2L	0.142766	0.381733	1.11439	0.212599	0.132001	0.119486	0.141097	0.0900579	0	0
GRM6	glutamate metabotropic receptor 6 [Source:HGNC Symbol;Acc:HGNC:4598]	nd	nd	nd	nd	nd	nd	nd	nd	nd	nd	nd	nd	-2.07638	1.98e-05	-1.26912	0.00818692	nd	nd	nd	nd	nd	nd	nd	nd	GRM6	0.0371877	0.0682659	0.163468	0.083368	0.1332	0.105737	0.142524	0.119084	0	0
SCG2	secretogranin II [Source:HGNC Symbol;Acc:HGNC:10575]	nd	nd	nd	nd	-3.11385	1.34358e-08	-2.01118	0.000137903	-2.37014	7.44e-06	nd	nd	-1.63223	0.00179219	nd	nd	nd	nd	nd	nd	1.74667	0.000968318	nd	nd	SCG2	0.707718	1.17265	2.18184	0.644291	0.141205	0.297688	0.225466	1.19805	0	0
SCN4B	sodium voltage-gated channel beta subunit 4 [Source:HGNC Symbol;Acc:HGNC:10592]	nd	nd	nd	nd	1.12508	0.000772702	1.2979	0.000112629	1.84623	5.26e-09	nd	nd	-1.48945	4.64e-08	nd	nd	nd	nd	1.1857	7.02e-05	2.02431	6.23e-14	nd	nd	SCN4B	0.409784	0.63846	1.13159	0.281623	0.372287	0.418344	0.598066	0.169059	0	0
LINC02200	long intergenic non-protein coding RNA 2200 [Source:HGNC Symbol;Acc:HGNC:53066]	nd	nd	nd	nd	nd	nd	nd	nd	nd	nd	nd	nd	-1.25706	0.00153393	nd	nd	nd	nd	nd	nd	nd	nd	nd	nd	LINC02200	0.867839	1.25504	2.10137	1.0663	0.0134046	0.0246561	0.0128687	0.0719924	0	0
AHR	aryl hydrocarbon receptor [Source:HGNC Symbol;Acc:HGNC:348]	nd	nd	nd	nd	nd	nd	nd	nd	nd	nd	nd	nd	-1.03157	3.12e-05	nd	nd	nd	nd	nd	nd	nd	nd	nd	nd	AHR	0.695811	0.920673	1.40144	0.706194	0.688901	0.616758	0.661872	0.571447	0	0
MGLL	monoglyceride lipase [Source:HGNC Symbol;Acc:HGNC:17038]	nd	nd	nd	nd	nd	nd	-1.26529	0.00332744	-1.37137	0.00135071	nd	nd	-1.11547	0.00896741	nd	nd	nd	nd	nd	nd	nd	nd	nd	nd	MGLL	0.530948	0.725378	1.13893	0.767244	0.227446	0.154181	0.141089	0.370014	0	0
ISL1	ISL LIM homeobox 1 [Source:HGNC Symbol;Acc:HGNC:6132]	nd	nd	nd	nd	-2.106	1.14441e-05	-2.0075	2.60954e-05	-2.35945	2.59e-06	nd	nd	-1.07547	0.00351251	nd	nd	nd	nd	nd	nd	1.19229	0.00132778	nd	nd	ISL1	3.46148	4.61014	7.21782	3.14788	0.118	0.12679	0.095927	0.510072	0	0
FAM84B	family with sequence similarity 84 member B [Source:HGNC Symbol;Acc:HGNC:24166]	nd	nd	nd	nd	nd	nd	nd	nd	nd	nd	nd	nd	-1.13025	1.89e-07	nd	nd	nd	nd	nd	nd	nd	nd	nd	nd	FAM84B	16.3457	22.216	35.3573	22.3302	45.4637	49.0274	56.2097	37.3997	0	0
CYSLTR2	cysteinyl leukotriene receptor 2 [Source:HGNC Symbol;Acc:HGNC:18274]	nd	nd	nd	nd	nd	nd	nd	nd	nd	nd	nd	nd	-2.04713	0.000841164	nd	nd	nd	nd	nd	nd	1.51373	0.0242877	nd	nd	CYSLTR2	0.305403	0.626873	1.25438	0.43852	0.0472254	0.0369527	0.0449174	0.0591511	0	0
SMOC2	SPARC related modular calcium binding 2 [Source:HGNC Symbol;Acc:HGNC:20323]	nd	nd	nd	nd	nd	nd	-1.15496	0.0136625	nd	nd	nd	nd	-1.00347	0.00571437	nd	nd	nd	nd	nd	nd	nd	nd	nd	nd	SMOC2	0.278854	0.367955	0.539949	0.387288	0.136338	0.0933729	0.107715	0.206944	0	0
MAP3K5	mitogen-activated protein kinase kinase kinase 5 [Source:HGNC Symbol;Acc:HGNC:6857]	nd	nd	nd	nd	nd	nd	nd	nd	nd	nd	nd	nd	-1.25404	0.00206247	nd	nd	nd	nd	nd	nd	nd	nd	nd	nd	MAP3K5	0.243818	0.35359	0.573386	0.288719	0.183934	0.153258	0.112669	0.211038	0	0
MAP3K19	mitogen-activated protein kinase kinase kinase 19 [Source:HGNC Symbol;Acc:HGNC:26249]	nd	nd	nd	nd	nd	nd	nd	nd	nd	nd	nd	nd	-1.52799	0.00486404	nd	nd	nd	nd	nd	nd	nd	nd	nd	nd	MAP3K19	0.0881308	0.142666	0.250926	0.157083	0.0680717	0.0858168	0.0638125	0.107477	0	0
PNPLA4	patatin like phospholipase domain containing 4 [Source:HGNC Symbol;Acc:HGNC:24887]	nd	nd	nd	nd	-1.144	6.87678e-33	-1.12488	2.27347e-32	nd	nd	nd	nd	nd	nd	nd	nd	-1.07376	5.1e-30	-1.33148	7.71e-45	nd	nd	nd	nd	PNPLA4	4.92612	4.09894	7.10102	10.1943	5.16686	5.24949	8.12883	11.3662	0	0
TMSB4X	thymosin beta 4, X-linked [Source:HGNC Symbol;Acc:HGNC:11881]	nd	nd	nd	nd	-1.02561	7.67007e-33	-1.14436	8.7833e-41	nd	nd	nd	nd	nd	nd	nd	nd	-1.07043	4.15e-36	-1.02427	5.63e-33	nd	nd	nd	nd	TMSB4X	279.583	288.247	326.105	579.573	181.362	167.067	255.561	366.519	0	0
PAPLN	papilin, proteoglycan like sulfated glycoprotein [Source:HGNC Symbol;Acc:HGNC:19262]	nd	nd	nd	nd	-1.16856	3.28401e-06	-1.24842	1.16613e-06	nd	nd	nd	nd	nd	nd	nd	nd	nd	nd	-1.01429	0.000143937	nd	nd	nd	nd	PAPLN	3.53001	2.53934	3.38882	5.08141	3.45063	3.2675	5.60314	7.69969	0	0
ZMYND12	zinc finger MYND-type containing 12 [Source:HGNC Symbol;Acc:HGNC:21192]	nd	nd	nd	nd	-1.30009	0.00718404	-1.35068	0.00635317	nd	nd	nd	nd	nd	nd	nd	nd	nd	nd	-2.11606	0.00179809	nd	nd	nd	nd	ZMYND12	0.152862	0.0653191	0.162288	0.273951	0.313788	0.304059	0.509205	0.767407	0	0
IFITM2	interferon induced transmembrane protein 2 [Source:HGNC Symbol;Acc:HGNC:5413]	nd	nd	nd	nd	1.34047	1.68269e-11	nd	nd	nd	nd	nd	nd	nd	nd	nd	nd	1.8633	2.04e-20	1.98708	3.12e-23	nd	nd	nd	nd	IFITM2	12.544	13.6357	6.7677	3.40699	20.8379	15.277	11.6106	8.18269	0	0
EPCAM	epithelial cell adhesion molecule [Source:HGNC Symbol;Acc:HGNC:11529]	nd	nd	nd	nd	nd	nd	-1.19089	0.00476694	nd	nd	nd	nd	nd	nd	nd	nd	-1.27782	0.00295559	-2.03017	1.19e-07	-1.16972	0.00547711	nd	nd	EPCAM	1.14833	0.683129	1.22607	2.76973	0.667927	0.52595	0.961746	1.19119	0	0
AC004846.1	0	nd	nd	nd	nd	-1.33486	0.000228113	-1.33544	0.000328613	nd	nd	nd	nd	nd	nd	nd	nd	nd	nd	nd	nd	nd	nd	nd	nd	AC004846.1	0.586544	0.529979	0.659896	0.81444	0.919378	0.921642	1.37907	2.30109	0	0
AL591845.1	0	nd	nd	nd	nd	-1.2058	9.84721e-06	-1.23534	9.22032e-06	nd	nd	nd	nd	nd	nd	nd	nd	nd	nd	nd	nd	nd	nd	nd	nd	AL591845.1	0.908611	0.52986	0.78071	0.908263	1.85024	1.81064	2.85637	4.23357	0	0
CLIC6	chloride intracellular channel 6 [Source:HGNC Symbol;Acc:HGNC:2065]	nd	nd	nd	nd	-1.60562	0.000296247	-1.1856	0.00821279	nd	nd	nd	nd	nd	nd	nd	nd	nd	nd	nd	nd	nd	nd	nd	nd	CLIC6	0.0494479	0.0488081	0.110279	0.0813755	0.183718	0.247338	0.360531	0.55555	0	0
CPM	carboxypeptidase M [Source:HGNC Symbol;Acc:HGNC:2311]	nd	nd	nd	nd	-1.62712	0.000796067	-1.63738	0.00098264	nd	nd	nd	nd	nd	nd	nd	nd	nd	nd	nd	nd	nd	nd	nd	nd	CPM	0.159921	0.195327	0.327492	0.242845	0.125493	0.125366	0.235376	0.38897	0	0
CRABP1	cellular retinoic acid binding protein 1 [Source:HGNC Symbol;Acc:HGNC:2338]	nd	nd	nd	nd	-1.07633	0.000883299	-1.19932	0.000299947	nd	nd	nd	nd	nd	nd	nd	nd	nd	nd	nd	nd	nd	nd	nd	nd	CRABP1	104.648	93.1392	86.3673	101.726	140.095	128.867	182.408	294.19	0	0
CYP2E1	cytochrome P450 family 2 subfamily E member 1 [Source:HGNC Symbol;Acc:HGNC:2631]	nd	nd	nd	nd	-1.26647	0.00626558	-1.0044	0.0337797	nd	nd	nd	nd	nd	nd	nd	nd	nd	nd	nd	nd	nd	nd	nd	nd	CYP2E1	0.0335505	0.0245278	0.015981	0.0348345	0.0719407	0.085969	0.113588	0.17219	0	0
FLNC	filamin C [Source:HGNC Symbol;Acc:HGNC:3756]	nd	nd	nd	nd	-1.05507	3.26708e-11	-1.27759	6.45141e-16	nd	nd	nd	nd	nd	nd	nd	nd	nd	nd	nd	nd	nd	nd	nd	nd	FLNC	39.092	35.3323	50.2477	41.9955	14.1156	12.1035	21.5319	29.1428	0	0
ICAM5	intercellular adhesion molecule 5 [Source:HGNC Symbol;Acc:HGNC:5348]	nd	nd	nd	nd	-1.4017	0.016483	-1.85222	0.00182274	nd	nd	nd	nd	nd	nd	nd	nd	nd	nd	nd	nd	nd	nd	1.60824	0.0124789	ICAM5	0.758355	0.248769	0.52545	0.550402	1.30935	0.959411	2.03762	3.4446	0	0
IL11	interleukin 11 [Source:HGNC Symbol;Acc:HGNC:5966]	nd	nd	nd	nd	-1.49173	1.67752e-10	-1.40992	1.00029e-09	nd	nd	nd	nd	nd	nd	nd	nd	nd	nd	nd	nd	nd	nd	nd	nd	IL11	4.98369	3.88251	7.42282	4.09735	0.558149	0.596628	1.02621	1.56217	0	0
IL6R	interleukin 6 receptor [Source:HGNC Symbol;Acc:HGNC:6019]	nd	nd	nd	nd	-1.21315	0.00832823	-1.22474	0.00929896	nd	nd	nd	nd	nd	nd	nd	nd	nd	nd	nd	nd	nd	nd	-1.09829	0.00817675	IL6R	1.08998	2.33479	1.99625	1.17053	0.128396	0.128472	0.180758	0.299558	0	0
KCNK6	potassium two pore domain channel subfamily K member 6 [Source:HGNC Symbol;Acc:HGNC:6281]	nd	nd	nd	nd	-1.10312	0.00904219	-1.34165	0.0019405	nd	nd	nd	nd	nd	nd	nd	nd	nd	nd	nd	nd	nd	nd	1.39745	0.00234126	KCNK6	0.28865	0.10993	0.22248	0.216998	0.205396	0.175647	0.28616	0.440918	0	0
LINC01830	long intergenic non-protein coding RNA 1830 [Source:HGNC Symbol;Acc:HGNC:52636]	nd	nd	nd	nd	-1.13784	0.00141964	-1.0017	0.00625471	nd	nd	nd	nd	nd	nd	nd	nd	nd	nd	nd	nd	nd	nd	nd	nd	LINC01830	0.109338	0.0162974	0.0974676	0.0739605	2.55162	2.80791	4.01268	5.60504	0	0
NOVA1-AS1	NOVA1 antisense RNA 1 (head to head) [Source:HGNC Symbol;Acc:HGNC:19827]	nd	nd	nd	nd	-1.70099	0.010961	-1.56426	0.0237218	nd	nd	nd	nd	nd	nd	nd	nd	nd	nd	nd	nd	nd	nd	nd	nd	NOVA1-AS1	0.143186	0.117986	0.131711	0.1629	0.607384	0.668271	1.06511	1.96575	0	0
PDLIM3	PDZ and LIM domain 3 [Source:HGNC Symbol;Acc:HGNC:20767]	nd	nd	nd	nd	-1.18983	1.06128e-05	-1.09684	7.57497e-05	nd	nd	nd	nd	nd	nd	nd	nd	nd	nd	nd	nd	nd	nd	nd	nd	PDLIM3	0.746961	0.776566	0.830948	0.793096	0.457378	0.487896	0.659046	1.04054	0	0
S100A11	S100 calcium binding protein A11 [Source:HGNC Symbol;Acc:HGNC:10488]	nd	nd	nd	nd	-1.11228	0.0431514	-1.90572	0.000642811	nd	nd	nd	nd	nd	nd	nd	nd	nd	nd	nd	nd	nd	nd	nd	nd	S100A11	3.86728	2.70056	5.47778	5.10709	2.23603	1.29592	2.70249	4.83312	0	0
ST3GAL1	ST3 beta-galactoside alpha-2,3-sialyltransferase 1 [Source:HGNC Symbol;Acc:HGNC:10862]	nd	nd	nd	nd	-1.14061	1.38046e-15	-1.11064	1.236e-14	nd	nd	nd	nd	nd	nd	nd	nd	nd	nd	nd	nd	nd	nd	nd	nd	ST3GAL1	1.29941	1.81613	1.92023	1.98586	2.77359	2.82843	4.82279	6.06439	0	0
SYBU	syntabulin [Source:HGNC Symbol;Acc:HGNC:26011]	nd	nd	nd	nd	-1.35026	3.81988e-05	-1.15798	0.000558866	nd	nd	nd	nd	nd	nd	nd	nd	nd	nd	nd	nd	nd	nd	nd	nd	SYBU	1.64752	1.58992	1.81313	1.35439	0.288914	0.33052	0.498672	0.735501	0	0
CALY	calcyon neuron specific vesicular protein [Source:HGNC Symbol;Acc:HGNC:17938]	nd	nd	nd	nd	-1.10637	0.00146115	nd	nd	nd	nd	nd	nd	nd	nd	nd	nd	nd	nd	-1.27424	0.00100394	nd	nd	1.04674	0.00796355	CALY	0.643662	0.311198	0.542416	0.752597	0.586789	0.668535	0.901326	1.2529	0	0
CNMD	chondromodulin [Source:HGNC Symbol;Acc:HGNC:17005]	nd	nd	nd	nd	nd	nd	-1.08445	0.0155714	nd	nd	nd	nd	nd	nd	nd	nd	nd	nd	-1.11992	0.00980969	nd	nd	nd	nd	CNMD	1.08258	0.541107	0.892363	1.16295	0.564107	0.415178	0.747639	0.870407	0	0
FRG1HP	FSHD region gene 1 family member H, pseudogene [Source:HGNC Symbol;Acc:HGNC:51767]	nd	nd	nd	nd	nd	nd	1.36468	7.11535e-28	nd	nd	nd	nd	nd	nd	nd	nd	nd	nd	1.16314	2.39e-18	nd	nd	nd	nd	FRG1HP	4.96481	6.55919	4.13956	2.88543	8.24932	11.6743	7.25034	4.50152	0	0
IFI16	interferon gamma inducible protein 16 [Source:HGNC Symbol;Acc:HGNC:5395]	nd	nd	nd	nd	1.06729	4.89951e-06	nd	nd	nd	nd	nd	nd	nd	nd	nd	nd	nd	nd	1.12147	5.62e-06	nd	nd	nd	nd	IFI16	0.884728	1.15967	0.811073	0.527825	1.74479	1.06625	1.05959	0.830714	0	0
PDK1	pyruvate dehydrogenase kinase 1 [Source:HGNC Symbol;Acc:HGNC:8809]	nd	nd	nd	nd	-1.03263	1.06486e-05	nd	nd	nd	nd	nd	nd	nd	nd	nd	nd	nd	nd	-1.09991	4.53e-06	nd	nd	1.07203	7.12e-06	PDK1	2.25174	1.07144	1.46101	2.2721	1.01213	1.11337	1.56191	2.06104	0	0
SNORA73B	small nucleolar RNA, H/ACA box 73B [Source:HGNC Symbol;Acc:HGNC:10116]	nd	nd	nd	nd	nd	nd	-1.03989	8.37379e-10	nd	nd	nd	nd	nd	nd	nd	nd	nd	nd	-1.1889	7.02e-12	nd	nd	nd	nd	SNORA73B	32.7546	22.6864	27.109	51.1004	49.3608	37.0991	59.9475	75.5689	0	0
SSTR3	somatostatin receptor 3 [Source:HGNC Symbol;Acc:HGNC:11332]	nd	nd	nd	nd	nd	nd	-1.19321	0.00318482	nd	nd	nd	nd	nd	nd	nd	nd	nd	nd	-1.16684	0.00347434	nd	nd	nd	nd	SSTR3	0.598358	0.403005	0.526599	0.893852	0.459665	0.284934	0.460879	0.649915	0	0
PCDHB16	protocadherin beta 16 [Source:HGNC Symbol;Acc:HGNC:14546]	nd	nd	nd	nd	nd	nd	nd	nd	nd	nd	nd	nd	nd	nd	nd	nd	1.13941	4.54e-07	1.15527	1.93e-07	nd	nd	nd	nd	PCDHB16	0.836472	0.847598	0.551727	0.375335	0.611549	0.354521	0.346381	0.333129	0	0
SPINT1	serine peptidase inhibitor, Kunitz type 1 [Source:HGNC Symbol;Acc:HGNC:11246]	nd	nd	nd	nd	nd	nd	-1.29803	0.0306834	nd	nd	nd	nd	nd	nd	nd	nd	nd	nd	-2.31264	6.82e-05	-1.34537	0.040617	1.67658	0.00519831	SPINT1	0.923172	0.288782	0.557811	1.42784	0.467705	0.370977	0.781417	0.908584	0	0
SCNN1A	sodium channel epithelial 1 alpha subunit [Source:HGNC Symbol;Acc:HGNC:10599]	nd	nd	nd	nd	nd	nd	-1.72282	0.0299819	nd	nd	nd	nd	nd	nd	nd	nd	nd	nd	-3.10303	0.000538547	-1.91042	0.0361644	nd	nd	SCNN1A	0.0679222	0.0204441	0.0454106	0.174624	0.109814	0.074576	0.164504	0.244011	0	0
OPRD1	opioid receptor delta 1 [Source:HGNC Symbol;Acc:HGNC:8153]	nd	nd	nd	nd	nd	nd	-1.4393	9.341e-05	-1.12683	0.00224049	nd	nd	nd	nd	nd	nd	nd	nd	1.19525	0.00173401	nd	nd	nd	nd	OPRD1	0.423282	0.545786	0.329712	0.234961	0.349356	0.228533	0.277397	0.616836	0	0
AC017104.5	#N/A	nd	nd	nd	nd	-1.04393	0.00208637	nd	nd	nd	nd	nd	nd	nd	nd	nd	nd	-1.17599	0.0236373	nd	nd	-1.09353	0.0247009	nd	nd	AC017104.5	0.598521	0.82133	0.617983	1.33133	1.81369	2.47199	3.23545	3.70214	0	0
BLACAT1	#N/A	nd	nd	nd	nd	1.40747	2.50083e-10	nd	nd	1.21518	8.58e-08	nd	nd	nd	nd	nd	nd	nd	nd	-1.04251	1.56e-05	nd	nd	nd	nd	BLACAT1	6.86824	3.43314	6.75924	6.99894	23.2493	16.4612	19.9635	8.67356	0	0
AC011503.2	0	nd	nd	nd	nd	-1.01271	3.82121e-07	nd	nd	nd	nd	nd	nd	nd	nd	nd	nd	nd	nd	nd	nd	nd	nd	nd	nd	AC011503.2	2.12858	2.6842	2.19111	2.73224	1.55176	1.95122	2.51042	3.08597	0	0
AL354707.1	0	nd	nd	nd	nd	-1.26617	0.0136422	nd	nd	nd	nd	nd	nd	nd	nd	nd	nd	nd	nd	nd	nd	nd	nd	1.69994	0.0193755	AL354707.1	0.174435	0.0539128	0.110855	0.0714414	0.335897	0.527847	0.552504	0.798664	0	0
AL589880.1	0	nd	nd	nd	nd	-1.10239	5.23189e-05	nd	nd	nd	nd	nd	nd	nd	nd	nd	nd	nd	nd	nd	nd	nd	nd	nd	nd	AL589880.1	6.72388	4.61769	6.58542	7.23218	4.51872	6.0115	7.78975	9.59373	0	0
ANKRD65	ankyrin repeat domain 65 [Source:HGNC Symbol;Acc:HGNC:42950]	nd	nd	nd	nd	-1.08765	0.00603031	nd	nd	nd	nd	nd	nd	nd	nd	nd	nd	nd	nd	nd	nd	nd	nd	nd	nd	ANKRD65	0.875027	0.515443	0.717231	0.463402	0.485424	0.665863	0.744054	1.0184	0	0
AOX1	aldehyde oxidase 1 [Source:HGNC Symbol;Acc:HGNC:553]	nd	nd	nd	nd	-1.2295	0.000698621	nd	nd	nd	nd	nd	nd	nd	nd	nd	nd	nd	nd	nd	nd	nd	nd	nd	nd	AOX1	0.410738	0.218308	0.29192	0.384721	0.379314	0.618368	0.694604	0.881053	0	0
ASTE1	asteroid homolog 1 [Source:HGNC Symbol;Acc:HGNC:25021]	nd	nd	nd	nd	nd	nd	-1.08141	1.448e-05	nd	nd	nd	nd	nd	nd	nd	nd	nd	nd	nd	nd	nd	nd	nd	nd	ASTE1	1.46523	1.28545	1.51563	1.8581	1.81053	1.14376	2.05233	2.41223	0	0
ATP10D	ATPase phospholipid transporting 10D (putative) [Source:HGNC Symbol;Acc:HGNC:13549]	nd	nd	nd	nd	-1.00908	1.0994e-13	nd	nd	nd	nd	nd	nd	nd	nd	nd	nd	nd	nd	nd	nd	nd	nd	nd	nd	ATP10D	2.11465	3.69336	4.04765	3.47678	1.91098	2.80233	3.35756	3.81689	0	0
B3GNT9	UDP-GlcNAc:betaGal beta-1,3-N-acetylglucosaminyltransferase 9 [Source:HGNC Symbol;Acc:HGNC:28714]	nd	nd	nd	nd	-1.11639	5.5065e-05	nd	nd	nd	nd	nd	nd	nd	nd	nd	nd	nd	nd	nd	nd	nd	nd	nd	nd	B3GNT9	2.30808	1.54972	2.93633	2.51096	0.819289	0.889051	1.32445	1.77178	0	0
C16orf74	chromosome 16 open reading frame 74 [Source:HGNC Symbol;Acc:HGNC:23362]	nd	nd	nd	nd	-1.3318	5.34106e-05	nd	nd	nd	nd	nd	nd	nd	nd	nd	nd	nd	nd	nd	nd	nd	nd	nd	nd	C16orf74	0.667697	0.441952	0.571595	0.712401	0.537497	0.883852	0.924118	1.3328	0	0
CCDC33	coiled-coil domain containing 33 [Source:HGNC Symbol;Acc:HGNC:26552]	nd	nd	nd	nd	-1.39294	0.000820737	nd	nd	nd	nd	nd	nd	nd	nd	nd	nd	nd	nd	nd	nd	nd	nd	1.17323	0.011906	CCDC33	0.450882	0.200112	0.305298	0.39273	0.463998	0.738074	0.821039	1.20581	0	0
CEP85L	centrosomal protein 85 like [Source:HGNC Symbol;Acc:HGNC:21638]	nd	nd	nd	nd	-1.04134	6.57314e-09	nd	nd	nd	nd	nd	nd	nd	nd	nd	nd	nd	nd	nd	nd	nd	nd	nd	nd	CEP85L	2.0553	2.50276	2.84073	2.51957	2.09837	2.61135	2.99921	4.29896	0	0
COL8A1	collagen type VIII alpha 1 chain [Source:HGNC Symbol;Acc:HGNC:2215]	nd	nd	nd	nd	nd	nd	-1.27835	0.0123603	nd	nd	nd	nd	nd	nd	nd	nd	nd	nd	nd	nd	nd	nd	nd	nd	COL8A1	3.93111	5.10718	5.86709	3.5449	0.212124	0.167884	0.334874	0.406896	0	0
CPQ	carboxypeptidase Q [Source:HGNC Symbol;Acc:HGNC:16910]	nd	nd	nd	nd	nd	nd	-1.18869	0.000135288	nd	nd	nd	nd	nd	nd	nd	nd	nd	nd	nd	nd	nd	nd	nd	nd	CPQ	0.404443	0.286404	0.484518	0.460223	0.454826	0.319242	0.549871	0.720491	0	0
DEPDC7	DEP domain containing 7 [Source:HGNC Symbol;Acc:HGNC:29899]	nd	nd	nd	nd	-1.31217	0.000255014	nd	nd	nd	nd	nd	nd	nd	nd	nd	nd	nd	nd	nd	nd	nd	nd	nd	nd	DEPDC7	0.683305	0.621326	0.915636	0.698904	0.199071	0.296489	0.364385	0.489936	0	0
DIRAS2	DIRAS family GTPase 2 [Source:HGNC Symbol;Acc:HGNC:19323]	nd	nd	nd	nd	nd	nd	-1.43827	2.85031e-07	nd	nd	nd	nd	nd	nd	nd	nd	nd	nd	nd	nd	nd	nd	nd	nd	DIRAS2	1.9107	3.44535	2.61498	2.06046	0.479456	0.352948	0.617327	0.950893	0	0
DUSP26	dual specificity phosphatase 26 [Source:HGNC Symbol;Acc:HGNC:28161]	nd	nd	nd	nd	nd	nd	-1.1804	1.37195e-05	nd	nd	nd	nd	nd	nd	nd	nd	nd	nd	nd	nd	nd	nd	nd	nd	DUSP26	1.28602	1.35964	2.05368	1.54719	1.69569	0.989572	1.68133	2.22766	0	0
FAM46B	family with sequence similarity 46 member B [Source:HGNC Symbol;Acc:HGNC:28273]	nd	nd	nd	nd	nd	nd	-1.23487	0.00243253	nd	nd	nd	nd	nd	nd	nd	nd	nd	nd	nd	nd	nd	nd	nd	nd	FAM46B	9.0749	9.18495	13.2589	9.9406	14.241	10.1941	17.206	23.9459	0	0
LINC01315	long intergenic non-protein coding RNA 1315 [Source:HGNC Symbol;Acc:HGNC:50513]	nd	nd	nd	nd	-1.32711	5.02454e-08	nd	nd	nd	nd	nd	nd	nd	nd	nd	nd	nd	nd	nd	nd	nd	nd	nd	nd	LINC01315	4.297	2.98636	3.56448	3.81483	1.62084	2.54702	2.90281	4.0514	0	0
LINC01783	long intergenic non-protein coding RNA 1783 [Source:HGNC Symbol;Acc:HGNC:52573]	nd	nd	nd	nd	-1.02582	0.000690458	nd	nd	nd	nd	nd	nd	nd	nd	nd	nd	nd	nd	nd	nd	nd	nd	nd	nd	LINC01783	1.64642	1.33252	1.99524	1.67472	1.08832	1.36621	1.81552	2.18855	0	0
MZT2B	mitotic spindle organizing protein 2B [Source:HGNC Symbol;Acc:HGNC:25886]	nd	nd	nd	nd	-1.09799	3.78064e-21	nd	nd	nd	nd	nd	nd	nd	nd	nd	nd	nd	nd	nd	nd	nd	nd	nd	nd	MZT2B	20.4007	22.795	20.7377	23.9876	18.5542	24.5939	26.5251	39.4297	0	0
PIFO	primary cilia formation [Source:HGNC Symbol;Acc:HGNC:27009]	nd	nd	nd	nd	-1.12424	2.76708e-05	nd	nd	nd	nd	nd	nd	nd	nd	nd	nd	nd	nd	nd	nd	nd	nd	nd	nd	PIFO	2.23774	4.30587	3.44886	3.25031	1.75657	2.39603	2.56662	3.81717	0	0
POLR3G	RNA polymerase III subunit G [Source:HGNC Symbol;Acc:HGNC:30075]	nd	nd	nd	nd	-1.20592	2.12184e-07	nd	nd	nd	nd	nd	nd	nd	nd	nd	nd	nd	nd	nd	nd	nd	nd	nd	nd	POLR3G	0.92165	1.19184	1.04193	0.883239	0.460354	0.649891	0.740793	1.05022	0	0
PPFIA2	PTPRF interacting protein alpha 2 [Source:HGNC Symbol;Acc:HGNC:9246]	nd	nd	nd	nd	-1.00892	7.11734e-06	nd	nd	nd	nd	nd	nd	nd	nd	nd	nd	nd	nd	nd	nd	nd	nd	nd	nd	PPFIA2	0.344989	0.348433	0.688258	0.431638	0.308688	0.410486	0.486606	0.616534	0	0
PRNP	prion protein [Source:HGNC Symbol;Acc:HGNC:9449]	nd	nd	nd	nd	nd	nd	-1.03299	2.71737e-17	nd	nd	nd	nd	nd	nd	nd	nd	nd	nd	nd	nd	nd	nd	nd	nd	PRNP	19.5134	20.7077	24.8077	24.7895	5.78636	5.32971	8.31021	10.8119	0	0
PROS1	protein S [Source:HGNC Symbol;Acc:HGNC:9456]	nd	nd	nd	nd	-1.11032	1.0207e-14	nd	nd	nd	nd	nd	nd	nd	nd	nd	nd	nd	nd	nd	nd	nd	nd	nd	nd	PROS1	7.33686	7.30045	9.82579	8.64607	2.9603	4.19622	4.76826	6.35297	0	0
RGS9	regulator of G protein signaling 9 [Source:HGNC Symbol;Acc:HGNC:10004]	nd	nd	nd	nd	-1.10221	5.21831e-07	nd	nd	nd	nd	nd	nd	nd	nd	nd	nd	nd	nd	nd	nd	nd	nd	nd	nd	RGS9	1.59149	1.05455	1.46569	1.60615	0.661014	0.92353	1.02311	1.40986	0	0
RIMKLA	ribosomal modification protein rimK like family member A [Source:HGNC Symbol;Acc:HGNC:28725]	nd	nd	nd	nd	-1.01123	4.60154e-10	nd	nd	nd	nd	nd	nd	nd	nd	nd	nd	nd	nd	nd	nd	nd	nd	nd	nd	RIMKLA	1.61943	2.21489	2.24996	2.4007	0.576838	0.745307	0.836076	1.14991	0	0
SLC9B1	solute carrier family 9 member B1 [Source:HGNC Symbol;Acc:HGNC:24244]	nd	nd	nd	nd	nd	nd	-1.20239	0.00198547	nd	nd	nd	nd	nd	nd	nd	nd	nd	nd	nd	nd	nd	nd	nd	nd	SLC9B1	0.456534	0.245397	0.268098	0.480464	0.520183	0.318759	0.532009	0.73024	0	0
STRA6	stimulated by retinoic acid 6 [Source:HGNC Symbol;Acc:HGNC:30650]	nd	nd	nd	nd	-1.2277	3.22308e-05	nd	nd	nd	nd	nd	nd	nd	nd	nd	nd	nd	nd	nd	nd	nd	nd	nd	nd	STRA6	6.13875	4.67416	6.23118	6.40081	2.47839	4.08879	4.73956	5.74984	0	0
TAGLN2	transgelin 2 [Source:HGNC Symbol;Acc:HGNC:11554]	nd	nd	nd	nd	nd	nd	-1.35671	0.000155783	nd	nd	nd	nd	nd	nd	nd	nd	nd	nd	nd	nd	nd	nd	nd	nd	TAGLN2	23.4326	27.4699	37.3186	25.3514	5.2235	3.45689	6.28186	8.82514	0	0
TMEM191C	transmembrane protein 191C [Source:HGNC Symbol;Acc:HGNC:33601]	nd	nd	nd	nd	-1.02743	0.00216916	nd	nd	nd	nd	nd	nd	nd	nd	nd	nd	nd	nd	nd	nd	nd	nd	nd	nd	TMEM191C	0.162262	0.13545	0.164248	0.0986756	0.192795	0.250277	0.306593	0.390123	0	0
TMEM200B	transmembrane protein 200B [Source:HGNC Symbol;Acc:HGNC:33785]	nd	nd	nd	nd	nd	nd	-1.23788	2.88208e-06	nd	nd	nd	nd	nd	nd	nd	nd	nd	nd	nd	nd	nd	nd	nd	nd	TMEM200B	1.10823	0.834311	1.01863	0.86277	1.17324	0.816182	1.50367	1.90648	0	0
TTC6	tetratricopeptide repeat domain 6 [Source:HGNC Symbol;Acc:HGNC:19739]	nd	nd	nd	nd	-1.45407	0.0135904	nd	nd	nd	nd	nd	nd	nd	nd	nd	nd	nd	nd	nd	nd	nd	nd	nd	nd	TTC6	2.55818	3.65704	1.51962	2.63	0.0948258	0.239588	0.132759	0.255018	0	0
UNC5A	unc-5 netrin receptor A [Source:HGNC Symbol;Acc:HGNC:12567]	nd	nd	nd	nd	-1.56362	2.45299e-06	nd	nd	nd	nd	nd	nd	nd	nd	nd	nd	nd	nd	nd	nd	nd	nd	nd	nd	UNC5A	1.70375	0.914884	1.17838	1.40273	0.887798	1.31301	1.64196	2.59529	0	0
URAHP	urate (hydroxyiso-) hydrolase, pseudogene [Source:HGNC Symbol;Acc:HGNC:43695]	nd	nd	nd	nd	-1.18504	0.0142973	nd	nd	nd	nd	nd	nd	nd	nd	nd	nd	nd	nd	nd	nd	nd	nd	nd	nd	URAHP	0.168006	0.0824922	0.198934	0.191067	0.28003	0.402	0.46755	0.627384	0	0
ZNF321P	zinc finger protein 321, pseudogene [Source:HGNC Symbol;Acc:HGNC:13827]	nd	nd	nd	nd	-1.01254	2.10884e-05	nd	nd	nd	nd	nd	nd	nd	nd	nd	nd	nd	nd	nd	nd	nd	nd	nd	nd	ZNF321P	1.39193	1.18195	1.40385	1.29051	0.979517	1.41384	1.57949	1.97341	0	0
AC068490.1	#N/A	nd	nd	nd	nd	-1.17772	0.0424134	nd	nd	nd	nd	nd	nd	nd	nd	nd	nd	nd	nd	nd	nd	nd	nd	nd	nd	AC068490.1	1e-06	0.00647882	1e-06	1e-06	0.26085	0.309597	0.407446	0.588135	0	0
MST1L	#N/A	nd	nd	nd	nd	-1.01758	0.0126804	nd	nd	nd	nd	nd	nd	nd	nd	nd	nd	nd	nd	nd	nd	nd	nd	nd	nd	MST1L	0.0337861	0.0436341	0.0455935	0.0605229	0.183918	0.254666	0.266943	0.371117	0	0
AC010207.1	0	nd	nd	nd	nd	nd	nd	nd	nd	nd	nd	nd	nd	nd	nd	nd	nd	nd	nd	1.28813	3.38e-05	nd	nd	nd	nd	AC010207.1	0.56667	0.848123	0.428559	0.346717	3.63273	3.58303	3.12432	2.331	0	0
AL162231.2	0	nd	nd	nd	nd	nd	nd	nd	nd	nd	nd	nd	nd	nd	nd	nd	nd	1.04967	2.54e-06	nd	nd	nd	nd	nd	nd	AL162231.2	4.98541	4.12208	2.89206	2.39388	6.40752	6.24658	3.81637	4.29655	0	0
KYAT3	kynurenine aminotransferase 3 [Source:HGNC Symbol;Acc:HGNC:33238]	nd	nd	nd	nd	nd	nd	nd	nd	nd	nd	nd	nd	nd	nd	nd	nd	nd	nd	-1.02431	1.51e-21	nd	nd	nd	nd	KYAT3	12.3398	9.04386	16.0982	18.1731	14.8233	15.6912	20.8754	23.1294	0	0
LINC02387	long intergenic non-protein coding RNA 2387 [Source:HGNC Symbol;Acc:HGNC:53313]	nd	nd	nd	nd	nd	nd	nd	nd	nd	nd	nd	nd	nd	nd	nd	nd	nd	nd	-1.0162	0.00229179	nd	nd	nd	nd	LINC02387	1.28816	0.927948	1.64366	1.85388	1.4959	2.13293	1.87281	1.61443	0	0
PWRN4	Prader-Willi region non-protein coding RNA 4 [Source:HGNC Symbol;Acc:HGNC:49130]	nd	nd	nd	nd	nd	nd	nd	nd	nd	nd	nd	nd	nd	nd	nd	nd	nd	nd	-1.12844	0.00903743	nd	nd	nd	nd	PWRN4	2.42522	1.72384	3.26331	3.74515	1.86433	1.59997	0.905538	0.961071	0	0
RUNX2	runt related transcription factor 2 [Source:HGNC Symbol;Acc:HGNC:10472]	nd	nd	nd	nd	nd	nd	nd	nd	nd	nd	nd	nd	nd	nd	nd	nd	nd	nd	1.028	0.000404386	nd	nd	nd	nd	RUNX2	0.445812	0.505248	0.376567	0.245491	0.234278	0.188467	0.165977	0.128342	0	0
THAP10	THAP domain containing 10 [Source:HGNC Symbol;Acc:HGNC:23193]	nd	nd	nd	nd	nd	nd	nd	nd	nd	nd	nd	nd	nd	nd	nd	nd	nd	nd	1.07293	6.25e-21	nd	nd	nd	nd	THAP10	3.78653	5.39506	3.01967	2.515	4.1607	4.16037	2.70907	2.06679	0	0
WASH2P	WAS protein family homolog 2 pseudogene [Source:HGNC Symbol;Acc:HGNC:33145]	nd	nd	nd	nd	nd	nd	nd	nd	nd	nd	nd	nd	nd	nd	nd	nd	nd	nd	1.25342	4.34e-06	nd	nd	nd	nd	WASH2P	0.787869	1.03985	0.641948	0.434071	1.17489	1.17385	0.906546	0.784177	0	0
ATP1A2	ATPase Na+/K+ transporting subunit alpha 2 [Source:HGNC Symbol;Acc:HGNC:800]	nd	nd	nd	nd	nd	nd	nd	nd	nd	nd	nd	nd	nd	nd	nd	nd	1.28243	0.0194454	nd	nd	nd	nd	nd	nd	ATP1A2	11.0831	8.67908	6.29784	4.5092	17.82	14.3624	9.82768	15.7638	0	0
AC139769.2	0	nd	nd	nd	nd	1.05117	5.19382e-05	nd	nd	nd	nd	nd	nd	nd	nd	nd	nd	nd	nd	nd	nd	-1.00732	0.00095958	nd	nd	AC139769.2	0.959207	1.00364	0.510622	1.03944	1.9569	1.86815	1.15009	0.93864	0	0
AC016582.3	0	nd	nd	nd	nd	nd	nd	nd	nd	nd	nd	nd	nd	nd	nd	nd	nd	nd	nd	nd	nd	nd	nd	1.02633	1.4e-12	AC016582.3	2.03196	0.999234	1.96655	1.65482	2.17416	1.35025	2.64743	1.83516	0	0
HIST1H4A	histone cluster 1 H4 family member a [Source:HGNC Symbol;Acc:HGNC:4781]	nd	nd	nd	nd	nd	nd	nd	nd	nd	nd	nd	nd	nd	nd	nd	nd	nd	nd	nd	nd	-1.0509	0.000515295	nd	nd	HIST1H4A	406.625	374.413	202.983	419.757	220.896	196.326	113.835	110.611	0	0
H19	H19, imprinted maternally expressed transcript (non-protein coding) [Source:HGNC Symbol;Acc:HGNC:4713]	nd	nd	nd	nd	-2.197	1.63501e-07	-2.154	5.68823e-07	-2.95685	1.32e-12	nd	nd	1.3861	0.00266281	1.87626	2.4e-05	1.2014	0.0212712	1.69156	0.000136741	nd	nd	nd	nd	H19	13.8037	19.3713	5.2234	5.92447	2.50675	2.58956	1.45676	11.4321	0	0
FAR2P2	fatty acyl-CoA reductase 2 pseudogene 2 [Source:HGNC Symbol;Acc:HGNC:49279]	nd	nd	nd	nd	nd	nd	-1.34987	0.00538956	nd	nd	nd	nd	1.0384	0.049045	-1.64762	0.011933	nd	nd	-2.29991	5.77e-05	nd	nd	2.68601	1.01e-06	FAR2P2	0.260278	0.040604	0.123191	0.197487	0.206593	0.126375	0.231655	0.321953	0	0
VAMP5	vesicle associated membrane protein 5 [Source:HGNC Symbol;Acc:HGNC:12646]	nd	nd	nd	nd	-1.83852	0.00121993	-1.77433	0.00231457	-1.57226	0.00677071	nd	nd	nd	nd	-3.58365	2.25e-06	nd	nd	-3.616	1.38e-06	nd	nd	2.6494	0.00077615	VAMP5	0.810794	0.12586	1.52146	1.5555	0.906527	0.95146	1.08147	3.23006	0	0
AC242376.2	0	nd	nd	nd	nd	-1.48597	2.51442e-14	nd	nd	nd	nd	nd	nd	-1.20448	4.03e-07	nd	nd	-1.68116	2.79e-14	nd	nd	nd	nd	nd	nd	AC242376.2	1.44031	2.85158	3.33912	4.63875	3.01939	4.34073	5.13235	8.47467	0	0
PARD6G-AS1	PARD6G antisense RNA 1 [Source:HGNC Symbol;Acc:HGNC:44109]	nd	nd	nd	nd	nd	nd	1.67726	9.3538e-27	nd	nd	nd	nd	nd	nd	1.05514	3.46e-09	nd	nd	1.055	3.15e-09	nd	nd	nd	nd	PARD6G-AS1	1.12515	1.75688	0.836264	0.83866	2.64698	5.10068	2.65632	1.58257	0	0
PDPN	podoplanin [Source:HGNC Symbol;Acc:HGNC:29602]	nd	nd	nd	nd	-1.12327	8.22635e-06	nd	nd	nd	nd	nd	nd	nd	nd	-1.1897	4.32e-06	nd	nd	-1.54591	3.57e-10	nd	nd	1.18402	3.2e-06	PDPN	14.6242	6.42996	14.5302	18.5712	3.94632	5.64492	7.18607	8.49925	0	0
OR2I1P	#N/A	nd	nd	nd	nd	nd	nd	nd	nd	nd	nd	nd	nd	nd	nd	1.49243	0.000349808	1.52116	0.000989018	2.3246	8.39e-09	nd	nd	nd	nd	OR2I1P	0.414105	0.723119	0.25236	0.140383	0.0280481	0.00879635	0.00979481	0.0102897	0	0
ADAMTS4	ADAM metallopeptidase with thrombospondin type 1 motif 4 [Source:HGNC Symbol;Acc:HGNC:220]	nd	nd	nd	nd	-1.37308	6.49855e-06	-1.56975	4.095e-07	-1.0045	0.00135321	nd	nd	nd	nd	-1.12645	0.00112299	nd	nd	nd	nd	nd	nd	nd	nd	ADAMTS4	0.46679	0.261573	0.565662	0.495962	0.422338	0.368594	0.534455	1.09015	0	0
TXNIP	thioredoxin interacting protein [Source:HGNC Symbol;Acc:HGNC:16952]	nd	nd	nd	nd	-1.29169	0.000675868	nd	nd	nd	nd	nd	nd	1.45138	0.000283279	nd	nd	nd	nd	-1.15768	0.00499838	-1.04983	0.0177965	1.55923	5.76e-05	TXNIP	117.762	39.9376	42.6608	88.1925	88.901	137.752	150.358	215.677	0	0
MECOM	MDS1 and EVI1 complex locus [Source:HGNC Symbol;Acc:HGNC:3498]	nd	nd	nd	nd	2.14389	7.67421e-20	1.69718	2.45733e-12	1.46524	2.02e-09	nd	nd	nd	nd	-1.34282	6.09e-05	nd	nd	nd	nd	nd	nd	nd	nd	MECOM	0.204234	0.106789	0.267813	0.19131	14.2359	10.4522	8.72378	3.19854	0	0
SP6	Sp6 transcription factor [Source:HGNC Symbol;Acc:HGNC:14530]	nd	nd	nd	nd	-1.33731	0.00353106	-1.57711	0.000767133	-1.44385	0.0019585	nd	nd	nd	nd	-1.2996	0.0264216	nd	nd	nd	nd	nd	nd	nd	nd	SP6	0.396071	0.216958	0.528006	0.326039	1.18359	1.00453	1.07946	2.98785	0	0
STAC	SH3 and cysteine rich domain [Source:HGNC Symbol;Acc:HGNC:11353]	nd	nd	nd	nd	1.14981	2.9965e-06	nd	nd	nd	nd	1.23828	1.45e-06	nd	nd	-1.27979	4.31e-07	nd	nd	nd	nd	nd	nd	nd	nd	STAC	1.39103	0.778191	1.86935	1.36678	2.22262	0.944183	1.749	0.990242	0	0
AC006329.1	0	nd	nd	nd	nd	nd	nd	nd	nd	nd	nd	nd	nd	nd	nd	-1.54844	1.17e-06	nd	nd	-1.25135	0.000166707	nd	nd	1.20997	0.000259818	AC006329.1	2.07437	0.889431	2.56989	2.11984	1.32093	1.06539	1.57721	1.40801	0	0
AC135178.2	0	nd	nd	nd	nd	nd	nd	nd	nd	nd	nd	nd	nd	nd	nd	-1.29546	4.28e-08	nd	nd	-1.05637	1.84e-05	nd	nd	nd	nd	AC135178.2	0.658509	0.369197	0.900763	0.76757	0.999761	0.673756	0.8786	0.685861	0	0
AURKA	aurora kinase A [Source:HGNC Symbol;Acc:HGNC:11393]	nd	nd	nd	nd	nd	nd	nd	nd	nd	nd	nd	nd	nd	nd	-1.14284	1.51e-20	nd	nd	-1.05272	1.85e-17	nd	nd	1.01955	2.97e-16	AURKA	24.2978	11.9756	26.1565	24.5552	20.0675	12.7927	24.1503	20.9842	0	0
BGN	biglycan [Source:HGNC Symbol;Acc:HGNC:1044]	nd	nd	nd	nd	nd	nd	nd	nd	nd	nd	nd	nd	nd	nd	1.33375	0.000459418	nd	nd	1.16999	0.00193487	nd	nd	nd	nd	BGN	3.5559	5.34982	2.0974	2.34461	0.997163	1.44221	0.964803	1.27834	0	0
CLDN10	claudin 10 [Source:HGNC Symbol;Acc:HGNC:2033]	nd	nd	nd	nd	nd	nd	nd	nd	nd	nd	nd	nd	nd	nd	-1.89856	1.11e-09	nd	nd	-2.18254	4.94e-13	nd	nd	1.4491	9.23e-06	CLDN10	0.630949	0.231705	0.849531	1.04167	0.852741	0.808217	1.55082	1.18462	0	0
REC8	REC8 meiotic recombination protein [Source:HGNC Symbol;Acc:HGNC:16879]	nd	nd	nd	nd	nd	nd	nd	nd	nd	nd	nd	nd	nd	nd	-1.27425	1.68e-27	nd	nd	-1.21805	4.06e-25	nd	nd	1.11931	6.2e-21	REC8	8.70027	4.00323	9.59947	9.22166	10.5504	10.4267	13.9185	9.82989	0	0
TCEAL5	transcription elongation factor A like 5 [Source:HGNC Symbol;Acc:HGNC:22282]	nd	nd	nd	nd	nd	nd	nd	nd	nd	nd	nd	nd	nd	nd	-1.20385	3.45e-09	nd	nd	-1.09895	9.5e-08	nd	nd	1.24636	6.67e-10	TCEAL5	9.81073	4.13455	9.41665	8.76647	7.46931	6.29048	7.7383	8.54225	0	0
EDN3	endothelin 3 [Source:HGNC Symbol;Acc:HGNC:3178]	nd	nd	nd	nd	nd	nd	nd	nd	nd	nd	nd	nd	nd	nd	-1.39408	2.27e-05	nd	nd	-1.10064	0.0012284	nd	nd	1.38737	1.6e-05	EDN3	1.02486	0.392375	1.0239	0.834053	0.0786485	0.0704524	0.0696934	0.0893244	0	0
BIRC3	baculoviral IAP repeat containing 3 [Source:HGNC Symbol;Acc:HGNC:591]	nd	nd	nd	nd	-1.08834	0.0152286	nd	nd	nd	nd	nd	nd	nd	nd	-1.20704	0.000704108	nd	nd	nd	nd	1.00957	0.00601449	nd	nd	BIRC3	0.659525	0.404971	0.922412	0.457352	0.0704071	0.0806956	0.0750402	0.14781	0	0
C10orf25	chromosome 10 open reading frame 25 [Source:HGNC Symbol;Acc:HGNC:23509]	nd	nd	nd	nd	nd	nd	nd	nd	1.10817	1.06e-05	nd	nd	nd	nd	-1.05429	2.55e-06	nd	nd	-1.13168	2.27e-07	nd	nd	nd	nd	C10orf25	0.997261	0.574497	1.18535	1.25499	0.495871	0.550922	0.915195	0.431569	0	0
CALCB	calcitonin related polypeptide beta [Source:HGNC Symbol;Acc:HGNC:1438]	nd	nd	nd	nd	nd	nd	nd	nd	nd	nd	nd	nd	nd	nd	-1.34608	0.000112464	nd	nd	nd	nd	nd	nd	1.24536	0.000271559	CALCB	0.53532	0.225137	0.568273	0.38889	0.498391	0.429767	0.54042	0.69115	0	0
CBWD6	COBW domain containing 6 [Source:HGNC Symbol;Acc:HGNC:31978]	nd	nd	nd	nd	nd	nd	nd	nd	nd	nd	nd	nd	nd	nd	1.13339	0.00304808	nd	nd	nd	nd	nd	nd	nd	nd	CBWD6	0.0831966	0.120648	0.0541495	0.0708924	0.104084	0.173075	0.0993285	0.105188	0	0
CCDC122	coiled-coil domain containing 122 [Source:HGNC Symbol;Acc:HGNC:26478]	nd	nd	nd	nd	nd	nd	nd	nd	nd	nd	nd	nd	nd	nd	-1.27061	2.11e-12	nd	nd	nd	nd	nd	nd	1.2123	3.66e-11	CCDC122	0.922532	0.398348	0.95209	0.678685	1.61745	0.975054	1.75124	1.19587	0	0
CD109	CD109 molecule [Source:HGNC Symbol;Acc:HGNC:21685]	nd	nd	nd	nd	nd	nd	nd	nd	nd	nd	nd	nd	nd	nd	-1.16143	7.39e-07	nd	nd	nd	nd	nd	nd	nd	nd	CD109	0.221802	0.129704	0.288314	0.251235	0.319752	0.273961	0.188408	0.23359	0	0
CPNE7	copine 7 [Source:HGNC Symbol;Acc:HGNC:2320]	nd	nd	nd	nd	nd	nd	nd	nd	nd	nd	nd	nd	nd	nd	-1.03224	0.000120497	nd	nd	nd	nd	nd	nd	nd	nd	CPNE7	1.52272	1.00729	2.03807	1.08842	1.88589	2.71099	3.53536	2.09417	0	0
DBNDD1	dysbindin domain containing 1 [Source:HGNC Symbol;Acc:HGNC:28455]	nd	nd	nd	nd	nd	nd	nd	nd	nd	nd	nd	nd	nd	nd	-1.31858	4.54e-17	nd	nd	nd	nd	nd	nd	nd	nd	DBNDD1	2.23498	1.16556	2.88118	2.28847	1.69189	1.67729	2.36597	2.39227	0	0
FNBP1P1	formin binding protein 1 pseudogene 1 [Source:HGNC Symbol;Acc:HGNC:44528]	nd	nd	nd	nd	nd	nd	nd	nd	nd	nd	nd	nd	nd	nd	1.14136	2.3e-09	nd	nd	nd	nd	nd	nd	nd	nd	FNBP1P1	2.01654	2.7888	1.24534	2.32849	2.35748	1.95309	1.22255	1.84961	0	0
LDB2	LIM domain binding 2 [Source:HGNC Symbol;Acc:HGNC:6533]	nd	nd	nd	nd	nd	nd	nd	nd	nd	nd	nd	nd	nd	nd	1.0461	1.43e-10	nd	nd	nd	nd	nd	nd	nd	nd	LDB2	2.43615	3.03126	1.45141	2.44921	3.07601	3.63103	2.39142	4.59973	0	0
NDUFV2P1	NADH:ubiquinone oxidoreductase core subunit V2 pseudogene 1 [Source:HGNC Symbol;Acc:HGNC:7718]	nd	nd	nd	nd	nd	nd	nd	nd	nd	nd	nd	nd	1.03645	3.88e-05	nd	nd	nd	nd	nd	nd	nd	nd	nd	nd	NDUFV2P1	3.12193	2.10627	1.49849	1.65281	1.86311	1.79112	1.45421	1.2833	0	0
PCDHGB7	protocadherin gamma subfamily B, 7 [Source:HGNC Symbol;Acc:HGNC:8714]	nd	nd	nd	nd	nd	nd	nd	nd	nd	nd	nd	nd	nd	nd	-1.14704	4.71e-24	nd	nd	nd	nd	nd	nd	nd	nd	PCDHGB7	3.18002	1.79546	3.93696	3.40696	3.4619	2.14178	2.80555	2.6225	0	0
RN7SL711P	RNA, 7SL, cytoplasmic 711, pseudogene [Source:HGNC Symbol;Acc:HGNC:46727]	nd	nd	nd	nd	nd	nd	nd	nd	nd	nd	nd	nd	nd	nd	1.21151	0.016	nd	nd	nd	nd	nd	nd	nd	nd	RN7SL711P	7.38846	10.5438	4.51023	7.59896	7.23645	5.01294	4.20949	4.51263	0	0
TRAF1	TNF receptor associated factor 1 [Source:HGNC Symbol;Acc:HGNC:12031]	nd	nd	nd	nd	nd	nd	nd	nd	nd	nd	nd	nd	nd	nd	-1.03763	3.27e-07	nd	nd	nd	nd	nd	nd	nd	nd	TRAF1	0.883573	0.548292	1.11493	0.739889	1.60826	1.55569	2.21098	1.49819	0	0
TSTD1	thiosulfate sulfurtransferase like domain containing 1 [Source:HGNC Symbol;Acc:HGNC:35410]	nd	nd	nd	nd	nd	nd	nd	nd	nd	nd	nd	nd	nd	nd	-1.50328	8.13e-07	nd	nd	nd	nd	nd	nd	1.03575	0.00107968	TSTD1	4.64065	2.26164	6.3412	3.90575	10.2537	7.98136	14.0513	9.67695	0	0
XRRA1	X-ray radiation resistance associated 1 [Source:HGNC Symbol;Acc:HGNC:18868]	nd	nd	nd	nd	nd	nd	nd	nd	nd	nd	nd	nd	nd	nd	1.07849	1.93e-29	nd	nd	nd	nd	nd	nd	nd	nd	XRRA1	1.37148	1.9963	0.932351	1.27831	2.32117	2.99156	1.5216	1.85291	0	0
ZNF185	zinc finger protein 185 with LIM domain [Source:HGNC Symbol;Acc:HGNC:12976]	nd	nd	nd	nd	nd	nd	nd	nd	nd	nd	nd	nd	nd	nd	-1.07747	1.06e-06	nd	nd	nd	nd	nd	nd	nd	nd	ZNF185	4.36466	2.2432	4.68696	4.21181	6.87474	3.47157	5.91075	5.55021	0	0
C10orf107	#N/A	nd	nd	nd	nd	nd	nd	nd	nd	nd	nd	nd	nd	nd	nd	-1.29512	0.000750376	nd	nd	nd	nd	nd	nd	1.12136	0.00316455	C10orf107	0.645648	0.296599	0.724691	0.519389	1.38578	0.987182	1.49091	1.01655	0	0
MARVELD2	#N/A	nd	nd	nd	nd	nd	nd	nd	nd	nd	nd	nd	nd	nd	nd	-1.08497	0.000290177	nd	nd	nd	nd	nd	nd	nd	nd	MARVELD2	1.09459	0.666014	1.39801	1.20078	1.04771	0.83936	1.28505	1.30715	0	0
PIEZO2	piezo type mechanosensitive ion channel component 2 [Source:HGNC Symbol;Acc:HGNC:26270]	nd	nd	nd	nd	nd	nd	nd	nd	-1.24074	2.45e-10	nd	nd	nd	nd	1.35469	7.07e-13	nd	nd	nd	nd	-1.007	3.59e-07	nd	nd	PIEZO2	1.07243	1.5578	0.603336	1.20818	0.911385	0.914047	0.482916	1.15619	0	0
AC104758.3	0	-2.4756	1.83e-05	nd	nd	-3.33943	1.56001e-10	-1.38589	0.00447639	nd	nd	-1.95354	0.00163249	nd	nd	nd	nd	-1.77714	0.0323042	nd	nd	nd	nd	nd	nd	AC104758.3	0.0459659	0.0830486	0.0739567	0.153209	0.107805	0.425401	0.597957	1.10106	0	0
AC008038.1	#N/A	-1.25248	2.94e-21	nd	nd	-1.88932	4.08874e-52	-1.05295	1.14385e-19	nd	nd	nd	nd	nd	nd	nd	nd	-1.26931	1.15e-26	nd	nd	nd	nd	nd	nd	AC008038.1	4.65821	6.2694	5.59412	11.0747	3.82338	6.82091	8.93158	14.04	0	0
BX322639.1	0	nd	nd	-1.80942	2.51e-39	nd	nd	-2.1939	8.916e-59	nd	nd	1.93887	2.62e-45	nd	nd	nd	nd	nd	nd	-1.62567	7.82e-34	nd	nd	1.22201	9.93e-19	BX322639.1	4.11384	1.76722	3.36171	5.38245	5.19871	1.35871	4.65966	6.16471	0	0
ENTPD8	ectonucleoside triphosphate diphosphohydrolase 8 [Source:HGNC Symbol;Acc:HGNC:24860]	1.303	0.00195149	nd	nd	nd	nd	nd	nd	nd	nd	nd	nd	nd	nd	nd	nd	1.15065	0.0176467	1.1826	0.00648617	nd	nd	nd	nd	ENTPD8	0.467976	0.476615	0.285155	0.210574	0.846297	0.590459	0.338482	0.615171	0	0
AKAP6	A-kinase anchoring protein 6 [Source:HGNC Symbol;Acc:HGNC:376]	nd	nd	-1.02384	2.02e-07	nd	nd	-1.08513	1.83632e-08	nd	nd	nd	nd	nd	nd	nd	nd	nd	nd	nd	nd	nd	nd	nd	nd	AKAP6	1.43142	1.74354	2.67507	1.69458	1.62584	0.885312	1.76492	1.8694	0	0
AL021368.2	0	-1.11686	0.000210085	nd	nd	-1.61399	1.4733e-09	nd	nd	nd	nd	nd	nd	nd	nd	nd	nd	nd	nd	nd	nd	nd	nd	nd	nd	AL021368.2	0.277416	0.262805	0.323979	0.363999	0.493403	0.828756	1.04602	1.49127	0	0
INHBE	inhibin beta E subunit [Source:HGNC Symbol;Acc:HGNC:24029]	-1.2591	0.00219499	nd	nd	-1.48074	4.1295e-05	nd	nd	nd	nd	nd	nd	nd	nd	nd	nd	nd	nd	nd	nd	nd	nd	nd	nd	INHBE	0.624062	0.432176	0.590218	0.491907	0.302977	0.589248	0.715226	0.838123	0	0
IRAK4	interleukin 1 receptor associated kinase 4 [Source:HGNC Symbol;Acc:HGNC:17967]	-1.14485	5.14e-14	nd	nd	-1.37034	7.47289e-21	nd	nd	nd	nd	nd	nd	nd	nd	nd	nd	nd	nd	nd	nd	nd	nd	nd	nd	IRAK4	1.11791	1.25679	1.6463	1.90693	1.01594	1.78467	2.20182	2.61004	0	0
PCP4L1	Purkinje cell protein 4 like 1 [Source:HGNC Symbol;Acc:HGNC:20448]	nd	nd	-1.01012	0.00474721	nd	nd	-1.57681	2.63189e-07	nd	nd	nd	nd	nd	nd	nd	nd	nd	nd	nd	nd	nd	nd	nd	nd	PCP4L1	0.665882	0.674454	0.888513	0.749953	0.845402	0.529416	1.05255	1.56646	0	0
RGS16	regulator of G protein signaling 16 [Source:HGNC Symbol;Acc:HGNC:9997]	nd	nd	-1.16386	0.000107624	nd	nd	-1.35017	2.08532e-06	nd	nd	1.16861	0.000117805	nd	nd	nd	nd	nd	nd	nd	nd	nd	nd	nd	nd	RGS16	4.34889	3.97349	4.89673	3.81011	8.8887	3.96387	8.69285	10.0524	0	0
ZC3HAV1L	zinc finger CCCH-type containing, antiviral 1 like [Source:HGNC Symbol;Acc:HGNC:22423]	nd	nd	-1.42916	0.00229659	nd	nd	-1.47472	0.000723417	nd	nd	nd	nd	nd	nd	nd	nd	nd	nd	nd	nd	nd	nd	nd	nd	ZC3HAV1L	1.4352	0.9204	1.25385	1.20162	0.820672	0.424549	1.1197	1.17798	0	0
ZIC3	Zic family member 3 [Source:HGNC Symbol;Acc:HGNC:12874]	-1.84701	0.00604967	nd	nd	-2.10934	0.000332179	nd	nd	nd	nd	-1.53934	0.0323348	nd	nd	nd	nd	nd	nd	nd	nd	nd	nd	nd	nd	ZIC3	0.355666	0.712356	0.80008	0.326573	0.587696	1.70755	2.07127	2.53097	0	0
ZNF229	zinc finger protein 229 [Source:HGNC Symbol;Acc:HGNC:13022]	nd	nd	-1.2892	2.84e-15	nd	nd	-1.69229	4.28672e-27	nd	nd	1.41572	1.94e-18	nd	nd	nd	nd	nd	nd	nd	nd	nd	nd	nd	nd	ZNF229	2.99731	2.5122	2.88646	3.68813	2.82192	1.06074	2.53775	3.39486	0	0
KEL	#N/A	-1.57029	0.00347415	nd	nd	-1.29341	0.007839	nd	nd	nd	nd	nd	nd	nd	nd	nd	nd	nd	nd	nd	nd	nd	nd	nd	nd	KEL	0.155896	0.0935497	0.132504	0.127085	0.482969	1.03847	1.40434	1.16838	0	0
BMP3	bone morphogenetic protein 3 [Source:HGNC Symbol;Acc:HGNC:1070]	nd	nd	-1.06711	0.0136807	nd	nd	nd	nd	nd	nd	1.02348	0.0235349	nd	nd	nd	nd	nd	nd	nd	nd	nd	nd	nd	nd	BMP3	3.05941	2.68409	2.31602	3.29067	0.262247	0.128743	0.268804	0.24854	0	0
PMEL	premelanosome protein [Source:HGNC Symbol;Acc:HGNC:10880]	nd	nd	-1.01698	1.32e-11	nd	nd	nd	nd	nd	nd	1.00296	4.28e-11	nd	nd	nd	nd	nd	nd	nd	nd	nd	nd	nd	nd	PMEL	79.9951	61.0474	71.7201	78.0227	49.1306	24.5297	48.678	46.6178	0	0
ZNF25	zinc finger protein 25 [Source:HGNC Symbol;Acc:HGNC:13043]	-1.01984	1.74e-13	nd	nd	nd	nd	nd	nd	nd	nd	nd	nd	nd	nd	nd	nd	nd	nd	nd	nd	nd	nd	nd	nd	ZNF25	3.57973	3.49233	3.77586	3.33858	2.98066	4.59612	5.93562	5.66526	0	0
AC017104.4	#N/A	-1.01121	0.00968212	nd	nd	nd	nd	nd	nd	nd	nd	nd	nd	nd	nd	nd	nd	nd	nd	nd	nd	nd	nd	nd	nd	AC017104.4	0.256341	0.328283	0.337137	0.377567	0.710755	1.14973	1.39996	1.38199	0	0
C10orf10	#N/A	nd	nd	-1.01153	2.78e-05	nd	nd	nd	nd	nd	nd	nd	nd	nd	nd	nd	nd	nd	nd	nd	nd	nd	nd	nd	nd	C10orf10	2.53996	2.32414	2.46289	1.87829	1.07682	0.600966	1.17881	1.09999	0	0
SLITRK2	SLIT and NTRK like family member 2 [Source:HGNC Symbol;Acc:HGNC:13449]	1.21101	0.00481036	-2.06287	1.18e-05	1.07307	0.00497931	-2.20081	1.1985e-06	nd	nd	3.27388	1.54e-14	nd	nd	-3.02897	2.34e-14	nd	nd	-3.05945	1.05e-14	nd	nd	2.85413	1.1e-12	SLITRK2	0.530476	0.0725096	0.593348	0.603367	0.549981	0.0572893	0.232894	0.260535	0	0
EEF1GP1	eukaryotic translation elongation factor 1 gamma pseudogene 1 [Source:HGNC Symbol;Acc:HGNC:44556]	-3.17385	1.14e-15	nd	nd	-4.10153	9.29875e-28	-1.09287	2.96356e-05	nd	nd	-3.00866	5.13e-14	-4.29034	4.26e-15	nd	nd	-5.6701	1.94e-27	-1.39812	4.44e-08	-1.37977	6.57e-08	-4.27199	5.03e-15	EEF1GP1	0.0826252	1.59955	1.58945	4.16062	0.241292	1.94968	2.15343	4.12715	0	0
ZNF439	zinc finger protein 439 [Source:HGNC Symbol;Acc:HGNC:20873]	nd	nd	-2.51849	9.73e-137	1.08191	1.51084e-32	-1.36153	8.20461e-36	1.15695	2.58e-37	2.44344	1.29e-127	nd	nd	-5.11824	1.59e-175	nd	nd	-4.46274	2.11e-131	nd	nd	5.04453	2.77e-170	ZNF439	5.32715	0.159898	5.56356	3.52282	6.07612	1.12306	6.27625	2.85129	0	0
TCERG1L	transcription elongation regulator 1 like [Source:HGNC Symbol;Acc:HGNC:23533]	nd	nd	-1.69371	0.000929457	-1.14306	0.00273018	-3.18289	1.65724e-13	-1.48918	0.000127379	2.03983	2.89e-05	nd	nd	-3.19237	1.49e-18	nd	nd	-2.92602	1.47e-15	nd	nd	3.27818	1.62e-19	TCERG1L	1.58456	0.161922	1.47943	1.22337	0.303856	0.073357	0.234514	0.666863	0	0
CBSL	cystathionine-beta-synthase like [Source:HGNC Symbol;Acc:HGNC:51829]	nd	nd	-2.0576	8.1e-09	nd	nd	-1.62638	1.25935e-05	nd	nd	2.17195	9.06e-10	nd	nd	-2.00009	1.45e-08	nd	nd	-1.93034	5.27e-08	nd	nd	1.65809	6e-06	CBSL	0.335557	0.106536	0.420824	0.398273	0.526762	0.116159	0.475346	0.35867	0	0
CEBPZOS	CEBPZ opposite strand [Source:HGNC Symbol;Acc:HGNC:49288]	-3.56981	3.74e-105	nd	nd	-3.8458	2.23132e-123	nd	nd	nd	nd	-3.24	1.04e-85	-3.53834	1.08e-93	nd	nd	-3.71944	1.64e-104	nd	nd	nd	nd	-3.42646	1.87e-87	CEBPZOS	0.275803	2.96333	3.164	3.59511	0.393463	3.70406	4.57273	5.59537	0	0
FUT1	fucosyltransferase 1 (H blood group) [Source:HGNC Symbol;Acc:HGNC:4012]	nd	nd	-1.44927	0.0107451	nd	nd	-2.14494	1.42685e-05	nd	nd	1.68425	0.00237938	nd	nd	-1.92561	5.04e-05	nd	nd	-1.35612	0.00639909	nd	nd	1.91169	3.34e-05	FUT1	0.928847	0.247291	0.929306	0.627913	0.438511	0.137889	0.368345	0.603502	0	0
GPR176	G protein-coupled receptor 176 [Source:HGNC Symbol;Acc:HGNC:32370]	nd	nd	-1.12217	0.000993761	nd	nd	-1.30552	3.72118e-05	nd	nd	nd	nd	nd	nd	-1.17185	0.000235633	nd	nd	-1.08766	0.000543315	nd	nd	1.44767	1.23e-06	GPR176	4.64577	1.701	3.79727	3.58172	1.15756	0.701739	1.5008	1.72804	0	0
RGPD2	RANBP2-like and GRIP domain containing 2 [Source:HGNC Symbol;Acc:HGNC:32415]	nd	nd	-2.52726	4.73e-12	nd	nd	-3.08447	1.10305e-18	nd	nd	2.2769	1.93e-09	nd	nd	-5.17743	1.33e-07	nd	nd	-5.61378	5.06e-09	nd	nd	5.64365	3.81e-09	RGPD2	0.226099	0.00449589	0.165196	0.221628	0.277767	0.0581443	0.323252	0.482254	0	0
ZNF572	zinc finger protein 572 [Source:HGNC Symbol;Acc:HGNC:26758]	-2.5684	0.00215816	nd	nd	-1.90866	0.0128524	nd	nd	nd	nd	-1.8887	0.0410562	-6.11409	4.83e-11	nd	nd	-5.65872	1.74e-09	nd	nd	nd	nd	-5.6316	1.71e-09	ZNF572	0.0232194	1.14108	1.5795	1.14866	0.307992	1.15079	1.81167	1.16076	0	0
CCDC125	#N/A	-2.97428	4.39e-52	nd	nd	-2.94305	3.43627e-51	nd	nd	nd	nd	-2.46373	7.01e-35	-3.47574	1.38e-49	nd	nd	-3.52452	1.77e-51	nd	nd	nd	nd	-3.13172	1.29e-39	CCDC125	0.0850416	0.744277	0.934351	0.967046	0.190046	1.0498	1.46892	1.4543	0	0
GOLGA6L10	#N/A	-7.06976	1.2e-09	nd	nd	-7.64754	8.03672e-12	nd	nd	nd	nd	-6.6647	1.57e-08	-4.12296	7.87e-08	nd	nd	-4.41833	5.7e-09	nd	nd	nd	nd	-3.47963	1.05e-05	GOLGA6L10	0.0115149	0.126957	0.194116	0.241296	0.00253643	0.344041	0.444195	0.673434	0	0
POMZP3	#N/A	nd	nd	-1.59466	2.5e-05	nd	nd	-1.66219	5.11558e-06	nd	nd	1.33713	0.00100477	nd	nd	-1.41027	0.000366222	nd	nd	-1.91937	8.69e-08	nd	nd	1.4528	0.000126548	POMZP3	0.720208	0.260842	0.692835	0.974145	0.779401	0.312976	0.925898	0.972575	0	0
ZNF790-AS1	#N/A	-2.37504	3.78e-15	nd	nd	-2.03619	2.47146e-11	nd	nd	nd	nd	-1.92227	1.18e-09	-2.71164	2.34e-14	nd	nd	-2.77999	2.57e-15	nd	nd	nd	nd	-2.55509	1.1e-12	ZNF790-AS1	0.223818	1.30005	1.43657	1.49942	0.45229	1.73739	2.33297	1.87736	0	0
AC020951.1	#N/A	nd	nd	-2.0982	5.41e-16	1.4613	1.40872e-10	nd	nd	1.18714	5.77e-07	2.37236	7.41e-21	nd	nd	-7.82262	3.93e-12	nd	nd	-6.90186	1.77e-09	nd	nd	7.64367	1.33e-11	AC020951.1	1.14282	0.00456485	1.27828	0.671037	1.77744	0.341913	1.4443	0.636631	0	0
TYW3	tRNA-yW synthesizing protein 3 homolog [Source:HGNC Symbol;Acc:HGNC:24757]	1.01942	3.41e-06	1.96291	2.04e-23	nd	nd	nd	nd	-1.04371	5.83e-07	nd	nd	1.16584	3.26e-08	1.96087	2e-23	nd	nd	nd	nd	nd	nd	nd	nd	TYW3	4.58075	7.94186	2.00912	3.9551	5.28149	10.1591	2.55947	5.33667	0	0
AL845472.1	#N/A	1.06381	0.0023684	2.06943	2.49e-13	nd	nd	nd	nd	-1.07329	0.000764523	-1.00562	0.000190195	nd	nd	1.67473	3.16e-09	nd	nd	1.09475	6.07e-05	nd	nd	nd	nd	AL845472.1	0.302925	0.557909	0.171898	0.260058	0.399019	0.797403	0.188852	0.396292	0	0
FOXD1	forkhead box D1 [Source:HGNC Symbol;Acc:HGNC:3802]	-1.71198	0.0343525	nd	nd	-1.7701	0.0103636	nd	nd	nd	nd	nd	nd	nd	nd	1.99542	0.00618345	nd	nd	nd	nd	nd	nd	nd	nd	FOXD1	1.80428	3.96849	0.983211	1.97212	0.284012	0.80623	0.909692	0.951761	0	0
AC021092.1	0	nd	nd	-1.58863	5.12e-09	nd	nd	nd	nd	nd	nd	1.42915	4.29e-07	nd	nd	-1.59847	1.32e-08	nd	nd	-1.30963	8.6e-06	nd	nd	1.52058	8.29e-08	AC021092.1	0.527583	0.182958	0.552807	0.448876	0.623728	0.23038	0.684097	0.351393	0	0
UNC13C	unc-13 homolog C [Source:HGNC Symbol;Acc:HGNC:23149]	nd	nd	-1.30135	0.00328893	nd	nd	nd	nd	1.30648	0.0014072	nd	nd	nd	nd	-1.9718	2.54e-07	nd	nd	-1.73497	7.45e-06	nd	nd	1.94009	2.98e-07	UNC13C	0.710623	0.18495	0.718244	0.60672	0.227704	0.123058	0.298676	0.121765	0	0
FAM210B	family with sequence similarity 210 member B [Source:HGNC Symbol;Acc:HGNC:16102]	nd	nd	-1.10726	1.86e-24	nd	nd	nd	nd	nd	nd	nd	nd	nd	nd	-1.26182	1.05e-33	nd	nd	nd	nd	nd	nd	1.01218	2.1e-21	FAM210B	20.0261	9.93002	23.5573	17.6273	11.8608	7.31127	15.4451	10.4568	0	0
KRT18	keratin 18 [Source:HGNC Symbol;Acc:HGNC:6430]	nd	nd	-1.4095	2.85e-07	nd	nd	nd	nd	nd	nd	1.46894	9.05e-08	nd	nd	-1.23425	1.02e-05	nd	nd	nd	nd	nd	nd	nd	nd	KRT18	5.22212	2.73378	6.37017	4.99015	7.92902	2.86807	7.47264	5.65024	0	0
AC022424.1	0	nd	nd	1.08731	0.00500233	nd	nd	nd	nd	-1.01111	0.00463317	-1.02081	0.0109274	nd	nd	1.68556	0.000107257	nd	nd	nd	nd	-1.45561	0.00130443	nd	nd	AC022424.1	1.11075	1.81512	0.562017	1.52196	2.7884	5.64993	2.60313	5.34686	0	0
RAB9A	RAB9A, member RAS oncogene family [Source:HGNC Symbol;Acc:HGNC:9792]	nd	nd	nd	nd	-1.26364	1.2841e-38	-1.18117	1.20116e-34	nd	nd	nd	nd	nd	nd	nd	nd	-1.02108	1.06e-27	-1.08384	4.44e-31	nd	nd	nd	nd	RAB9A	9.60364	9.20064	10.7232	19.2666	7.54973	7.98291	10.1992	17.9772	0	0
CD70	CD70 molecule [Source:HGNC Symbol;Acc:HGNC:11937]	nd	nd	nd	nd	-2.18449	8.49399e-07	-1.40978	0.00153529	-1.10224	0.0136446	nd	nd	nd	nd	nd	nd	-1.51473	0.00102186	-1.63957	0.000154057	nd	nd	nd	nd	CD70	1.17551	1.08007	2.01576	3.33003	0.505835	0.863902	1.05469	2.2642	0	0
HAPLN1	hyaluronan and proteoglycan link protein 1 [Source:HGNC Symbol;Acc:HGNC:2380]	nd	nd	nd	nd	-1.44498	0.00563407	-1.28224	0.0176832	nd	nd	nd	nd	nd	nd	nd	nd	-3.2347	4.2e-10	-2.96289	8.39e-09	-2.19261	3.3e-05	nd	nd	HAPLN1	0.103827	0.127364	0.213559	0.983911	0.231268	0.258512	0.33605	0.625959	0	0
PILRA	paired immunoglobin like type 2 receptor alpha [Source:HGNC Symbol;Acc:HGNC:20396]	nd	nd	nd	nd	-1.20697	4.71536e-06	-1.13147	2.55791e-05	-1.24789	2.84e-06	nd	nd	nd	nd	nd	nd	-1.37231	5.21e-05	-1.17942	0.00031532	nd	nd	nd	nd	PILRA	0.383809	0.438068	0.626118	0.988181	1.25648	1.32087	1.20386	2.8796	0	0
CLCN4	chloride voltage-gated channel 4 [Source:HGNC Symbol;Acc:HGNC:2022]	nd	nd	nd	nd	-1.35599	3.59793e-19	-1.52184	6.01802e-24	-1.33754	1.48e-18	nd	nd	nd	nd	nd	nd	-1.25941	2.06e-16	-1.04674	1.92e-11	nd	nd	nd	nd	CLCN4	3.44466	3.99124	5.00419	8.14785	4.1842	3.73109	4.15695	10.6661	0	0
PCYT1B	phosphate cytidylyltransferase 1, choline, beta [Source:HGNC Symbol;Acc:HGNC:8755]	nd	nd	nd	nd	-1.3893	1.371e-07	-1.09922	5.56172e-05	-1.28607	1.44e-06	nd	nd	nd	nd	nd	nd	-1.13821	3.07e-05	-1.06671	7.06e-05	nd	nd	nd	nd	PCYT1B	2.7133	2.84959	3.15611	5.9045	0.998289	1.22344	1.05133	2.60827	0	0
LINC01043	#N/A	nd	nd	nd	nd	2.48444	7.28385e-05	2.40787	0.000193401	2.59923	3.69e-05	nd	nd	nd	nd	nd	nd	1.90524	0.00331936	1.81159	0.00298759	nd	nd	nd	nd	LINC01043	0.165661	0.155346	0.0721963	0.0433292	0.174643	0.166013	0.183807	0.0310562	0	0
MTND4P12	mitochondrially encoded NADH:ubiquinone oxidoreductase core subunit 4 pseudogene 12 [Source:HGNC Symbol;Acc:HGNC:42199]	nd	nd	nd	nd	3.4777	2.70859e-12	3.19313	3.89165e-10	2.84483	3.82e-08	nd	nd	nd	nd	nd	nd	3.56343	6.21e-07	4.09964	1.91e-09	3.22295	9.81e-06	nd	nd	MTND4P12	0.623322	0.889808	0.485492	0.0481896	1.63947	1.35159	1.0482	0.148525	0	0
SLC30A8	solute carrier family 30 member 8 [Source:HGNC Symbol;Acc:HGNC:20303]	nd	nd	nd	nd	-5.25486	6.98693e-23	-5.99128	3.53643e-22	-5.38682	1.69e-22	nd	nd	nd	nd	nd	nd	-8.02953	3.8e-12	-6.01355	2.56e-15	-5.39904	6.16e-18	nd	nd	SLC30A8	0.00174702	0.00839614	0.0127804	0.541522	0.0242156	0.0147748	0.0211936	0.945876	0	0
TUSC1	tumor suppressor candidate 1 [Source:HGNC Symbol;Acc:HGNC:31010]	nd	nd	nd	nd	-1.57051	4.50462e-07	-1.33364	2.9754e-05	-1.18765	0.000180743	nd	nd	nd	nd	nd	nd	-1.69327	8.43e-08	-1.03617	0.00165786	-1.26625	0.000104119	nd	nd	TUSC1	1.35479	2.14069	1.8015	4.33464	1.40566	1.66258	1.80608	4.16852	0	0
GAPDHP65	glyceraldehyde 3 phosphate dehydrogenase pseudogene 65 [Source:HGNC Symbol;Acc:HGNC:4143]	nd	nd	nd	nd	1.89287	9.79224e-05	2.00834	4.38335e-05	1.83722	0.000211395	nd	nd	nd	nd	nd	nd	1.76511	7e-05	1.79195	2.83e-05	1.4901	0.00125419	nd	nd	GAPDHP65	1.00868	1.02885	0.828643	0.294366	0.898668	0.967583	0.859408	0.244328	0	0
ARL17B	#N/A	nd	nd	nd	nd	1.53424	0.00136629	2.43405	7.9764e-08	1.9059	4.74e-05	nd	nd	nd	nd	nd	nd	2.13743	7.76e-05	2.71676	3.48e-08	2.20429	2.61e-05	nd	nd	ARL17B	0.192642	0.287472	0.2002	0.0410149	0.214326	0.398147	0.26951	0.0724795	0	0
WASHC1	WASH complex subunit 1 [Source:HGNC Symbol;Acc:HGNC:24361]	nd	nd	nd	nd	1.78842	1.97596e-12	2.10394	2.91108e-17	1.91679	3.36e-14	nd	nd	nd	nd	nd	nd	1.8173	1.07e-11	1.9942	2.56e-14	1.78031	2.58e-11	nd	nd	WASHC1	1.98562	2.21784	1.89279	0.557518	2.91752	3.6325	3.13818	0.840231	0	0
NPIPA5	#N/A	nd	nd	nd	nd	3.97738	2.85572e-07	4.78446	4.68896e-10	4.23212	4.82e-08	nd	nd	nd	nd	nd	nd	3.17136	3.3e-06	4.09737	8.18e-11	3.49239	9.84e-08	nd	nd	NPIPA5	0.488527	0.932423	0.603319	0.0570465	0.703031	1.22462	0.828453	0.0450711	0	0
LINC02367	long intergenic non-protein coding RNA 2367 [Source:HGNC Symbol;Acc:HGNC:53290]	nd	nd	nd	nd	1.18617	0.000116731	1.21603	0.000104313	1.52591	3.68e-07	nd	nd	nd	nd	nd	nd	1.14382	0.0322738	1.77314	2.44e-05	1.08149	0.0337756	nd	nd	LINC02367	0.143546	0.226312	0.137553	0.0655368	0.511085	0.520697	0.62923	0.221252	0	0
AL445189.2	0	nd	nd	nd	nd	-5.20719	3.90925e-12	-5.3687	1.35927e-12	-4.52925	2.17e-13	nd	nd	nd	nd	nd	nd	-5.89178	2.28e-15	-4.91232	1.01e-18	-5.96822	1.05e-15	nd	nd	AL445189.2	0.216507	0.390426	0.190835	12.1215	0.259442	0.227595	0.411203	9.29322	0	0
CYTL1	cytokine like 1 [Source:HGNC Symbol;Acc:HGNC:24435]	nd	nd	nd	nd	-2.84819	3.13003e-05	-2.86815	2.70404e-05	-2.72439	5.49e-05	nd	nd	nd	nd	nd	nd	-2.76212	4.35e-06	-2.74847	2.88e-06	-2.80443	1.95e-06	nd	nd	CYTL1	0.164777	0.170779	0.164988	1.12543	0.125983	0.119682	0.125329	0.851718	0	0
LINC01090	#N/A	nd	nd	nd	nd	-2.42219	1.36285e-05	-2.05081	0.000143187	-3.04448	8e-07	nd	nd	nd	nd	nd	nd	-3.34899	0.0284246	-4.07618	0.00282136	-2.82286	0.0263898	nd	nd	LINC01090	0.0128326	0.00654425	0.0212519	0.139668	0.165484	0.21288	0.105706	0.883067	0	0
KRT8P3	keratin 8 pseudogene 3 [Source:HGNC Symbol;Acc:HGNC:31056]	nd	nd	nd	nd	3.43135	8.73022e-09	2.93289	2.73683e-06	3.13318	2.9e-07	nd	nd	nd	nd	nd	nd	5.07641	7.13e-11	5.06383	7.11e-11	5.15006	2.81e-11	nd	nd	KRT8P3	1.20466	1.18778	1.24412	0.0356337	1.00302	0.715642	0.793781	0.0950372	0	0
NNAT	neuronatin [Source:HGNC Symbol;Acc:HGNC:7860]	nd	nd	nd	nd	-5.86774	0	-6.06334	0	-6.16746	0	nd	nd	nd	nd	nd	nd	-8.32582	0	-8.12714	0	-8.24384	0	nd	nd	NNAT	5.4377	6.21276	5.68408	1716.46	5.44152	4.75798	4.35957	315.911	0	0
U2AF1	U2 small nuclear RNA auxiliary factor 1 [Source:HGNC Symbol;Acc:HGNC:12453]	nd	nd	nd	nd	2.08614	7.36744e-06	1.12623	0.0333673	1.62952	0.00096492	nd	nd	nd	nd	nd	nd	2.60663	3.03e-07	1.42274	0.0167698	2.09434	0.000104067	1.18389	0.00488495	U2AF1	0.0961821	0.0420902	0.0657406	0.0155016	0.108842	0.055896	0.0796257	0.0258482	0	0
AC007405.1	0	nd	nd	nd	nd	-1.6197	0.000234237	-1.11772	0.0115354	-1.35814	0.002236	nd	nd	nd	nd	nd	nd	-1.12528	0.0383874	-1.09797	0.0226891	-1.2018	0.0166365	nd	nd	AC007405.1	0.199322	0.201288	0.18283	0.426003	0.190134	0.270792	0.226765	0.582178	0	0
ZSCAN1	zinc finger and SCAN domain containing 1 [Source:HGNC Symbol;Acc:HGNC:23712]	nd	nd	nd	nd	9.12617	6.19278e-17	8.73653	2.78605e-15	9.10508	9.79e-17	nd	nd	nd	nd	nd	nd	6.88434	4.85e-28	5.9575	9.81e-21	6.77685	5.11e-27	nd	nd	ZSCAN1	3.04211	1.60814	2.81541	0.0266377	3.83146	2.93059	3.70639	0.00586202	0	0
AC008158.1	#N/A	nd	nd	nd	nd	2.82325	2.45577e-05	3.35078	4.70557e-07	3.35847	3.13e-07	nd	nd	nd	nd	nd	nd	4.03412	7.25e-08	3.49551	5.1e-06	3.99188	8.61e-08	nd	nd	AC008158.1	0.27824	0.188691	0.265044	0.0153441	0.207273	0.301957	0.297218	0.0302792	0	0
ZNF826P	zinc finger protein 826, pseudogene [Source:HGNC Symbol;Acc:HGNC:33875]	nd	nd	nd	nd	3.54703	1.40302e-139	3.05685	3.12264e-102	3.66518	1.31e-149	nd	nd	nd	nd	nd	nd	3.48694	1.27e-107	3.42107	2.02e-103	3.62221	4.6e-117	nd	nd	ZNF826P	3.30418	3.15609	3.58915	0.295378	7.00207	4.99067	7.45377	0.596375	0	0
AC093901.1	0	nd	nd	nd	nd	-3.97216	3.42503e-28	-3.78805	9.55772e-30	-4.03408	4.02e-28	nd	nd	nd	nd	nd	nd	-4.40616	2.34e-39	-4.03648	9.48e-39	-4.895	6.87e-40	nd	nd	AC093901.1	0.328614	0.433897	0.239172	7.05069	0.350152	0.399252	0.328728	5.44663	0	0
ZNF667	zinc finger protein 667 [Source:HGNC Symbol;Acc:HGNC:28854]	nd	nd	nd	nd	2.97061	1.05476e-174	2.73447	5.01009e-147	3.10928	1.14e-192	nd	nd	nd	nd	nd	nd	2.65459	1.82e-159	2.41561	7.69e-130	2.83516	7.65e-185	nd	nd	ZNF667	2.94352	2.49436	3.30036	0.453395	3.76972	3.19934	4.06397	0.478939	0	0
TRIM60P18	tripartite motif containing 60 pseudogene 18 [Source:HGNC Symbol;Acc:HGNC:38490]	nd	nd	nd	nd	3.26372	2.83146e-07	3.18428	1.09408e-06	3.86128	6.65e-10	nd	nd	nd	nd	nd	nd	4.24572	2.24e-07	4.03955	8.29e-07	4.27522	1.39e-07	nd	nd	TRIM60P18	1.18114	1.03035	1.19063	0.0668006	1.41148	1.34736	2.10103	0.151131	0	0
ZNF471	zinc finger protein 471 [Source:HGNC Symbol;Acc:HGNC:23226]	nd	nd	nd	nd	2.71586	5.23872e-43	2.55886	5.21481e-38	2.96682	1.33e-51	nd	nd	nd	nd	nd	nd	2.06423	4.18e-31	1.76898	1.6e-22	2.07251	2.53e-31	nd	nd	ZNF471	2.32231	1.89147	2.31221	0.544862	2.13121	1.91084	2.4859	0.323968	0	0
ZNF667-AS1	ZNF667 antisense RNA 1 (head to head) [Source:HGNC Symbol;Acc:HGNC:44321]	nd	nd	nd	nd	2.42552	2.08928e-64	2.22955	4.19958e-54	2.41269	1.45e-63	nd	nd	nd	nd	nd	nd	1.69668	3.32e-38	1.49575	3.16e-29	1.96025	3.73e-52	nd	nd	ZNF667-AS1	3.88288	3.37731	4.61344	1.16888	4.89556	4.27283	4.75672	0.908521	0	0
ZNF736	zinc finger protein 736 [Source:HGNC Symbol;Acc:HGNC:32467]	nd	nd	nd	nd	3.53876	4.50792e-90	3.44948	2.56058e-85	4.17199	1.4e-126	nd	nd	nd	nd	nd	nd	2.99576	6.23e-71	3.23547	6.68e-83	3.38309	4.43e-91	nd	nd	ZNF736	3.66947	4.33035	4.74797	0.452686	4.49596	4.23034	6.84032	0.385958	0	0
AC145124.1	0	nd	nd	nd	nd	1.9175	6.04309e-05	2.17726	5.37383e-06	2.3139	7.77e-07	nd	nd	nd	nd	nd	nd	1.09908	0.0315536	1.517	0.000298238	1.56617	0.000219054	nd	nd	AC145124.1	0.675364	0.907206	0.929368	0.312206	0.778725	0.937639	1.00278	0.203049	0	0
LRRC34	leucine rich repeat containing 34 [Source:HGNC Symbol;Acc:HGNC:28408]	nd	nd	nd	nd	1.869	2.21051e-18	1.19115	2.45615e-07	1.90708	4.6e-19	nd	nd	nd	nd	nd	nd	2.16264	1.09e-21	1.003	0.000143639	1.71826	2.46e-13	1.15964	1.03e-07	LRRC34	1.20433	0.541124	0.872677	0.270254	1.77908	1.11366	1.78963	0.484161	0	0
REPS2	RALBP1 associated Eps domain containing 2 [Source:HGNC Symbol;Acc:HGNC:9963]	nd	nd	nd	nd	-1.96291	7.9073e-19	-1.74965	2.56135e-15	-2.22095	3.23e-23	nd	nd	nd	nd	nd	nd	-1.08997	1.55e-06	-1.19283	6.58e-08	-1.29758	3.01e-09	nd	nd	REPS2	0.87455	0.815062	0.750816	1.84317	0.362648	0.420895	0.298005	1.40681	0	0
AC215219.1	#N/A	nd	nd	nd	nd	-1.66919	3.73425e-30	-1.63639	2.0312e-29	-1.94943	1.05e-39	nd	nd	nd	nd	nd	nd	-1.1855	1.04e-14	-1.45626	1.34e-21	-1.57082	6.56e-25	nd	nd	AC215219.1	3.98355	3.27895	2.99657	8.90517	5.06293	5.18744	4.10194	15.991	0	0
AF001548.2	#N/A	nd	nd	nd	nd	-1.23112	0.0103954	-1.98052	0.000131037	-2.13508	5.91e-05	nd	nd	nd	nd	nd	nd	-1.57807	0.00851331	-1.10274	0.0436065	-1.48025	0.00890796	nd	nd	AF001548.2	0.334277	0.476566	0.360442	1.00471	0.614615	0.365057	0.320909	1.42452	0	0
AL109976.1	0	nd	nd	nd	nd	1.41506	7.43445e-05	1.03623	0.00655376	1.64362	3.49e-06	nd	nd	nd	nd	nd	nd	1.35494	0.00909737	1.82064	3.61e-05	1.94848	8.2e-06	nd	nd	AL109976.1	0.154458	0.210855	0.230977	0.0590546	0.449488	0.347179	0.517281	0.167807	0	0
RGPD8	RANBP2-like and GRIP domain containing 8 [Source:HGNC Symbol;Acc:HGNC:9849]	nd	nd	nd	nd	-1.16131	0.0130502	-1.72048	0.000429641	-2.14793	2.37e-05	nd	nd	nd	nd	nd	nd	-1.56809	0.00482596	-2.48446	5.86e-06	-2.73722	1.23e-06	nd	nd	RGPD8	0.0589817	0.0316251	0.0250824	0.172856	0.0998816	0.06797	0.048882	0.223891	0	0
PRR22	proline rich 22 [Source:HGNC Symbol;Acc:HGNC:28354]	nd	nd	nd	nd	1.20468	0.000273216	1.01176	0.00355005	nd	nd	nd	nd	nd	nd	nd	nd	nd	nd	1.02159	0.00104869	nd	nd	nd	nd	PRR22	0.886287	1.67335	1.1563	0.806734	1.24067	1.0869	0.94254	0.537882	0	0
LRRIQ3	leucine rich repeats and IQ motif containing 3 [Source:HGNC Symbol;Acc:HGNC:28318]	nd	nd	nd	nd	nd	nd	-1.50328	4.01401e-06	nd	nd	nd	nd	nd	nd	nd	nd	-1.81669	2.02e-05	-2.27307	3.31e-07	-1.19124	0.00311654	nd	nd	LRRIQ3	0.0360894	0.0260397	0.0544202	0.127787	0.135003	0.0949842	0.156421	0.267715	0	0
PDE1A	phosphodiesterase 1A [Source:HGNC Symbol;Acc:HGNC:8774]	nd	nd	nd	nd	-2.38221	0.0140558	nd	nd	-2.04008	0.0435397	nd	nd	nd	nd	nd	nd	2.4517	0.0374252	4.00874	3.07e-05	nd	nd	nd	nd	PDE1A	1.99283	5.86043	1.67437	0.35796	0.163996	0.779025	0.203419	0.852992	0	0
SLC24A4	solute carrier family 24 member 4 [Source:HGNC Symbol;Acc:HGNC:10978]	nd	nd	nd	nd	-1.4071	0.000900159	-2.04527	2.7e-06	-1.18738	0.00634908	nd	nd	nd	nd	nd	nd	nd	nd	1.21613	0.0176507	nd	nd	-1.22382	0.0145422	SLC24A4	0.0441897	0.102302	0.0765938	0.0428093	0.113024	0.0729197	0.129831	0.299309	0	0
GLIDR	#N/A	nd	nd	nd	nd	1.81122	0.000178184	1.6217	0.0012785	1.33764	0.00945621	nd	nd	nd	nd	nd	nd	nd	nd	1.57149	0.00272125	nd	nd	nd	nd	GLIDR	0.133279	0.259157	0.192966	0.0851256	0.382673	0.334922	0.269237	0.108781	0	0
NRN1	neuritin 1 [Source:HGNC Symbol;Acc:HGNC:17972]	nd	nd	nd	nd	-2.15151	4.36165e-10	-1.37273	0.000169514	-1.33122	0.000218933	nd	nd	nd	nd	nd	nd	-1.19149	0.0117093	nd	nd	nd	nd	nd	nd	NRN1	0.564801	1.04079	1.08707	1.28863	7.93632	13.6347	13.7506	35.1429	0	0
HSPA6	heat shock protein family A (Hsp70) member 6 [Source:HGNC Symbol;Acc:HGNC:5239]	nd	nd	nd	nd	-4.80128	3.32173e-11	-4.49774	2.25534e-10	-3.66058	8.38e-08	nd	nd	nd	nd	nd	nd	nd	nd	-2.97948	0.024719	nd	nd	3.883	0.00140629	HSPA6	0.198059	0.0138663	0.0909469	0.107349	0.092123	0.115954	0.201887	2.58325	0	0
AK4	adenylate kinase 4 [Source:HGNC Symbol;Acc:HGNC:363]	nd	nd	nd	nd	-2.48193	2.05063e-06	-1.29892	0.0202342	-1.62187	0.00288279	nd	nd	nd	nd	nd	nd	nd	nd	-1.50803	0.00975182	nd	nd	1.32284	0.0224021	AK4	1.39921	0.55939	1.07886	1.57598	0.469101	1.06734	0.836735	2.61293	0	0
HIST1H1PS1	histone cluster 1 H1 pseudogene 1 [Source:HGNC Symbol;Acc:HGNC:19163]	nd	nd	nd	nd	2.79129	6.31398e-11	1.87756	4.50222e-05	1.8284	5.97e-05	nd	nd	nd	nd	nd	nd	1.2914	0.0432553	nd	nd	nd	nd	nd	nd	HIST1H1PS1	1.27132	0.838546	0.770358	0.508924	6.53208	3.46522	3.29511	0.939086	0	0
COL1A2	collagen type I alpha 2 chain [Source:HGNC Symbol;Acc:HGNC:2198]	nd	nd	nd	nd	-1.42015	0.018109	-2.28405	0.000140951	-1.71336	0.00469308	nd	nd	nd	nd	nd	nd	nd	nd	-1.78778	0.00499651	nd	nd	2.03973	0.000856567	COL1A2	20.0981	4.87804	11.4525	16.6847	7.33894	4.03381	5.87187	19.641	0	0
ANOS1	anosmin 1 [Source:HGNC Symbol;Acc:HGNC:6211]	nd	nd	nd	nd	1.52369	3.6769e-05	1.25935	0.00111612	1.22114	0.00138904	nd	nd	nd	nd	nd	nd	-1.12801	0.0163047	nd	nd	nd	nd	-1.50918	0.000150269	ANOS1	0.463018	1.31746	0.802259	1.00217	15.0274	12.5235	11.9524	5.1704	0	0
CXCL14	C-X-C motif chemokine ligand 14 [Source:HGNC Symbol;Acc:HGNC:10640]	nd	nd	nd	nd	-1.34145	3.08505e-05	nd	nd	-1.09959	0.00082586	nd	nd	nd	nd	nd	nd	-1.12379	0.00499525	-1.04769	0.00483825	nd	nd	nd	nd	CXCL14	0.68925	0.736554	0.882606	1.5041	1.4371	2.62379	1.67485	3.611	0	0
FMN1	formin 1 [Source:HGNC Symbol;Acc:HGNC:3768]	nd	nd	nd	nd	-2.42438	5.89456e-07	-1.31717	0.011262	-1.64891	0.00108318	nd	nd	nd	nd	nd	nd	nd	nd	-1.44065	0.0152497	nd	nd	nd	nd	FMN1	0.07105	0.0414529	0.0502453	0.111674	0.285436	0.615425	0.479672	1.52122	0	0
AC004623.1	#N/A	nd	nd	nd	nd	-1.30918	0.00897037	-1.73695	0.000786811	-1.38242	0.00711028	nd	nd	nd	nd	nd	nd	nd	nd	-1.27662	0.0483951	nd	nd	1.30903	0.0353617	AC004623.1	0.337568	0.133253	0.235484	0.327371	0.364174	0.273128	0.345809	0.898963	0	0
VAMP8	vesicle associated membrane protein 8 [Source:HGNC Symbol;Acc:HGNC:12647]	nd	nd	nd	nd	-1.21743	0.0259545	-1.28742	0.0220308	-1.25763	0.025371	nd	nd	nd	nd	nd	nd	nd	nd	-1.36544	0.0259289	nd	nd	nd	nd	VAMP8	0.932142	0.74566	0.953646	1.92005	1.34473	1.2854	1.27951	3.12312	0	0
CA10	carbonic anhydrase 10 [Source:HGNC Symbol;Acc:HGNC:1369]	nd	nd	nd	nd	-1.82092	0.000703011	-3.05821	2.86701e-08	-2.35026	1.48e-05	nd	nd	nd	nd	nd	nd	nd	nd	2.13688	0.000290999	nd	nd	-1.61278	0.00624971	CA10	0.209184	0.635678	0.30369	0.142228	0.420839	0.178985	0.285551	1.48629	0	0
SIX3-AS1	SIX3 antisense RNA 1 [Source:HGNC Symbol;Acc:HGNC:40532]	nd	nd	nd	nd	1.8888	0.000274581	1.22976	0.0294434	1.49685	0.00616833	nd	nd	nd	nd	nd	nd	nd	nd	-1.28852	0.00516121	nd	nd	1.36387	0.00226614	SIX3-AS1	22.6552	8.79417	14.6641	21.2701	1.51848	0.966269	1.13723	0.405063	0	0
LINC01685	#N/A	nd	nd	nd	nd	1.31714	0.0373088	1.32144	0.0415774	1.34619	0.0380828	nd	nd	nd	nd	nd	nd	nd	nd	-1.31317	0.00447483	nd	nd	nd	nd	LINC01685	0.536118	0.366874	0.483732	0.902813	0.3133	0.318011	0.311502	0.124184	0	0
ABCC8	ATP binding cassette subfamily C member 8 [Source:HGNC Symbol;Acc:HGNC:59]	nd	nd	nd	nd	-1.27146	4.68281e-10	-1.49248	2.74194e-13	-1.52508	9.06e-14	nd	nd	nd	nd	nd	nd	nd	nd	-1.65461	3.5e-15	nd	nd	nd	nd	ABCC8	0.785461	0.494304	0.891453	1.53996	0.997826	0.857655	0.825123	2.39885	0	0
PLP2	proteolipid protein 2 [Source:HGNC Symbol;Acc:HGNC:9087]	nd	nd	nd	nd	-1.12244	0.0269293	-1.22214	0.0185648	-1.34786	0.0100274	nd	nd	nd	nd	nd	nd	nd	nd	-1.17446	0.0463421	nd	nd	1.332	0.0167178	PLP2	0.778455	0.311781	0.700115	0.704753	0.501175	0.474399	0.418174	1.09549	0	0
LINC01239	long intergenic non-protein coding RNA 1239 [Source:HGNC Symbol;Acc:HGNC:49796]	nd	nd	nd	nd	2.06514	1.25833e-10	2.4146	3.27256e-14	2.26969	1.22e-12	nd	nd	nd	nd	nd	nd	nd	nd	1.35137	0.00165941	nd	nd	-1.11641	0.00825415	LINC01239	0.241681	0.514331	0.266795	0.196288	2.95075	3.75932	3.33237	0.698636	0	0
RASGEF1A	RasGEF domain family member 1A [Source:HGNC Symbol;Acc:HGNC:24246]	nd	nd	nd	nd	-1.04434	0.00387287	-1.26569	0.000606867	-1.31642	0.000305818	nd	nd	nd	nd	nd	nd	nd	nd	-1.01153	0.0172562	nd	nd	1.16339	0.00396244	RASGEF1A	0.492625	0.219627	0.301375	0.439208	0.623168	0.535257	0.507917	1.28228	0	0
AC131532.1	0	nd	nd	nd	nd	2.60471	1.47057e-05	1.81828	0.00500663	2.39586	9.85e-05	nd	nd	nd	nd	nd	nd	1.53637	0.035799	nd	nd	nd	nd	nd	nd	AC131532.1	1.698	1.12114	0.967891	0.593941	3.14324	1.82979	2.67955	0.512041	0	0
SOWAHB	sosondowah ankyrin repeat domain family member B [Source:HGNC Symbol;Acc:HGNC:32958]	nd	nd	nd	nd	-1.52032	0.0215113	nd	nd	nd	nd	nd	nd	nd	nd	nd	nd	-2.27654	7.46e-05	-2.23599	5.77e-05	-2.47436	1.08e-05	nd	nd	SOWAHB	0.138843	0.141365	0.119059	0.664109	0.0730081	0.116327	0.134442	0.208577	0	0
GABRB2	gamma-aminobutyric acid type A receptor beta2 subunit [Source:HGNC Symbol;Acc:HGNC:4082]	nd	nd	nd	nd	-2.62756	2.54829e-07	-2.43737	2.61107e-06	-2.67938	2.03e-07	nd	nd	nd	nd	nd	nd	nd	nd	1.40398	0.0112911	nd	nd	nd	nd	GABRB2	0.233001	0.470529	0.266193	0.174859	0.0955629	0.109047	0.0905613	0.590115	0	0
RIPK4	receptor interacting serine/threonine kinase 4 [Source:HGNC Symbol;Acc:HGNC:496]	nd	nd	nd	nd	-1.91723	1.43959e-05	-2.1037	3.22528e-06	-1.35127	0.0031106	nd	nd	nd	nd	nd	nd	nd	nd	-1.89905	0.000103997	-1.34717	0.0107169	1.40534	0.00540021	RIPK4	0.654335	0.24633	0.357237	0.916075	0.723057	0.635895	1.05232	2.71635	0	0
CU633906.2	#N/A	nd	nd	nd	nd	2.29956	1.01221e-11	1.94477	3.43321e-08	1.70968	1.6e-06	nd	nd	nd	nd	nd	nd	1.37622	0.000240869	nd	nd	1.18767	0.0019475	nd	nd	CU633906.2	0.507976	0.378455	0.446393	0.195204	0.998378	0.777644	0.642732	0.199923	0	0
SPINK5	serine peptidase inhibitor, Kazal type 5 [Source:HGNC Symbol;Acc:HGNC:15464]	nd	nd	nd	nd	nd	nd	-1.00479	0.00606475	-1.22276	0.000592028	nd	nd	nd	nd	nd	nd	-1.79092	1.4e-06	-1.66423	5.8e-06	-1.09948	0.00625062	nd	nd	SPINK5	0.585856	0.644598	0.939605	2.01874	3.18939	2.35773	1.98943	4.70117	0	0
SLC38A5	solute carrier family 38 member 5 [Source:HGNC Symbol;Acc:HGNC:18070]	nd	nd	nd	nd	-1.33183	0.000472537	-1.75792	6.991e-06	-1.0675	0.00629094	nd	nd	nd	nd	nd	nd	nd	nd	-1.25309	0.00606295	-1.30038	0.00584537	nd	nd	SLC38A5	0.201471	0.164814	0.157519	0.391204	0.401027	0.300595	0.477094	1.01128	0	0
CXorf38	chromosome X open reading frame 38 [Source:HGNC Symbol;Acc:HGNC:28589]	nd	nd	nd	nd	-1.71765	1.0534e-29	-1.53773	5.76996e-24	-1.39792	7.52e-20	nd	nd	nd	nd	nd	nd	nd	nd	-1.09271	1.26e-11	-1.15729	5.2e-13	nd	nd	CXorf38	2.44897	2.19791	2.08041	4.63632	3.29863	3.74151	4.0441	10.7718	0	0
AC018688.1	#N/A	nd	nd	nd	nd	-1.47848	0.000140619	-1.3597	0.000470325	-1.07764	0.00523684	nd	nd	nd	nd	nd	nd	-1.13184	0.019721	nd	nd	-1.35568	0.00255286	nd	nd	AC018688.1	0.284715	0.322226	0.235592	0.6141	0.351472	0.381483	0.456842	0.974128	0	0
LINC02253	long intergenic non-protein coding RNA 2253 [Source:HGNC Symbol;Acc:HGNC:53151]	nd	nd	nd	nd	-1.44686	0.00268451	-1.40926	0.00436768	-1.14415	0.0212207	nd	nd	nd	nd	nd	nd	nd	nd	-2.16856	5.34e-05	-1.94177	0.000339656	1.29971	0.0260349	LINC02253	0.943128	0.382302	0.441461	1.70641	0.954792	0.98605	1.17009	2.61253	0	0
AC107959.2	0	nd	nd	nd	nd	1.59148	9.82782e-09	1.00104	0.000837246	1.41654	6.17e-07	nd	nd	nd	nd	nd	nd	nd	nd	1.61233	8.94e-06	1.19521	0.00306569	nd	nd	AC107959.2	0.346812	0.610508	0.459327	0.198836	2.17443	1.44651	1.88587	0.715912	0	0
ACTN3	actinin alpha 3 (gene/pseudogene) [Source:HGNC Symbol;Acc:HGNC:165]	nd	nd	nd	nd	-2.91362	1.72927e-06	-2.48107	8.48922e-05	-1.96941	0.00186869	nd	nd	nd	nd	nd	nd	nd	nd	-2.35657	0.00447483	-3.17892	0.000444961	nd	nd	ACTN3	0.099741	0.0450988	0.024536	0.232178	0.889167	1.20212	1.67915	6.67347	0	0
snoU2-30	#N/A	nd	nd	nd	nd	nd	nd	-1.20186	0.00710735	-1.10414	0.0138354	nd	nd	nd	nd	nd	nd	-1.23024	0.0164671	-1.42646	0.00208893	-1.5627	0.00100973	nd	nd	snoU2-30	3.62116	3.16861	2.86639	8.40535	5.75071	4.10007	4.30385	9.34894	0	0
GEMIN8	gem nuclear organelle associated protein 8 [Source:HGNC Symbol;Acc:HGNC:26044]	nd	nd	nd	nd	-1.11913	4.78362e-17	-1.18859	3.89875e-19	-1.21472	8.83e-20	nd	nd	nd	nd	nd	nd	nd	nd	-1.16469	6e-18	-1.28605	1.02e-21	nd	nd	GEMIN8	6.15027	4.58708	4.17661	10.1903	6.44696	6.14926	5.93817	13.9101	0	0
AC108472.1	0	nd	nd	nd	nd	1.55661	0.000794657	1.09287	0.0300365	nd	nd	nd	nd	nd	nd	nd	nd	nd	nd	nd	nd	nd	nd	nd	nd	AC108472.1	1.78357	2.3864	2.08175	1.95735	1.67014	1.21039	1.08243	0.566084	0	0
AL079343.1	0	nd	nd	nd	nd	1.31426	4.27412e-05	1.0138	0.00283425	nd	nd	nd	nd	nd	nd	nd	nd	nd	nd	nd	nd	nd	nd	nd	nd	AL079343.1	0.868753	1.10012	1.24702	0.992729	1.74981	1.42051	1.33027	0.701353	0	0
AL121983.1	0	nd	nd	nd	nd	1.97522	4.24338e-06	1.20964	0.00987662	nd	nd	nd	nd	nd	nd	nd	nd	nd	nd	nd	nd	nd	nd	nd	nd	AL121983.1	0.243508	0.31337	0.336202	0.236641	7.4979	4.40953	3.63578	1.89947	0	0
AP001527.1	0	nd	nd	nd	nd	1.2987	0.0106076	1.05894	0.0496009	nd	nd	nd	nd	nd	nd	nd	nd	nd	nd	nd	nd	nd	nd	nd	nd	AP001527.1	0.15206	0.105011	0.123242	0.113057	0.630625	0.535899	0.519233	0.255635	0	0
ARHGEF26-AS1	ARHGEF26 antisense RNA 1 [Source:HGNC Symbol;Acc:HGNC:41048]	nd	nd	nd	nd	-1.43663	7.30102e-05	-1.15387	0.00116275	nd	nd	nd	nd	nd	nd	nd	nd	nd	nd	nd	nd	nd	nd	nd	nd	ARHGEF26-AS1	0.24546	0.270638	0.378345	0.325135	0.0897082	0.109381	0.123207	0.241439	0	0
ATP6AP2	ATPase H+ transporting accessory protein 2 [Source:HGNC Symbol;Acc:HGNC:18305]	nd	nd	nd	nd	-1.04081	4.37093e-23	-1.04112	4.43679e-23	nd	nd	nd	nd	nd	nd	nd	nd	nd	nd	nd	nd	nd	nd	nd	nd	ATP6AP2	8.90345	8.95015	9.8922	14.8726	5.91925	5.92074	7.12405	12.1129	0	0
C4orf47	chromosome 4 open reading frame 47 [Source:HGNC Symbol;Acc:HGNC:34346]	nd	nd	nd	nd	-1.28366	0.00197681	-1.16415	0.00625494	nd	nd	nd	nd	nd	nd	nd	nd	nd	nd	nd	nd	nd	nd	nd	nd	C4orf47	0.654746	0.364994	0.387267	0.686745	0.85742	0.932276	1.18757	2.08161	0	0
CCDC60	coiled-coil domain containing 60 [Source:HGNC Symbol;Acc:HGNC:28610]	nd	nd	nd	nd	-1.09516	0.0138696	-1.58576	0.000555606	nd	nd	nd	nd	nd	nd	nd	nd	nd	nd	nd	nd	nd	nd	nd	nd	CCDC60	0.338313	0.279626	0.327995	0.231452	0.286277	0.205523	0.304433	0.615972	0	0
CCDC87	coiled-coil domain containing 87 [Source:HGNC Symbol;Acc:HGNC:25579]	nd	nd	nd	nd	1.63488	0.000162966	1.03698	0.0302289	nd	nd	nd	nd	nd	nd	nd	nd	nd	nd	nd	nd	nd	nd	nd	nd	CCDC87	0.166642	0.21416	0.145771	0.200247	0.403026	0.265906	0.235935	0.127474	0	0
CD36	CD36 molecule [Source:HGNC Symbol;Acc:HGNC:1663]	nd	nd	nd	nd	-1.79835	0.00547123	-2.04121	0.00227315	nd	nd	nd	nd	nd	nd	nd	nd	nd	nd	nd	nd	nd	nd	-1.41353	0.0183051	CD36	0.107118	0.284848	0.228253	0.199502	0.0320297	0.0267571	0.0466942	0.110147	0	0
CDK15	cyclin dependent kinase 15 [Source:HGNC Symbol;Acc:HGNC:14434]	nd	nd	nd	nd	2.24243	0.000736007	1.47938	0.0398761	nd	nd	nd	nd	nd	nd	nd	nd	nd	nd	nd	nd	nd	nd	nd	nd	CDK15	0.00612639	0.013933	0.00868388	0.00631782	0.29865	0.17567	0.120889	0.0619009	0	0
CDKN2D	cyclin dependent kinase inhibitor 2D [Source:HGNC Symbol;Acc:HGNC:1790]	nd	nd	nd	nd	-1.03637	9.68415e-06	-1.13682	1.84355e-06	nd	nd	nd	nd	nd	nd	nd	nd	nd	nd	nd	nd	nd	nd	nd	nd	CDKN2D	6.08263	5.63517	7.85596	6.9118	2.67283	2.49902	3.18327	5.45898	0	0
COL6A3	collagen type VI alpha 3 chain [Source:HGNC Symbol;Acc:HGNC:2213]	nd	nd	nd	nd	-1.27903	0.0183282	-2.01004	0.000268183	nd	nd	nd	nd	nd	nd	nd	nd	nd	nd	nd	nd	nd	nd	nd	nd	COL6A3	0.0451755	0.0190717	0.0312659	0.0236162	0.0924846	0.0558432	0.109574	0.224798	0	0
ERFE	erythroferrone [Source:HGNC Symbol;Acc:HGNC:26727]	nd	nd	nd	nd	-1.34521	0.00221612	-1.0341	0.0204509	nd	nd	nd	nd	nd	nd	nd	nd	nd	nd	nd	nd	nd	nd	nd	nd	ERFE	0.416163	0.373564	0.29144	0.317829	0.197431	0.246941	0.254125	0.50006	0	0
GAL	galanin and GMAP prepropeptide [Source:HGNC Symbol;Acc:HGNC:4114]	nd	nd	nd	nd	-1.41377	0.00612231	-1.64039	0.00208647	nd	nd	nd	nd	nd	nd	nd	nd	nd	nd	nd	nd	nd	nd	nd	nd	GAL	3.18134	5.27565	3.88612	2.70253	0.25149	0.213735	0.356315	0.675212	0	0
GPR50-AS1	GPR50 antisense RNA 1 [Source:HGNC Symbol;Acc:HGNC:40259]	nd	nd	nd	nd	-1.64877	0.0016592	-1.16884	0.0263425	nd	nd	nd	nd	nd	nd	nd	nd	nd	nd	nd	nd	nd	nd	nd	nd	GPR50-AS1	3.12264	3.51597	3.89914	3.27277	0.281616	0.383089	0.439297	0.853499	0	0
HSPB8	heat shock protein family B (small) member 8 [Source:HGNC Symbol;Acc:HGNC:30171]	nd	nd	nd	nd	-1.58163	0.00442585	-1.95009	0.000657833	nd	nd	nd	nd	nd	nd	nd	nd	nd	nd	nd	nd	nd	nd	nd	nd	HSPB8	2.42646	2.46138	4.29316	2.18069	0.26617	0.206524	0.485987	0.797255	0	0
KCNJ9	potassium voltage-gated channel subfamily J member 9 [Source:HGNC Symbol;Acc:HGNC:6270]	nd	nd	nd	nd	-1.06394	0.000282805	-1.20262	5.87661e-05	nd	nd	nd	nd	nd	nd	nd	nd	nd	nd	nd	nd	nd	nd	nd	nd	KCNJ9	0.671676	0.806996	0.981731	0.872314	0.554786	0.50605	0.646636	1.15431	0	0
LHFPL4	LHFPL tetraspan subfamily member 4 [Source:HGNC Symbol;Acc:HGNC:29568]	nd	nd	nd	nd	-1.09834	2.03803e-08	-1.09768	3.72632e-08	nd	nd	nd	nd	nd	nd	nd	nd	nd	nd	nd	nd	nd	nd	nd	nd	LHFPL4	3.87517	3.62657	4.67523	3.95791	1.70572	1.70925	1.91144	3.63784	0	0
LINC02019	long intergenic non-protein coding RNA 2019 [Source:HGNC Symbol;Acc:HGNC:52854]	nd	nd	nd	nd	-1.5571	0.00119424	-1.27998	0.00786856	nd	nd	nd	nd	nd	nd	nd	nd	nd	nd	nd	nd	nd	nd	nd	nd	LINC02019	0.359647	0.245313	0.327719	0.352163	0.233371	0.280849	0.343516	0.6754	0	0
MIR3143	microRNA 3143 [Source:HGNC Symbol;Acc:HGNC:38284]	nd	nd	nd	nd	1.67404	0.0016137	1.21943	0.0314501	nd	nd	nd	nd	nd	nd	nd	nd	nd	nd	nd	nd	nd	nd	nd	nd	MIR3143	2.81597	2.93106	2.3993	2.83559	51.4268	37.618	31.2984	15.9916	0	0
PRDM16	PR/SET domain 16 [Source:HGNC Symbol;Acc:HGNC:14000]	nd	nd	nd	nd	1.51013	1.17519e-14	1.09378	1.04386e-07	nd	nd	nd	nd	nd	nd	nd	nd	nd	nd	nd	nd	nd	nd	nd	nd	PRDM16	1.15059	1.19961	1.25748	1.11997	5.01011	3.75246	3.19378	1.7416	0	0
RBP1	retinol binding protein 1 [Source:HGNC Symbol;Acc:HGNC:9919]	nd	nd	nd	nd	-1.85672	2.01789e-08	-1.30336	0.000172177	nd	nd	nd	nd	nd	nd	nd	nd	nd	nd	nd	nd	nd	nd	nd	nd	RBP1	12.1466	17.0414	17.9726	15.3144	2.1312	3.13075	3.84208	7.69105	0	0
RPL39P5	ribosomal protein L39 pseudogene 5 [Source:HGNC Symbol;Acc:HGNC:26015]	nd	nd	nd	nd	1.22627	0.00958035	1.0597	0.0330853	nd	nd	nd	nd	nd	nd	nd	nd	nd	nd	nd	nd	nd	nd	nd	nd	RPL39P5	0.52715	0.259929	0.208212	0.250486	2.96331	2.64911	2.4499	1.26893	0	0
SEC14L4	SEC14 like lipid binding 4 [Source:HGNC Symbol;Acc:HGNC:20627]	nd	nd	nd	nd	-1.05509	0.0485568	-1.40754	0.0104891	nd	nd	nd	nd	nd	nd	nd	nd	nd	nd	nd	nd	nd	nd	nd	nd	SEC14L4	0.0383552	0.0168524	0.0375993	0.055207	0.235088	0.184427	0.363297	0.485454	0	0
SETD9	SET domain containing 9 [Source:HGNC Symbol;Acc:HGNC:28508]	nd	nd	nd	nd	1.32787	1.90179e-17	1.08233	2.04868e-11	nd	nd	nd	nd	nd	nd	nd	nd	nd	nd	nd	nd	nd	nd	nd	nd	SETD9	2.55638	2.97205	2.39622	1.63628	4.00124	3.3752	3.03993	1.58867	0	0
SLC7A14	solute carrier family 7 member 14 [Source:HGNC Symbol;Acc:HGNC:29326]	nd	nd	nd	nd	-1.86687	1.24004e-05	-1.06921	0.0165986	nd	nd	nd	nd	nd	nd	nd	nd	nd	nd	nd	nd	nd	nd	nd	nd	SLC7A14	0.0895327	0.112849	0.102024	0.126342	0.167282	0.291008	0.316926	0.606906	0	0
SNORD3B-1	small nucleolar RNA, C/D box 3B-1 [Source:HGNC Symbol;Acc:HGNC:10168]	nd	nd	nd	nd	1.31935	1.31848e-07	1.15097	9.5106e-06	nd	nd	nd	nd	nd	nd	nd	nd	nd	nd	nd	nd	nd	nd	nd	nd	SNORD3B-1	3.06471	4.2682	3.23931	2.94969	26.0799	23.2325	19.2396	10.3737	0	0
TNFRSF11B	TNF receptor superfamily member 11b [Source:HGNC Symbol;Acc:HGNC:11909]	nd	nd	nd	nd	-1.35217	0.0301365	-1.3003	0.043139	nd	nd	nd	nd	nd	nd	nd	nd	nd	nd	nd	nd	nd	nd	nd	nd	TNFRSF11B	0.205723	0.352834	0.254615	0.316067	0.246136	0.254466	0.368565	0.625084	0	0
AC011008.2	#N/A	nd	nd	nd	nd	1.3016	5.78192e-05	1.05403	0.00195282	nd	nd	nd	nd	nd	nd	nd	nd	nd	nd	nd	nd	nd	nd	nd	nd	AC011008.2	0.757553	0.907321	0.792985	0.821477	0.968278	0.812174	0.760313	0.389184	0	0
AC063943.3	#N/A	nd	nd	nd	nd	1.25979	0.00538917	1.06616	0.0251114	nd	nd	nd	nd	nd	nd	nd	nd	nd	nd	nd	nd	nd	nd	nd	nd	AC063943.3	1.226	1.35188	1.38869	1.09612	4.06676	3.57755	3.08559	1.69173	0	0
MYT1	#N/A	nd	nd	nd	nd	-1.2387	5.30354e-09	-1.11325	3.3082e-07	nd	nd	nd	nd	nd	nd	nd	nd	nd	nd	nd	nd	nd	nd	nd	nd	MYT1	5.57353	5.39334	6.33706	6.14806	1.88423	2.0589	2.30487	4.42284	0	0
AC080075.1	0	nd	nd	nd	nd	1.29617	0.00156361	nd	nd	nd	nd	nd	nd	nd	nd	nd	nd	nd	nd	1.25555	0.0172278	nd	nd	-1.9256	0.000481146	AC080075.1	0.458034	1.72388	0.823975	0.710502	4.13324	2.96821	3.0761	1.67983	0	0
ADH6	alcohol dehydrogenase 6 (class V) [Source:HGNC Symbol;Acc:HGNC:255]	nd	nd	nd	nd	1.38983	9.94375e-08	nd	nd	nd	nd	nd	nd	nd	nd	nd	nd	1.31311	7.09e-05	nd	nd	nd	nd	nd	nd	ADH6	0.388747	0.207812	0.242808	0.151179	0.906935	0.536592	0.501809	0.344167	0	0
ADM5	adrenomedullin 5 (putative) [Source:HGNC Symbol;Acc:HGNC:27293]	nd	nd	nd	nd	1.15901	1.21815e-07	nd	nd	nd	nd	nd	nd	nd	nd	nd	nd	nd	nd	1.15983	6.5e-06	nd	nd	nd	nd	ADM5	1.54942	3.03849	1.99461	1.32837	16.7032	12.9808	12.9656	7.42468	0	0
AL133523.1	0	nd	nd	nd	nd	nd	nd	1.44602	0.00614355	nd	nd	nd	nd	nd	nd	nd	nd	nd	nd	1.30864	0.0247437	nd	nd	-1.19028	0.036311	AL133523.1	1.0851	2.44869	1.60442	0.971824	2.27787	3.77294	2.6633	1.37035	0	0
ANKRD18A	ankyrin repeat domain 18A [Source:HGNC Symbol;Acc:HGNC:23643]	nd	nd	nd	nd	1.09197	0.000136189	nd	nd	nd	nd	nd	nd	nd	nd	nd	nd	nd	nd	1.02061	0.00540325	nd	nd	nd	nd	ANKRD18A	0.188883	0.270026	0.226505	0.134034	0.759011	0.472684	0.683431	0.354287	0	0
C3orf67	chromosome 3 open reading frame 67 [Source:HGNC Symbol;Acc:HGNC:24763]	nd	nd	nd	nd	nd	nd	-1.06372	0.00813529	nd	nd	nd	nd	nd	nd	nd	nd	nd	nd	-1.60586	0.000183583	nd	nd	1.40675	0.00115948	C3orf67	0.245576	0.0927468	0.146475	0.280222	0.392855	0.262877	0.32936	0.545972	0	0
CLDN4	claudin 4 [Source:HGNC Symbol;Acc:HGNC:2046]	nd	nd	nd	nd	1.42979	1.90138e-05	nd	nd	nd	nd	1.15767	0.00225073	nd	nd	nd	nd	nd	nd	-1.11962	0.00215418	nd	nd	1.16356	0.00107607	CLDN4	2.65691	1.18422	1.36707	2.55816	4.41727	1.97987	2.18889	1.63097	0	0
DACT2	dishevelled binding antagonist of beta catenin 2 [Source:HGNC Symbol;Acc:HGNC:21231]	nd	nd	nd	nd	nd	nd	-1.18207	0.00297545	nd	nd	nd	nd	nd	nd	nd	nd	nd	nd	-1.06592	0.0071553	nd	nd	nd	nd	DACT2	0.681988	0.412063	0.567438	0.853178	0.393249	0.288844	0.411605	0.65605	0	0
GCNT7	glucosaminyl (N-acetyl) transferase family member 7 [Source:HGNC Symbol;Acc:HGNC:16099]	nd	nd	nd	nd	1.09975	0.0126354	nd	nd	nd	nd	1.38045	0.00595537	nd	nd	nd	nd	nd	nd	-1.03812	0.0434087	nd	nd	nd	nd	GCNT7	0.283601	0.180397	0.275573	0.368855	0.564328	0.216161	0.324242	0.261295	0	0
GOLGA8B	golgin A8 family member B [Source:HGNC Symbol;Acc:HGNC:31973]	nd	nd	nd	nd	1.00743	4.22452e-13	nd	nd	nd	nd	nd	nd	nd	nd	nd	nd	1.21274	2.18e-14	nd	nd	nd	nd	nd	nd	GOLGA8B	1.28729	0.898966	0.979614	0.548034	4.41848	3.91332	3.7712	2.18674	0	0
LINC00680	long intergenic non-protein coding RNA 680 [Source:HGNC Symbol;Acc:HGNC:44417]	nd	nd	nd	nd	nd	nd	1.27097	8.64912e-06	nd	nd	nd	nd	nd	nd	nd	nd	nd	nd	1.06895	7.01e-05	nd	nd	-1.18763	6.78e-06	LINC00680	1.44144	3.28841	1.91678	1.54098	1.3105	1.86374	1.19365	0.768089	0	0
LINC01140	long intergenic non-protein coding RNA 1140 [Source:HGNC Symbol;Acc:HGNC:27922]	nd	nd	nd	nd	nd	nd	-1.03018	0.0410796	nd	nd	nd	nd	nd	nd	nd	nd	nd	nd	-2.05296	0.0262693	nd	nd	1.82809	0.0486709	LINC01140	0.0344681	0.00953289	0.0229812	0.0385114	0.125321	0.0792608	0.104083	0.160332	0	0
LINC02482	long intergenic non-protein coding RNA 2482 [Source:HGNC Symbol;Acc:HGNC:53458]	nd	nd	nd	nd	nd	nd	-1.03562	0.00155179	nd	nd	nd	nd	nd	nd	nd	nd	nd	nd	-1.32668	0.000165978	nd	nd	nd	nd	LINC02482	1.71191	1.3232	2.34807	3.27663	2.74175	2.05391	2.88171	4.17788	0	0
LRAT	lecithin retinol acyltransferase [Source:HGNC Symbol;Acc:HGNC:6685]	nd	nd	nd	nd	nd	nd	1.11403	0.00276307	nd	nd	nd	nd	nd	nd	nd	nd	nd	nd	-1.62728	0.000910857	nd	nd	1.28968	0.0112185	LRAT	0.099742	0.0409133	0.0809426	0.128876	0.357096	0.418312	0.370449	0.191139	0	0
MEI4	meiotic double-stranded break formation protein 4 [Source:HGNC Symbol;Acc:HGNC:43638]	nd	nd	nd	nd	nd	nd	-1.57192	0.00247442	nd	nd	1.2541	0.0441547	nd	nd	nd	nd	nd	nd	-1.72449	0.0110254	nd	nd	1.78009	0.00681728	MEI4	0.120976	0.0357484	0.0764632	0.117557	0.253723	0.106148	0.195779	0.313305	0	0
MYO3B	myosin IIIB [Source:HGNC Symbol;Acc:HGNC:15576]	nd	nd	nd	nd	1.09018	0.000543169	nd	nd	nd	nd	1.25991	0.000214191	nd	nd	nd	nd	nd	nd	-1.56664	0.0299207	nd	nd	nd	nd	MYO3B	0.0237576	0.0143915	0.0390985	0.0439718	1.19132	0.49833	0.837474	0.557123	0	0
NAP1L3	nucleosome assembly protein 1 like 3 [Source:HGNC Symbol;Acc:HGNC:7639]	nd	nd	nd	nd	-1.1634	1.44032e-58	nd	nd	nd	nd	nd	nd	nd	nd	nd	nd	-1.22878	2.74e-68	nd	nd	nd	nd	nd	nd	NAP1L3	17.0509	22.3042	20.9277	39.5083	16.4683	18.8447	18.5802	36.6459	0	0
PRSS35	serine protease 35 [Source:HGNC Symbol;Acc:HGNC:21387]	nd	nd	nd	nd	-1.09347	0.00487785	nd	nd	nd	nd	nd	nd	nd	nd	nd	nd	-1.12616	0.0308255	nd	nd	nd	nd	-1.25105	0.00488722	PRSS35	0.459274	1.0927	0.733034	0.989831	2.45923	4.15659	3.12301	5.24143	0	0
RGL3	ral guanine nucleotide dissociation stimulator like 3 [Source:HGNC Symbol;Acc:HGNC:30282]	nd	nd	nd	nd	-1.07289	0.0443489	nd	nd	nd	nd	nd	nd	nd	nd	nd	nd	nd	nd	-2.06576	8.63e-05	nd	nd	1.68921	0.00167035	RGL3	0.359193	0.11095	0.236213	0.46353	0.149145	0.170818	0.321908	0.313274	0	0
SEMA3E	semaphorin 3E [Source:HGNC Symbol;Acc:HGNC:10727]	nd	nd	nd	nd	-1.54345	0.0174019	nd	nd	nd	nd	nd	nd	nd	nd	nd	nd	nd	nd	-1.63774	0.0071245	nd	nd	nd	nd	SEMA3E	0.920945	0.561244	0.929737	1.72995	0.0697573	0.167193	0.127345	0.200764	0	0
SV2B	synaptic vesicle glycoprotein 2B [Source:HGNC Symbol;Acc:HGNC:16874]	nd	nd	nd	nd	nd	nd	-1.43753	0.00197514	nd	nd	nd	nd	nd	nd	nd	nd	-1.04962	0.018845	nd	nd	nd	nd	nd	nd	SV2B	0.086789	0.119925	0.0976011	0.17921	0.0664272	0.0341718	0.057721	0.0917833	0	0
TMSB4XP8	thymosin beta 4, X-linked pseudogene 8 [Source:HGNC Symbol;Acc:HGNC:11885]	nd	nd	nd	nd	nd	nd	-1.06186	0.0152419	nd	nd	nd	nd	nd	nd	nd	nd	nd	nd	-1.1816	0.00231286	nd	nd	nd	nd	TMSB4XP8	13.1522	10.3631	13.5221	23.1857	5.51564	5.10178	8.06515	10.6399	0	0
AC139713.2	#N/A	nd	nd	nd	nd	-1.39082	0.0462891	nd	nd	nd	nd	nd	nd	nd	nd	nd	nd	nd	nd	-1.87292	0.0350617	nd	nd	nd	nd	AC139713.2	0.0286591	0.0101773	0.0134709	0.0375868	0.0318648	0.0386651	0.0858375	0.0840474	0	0
LINC01896	#N/A	nd	nd	nd	nd	-1.57837	1.19463e-05	nd	nd	nd	nd	-1.08876	0.011108	nd	nd	nd	nd	1.03904	0.0234893	nd	nd	nd	nd	nd	nd	LINC01896	5.28325	4.05245	3.40822	2.54427	6.89763	14.6489	13.4616	20.4419	0	0
AC093909.1	0	nd	nd	nd	nd	nd	nd	nd	nd	nd	nd	nd	nd	nd	nd	nd	nd	-1.43253	0.000696052	-1.03676	0.00919052	nd	nd	nd	nd	AC093909.1	0.418074	0.55119	0.76792	1.12039	0.413805	0.463414	0.514891	0.761204	0	0
AC112487.1	0	nd	nd	nd	nd	nd	nd	nd	nd	nd	nd	nd	nd	nd	nd	nd	nd	-1.00967	0.00412287	-1.22998	0.000135652	nd	nd	nd	nd	AC112487.1	1.12398	0.96357	1.34344	2.24435	1.23161	1.07031	0.86441	1.57486	0	0
BX255923.2	0	nd	nd	nd	nd	nd	nd	nd	nd	nd	nd	-1.06181	0.00414076	nd	nd	nd	nd	2.76049	0.00478702	2.37674	0.01214	nd	nd	nd	nd	BX255923.2	0.116211	0.0865705	0.0433453	0.0156516	2.11392	4.40217	2.20995	3.43555	0	0
DDX11L2	DEAD/H-box helicase 11 like 2 [Source:HGNC Symbol;Acc:HGNC:37103]	nd	nd	nd	nd	nd	nd	nd	nd	nd	nd	nd	nd	nd	nd	nd	nd	-1.13279	0.00532973	-1.33424	0.000382476	nd	nd	nd	nd	DDX11L2	0.48445	0.413588	0.635198	1.02353	0.70623	0.618243	0.658612	0.801702	0	0
EIF1AX	eukaryotic translation initiation factor 1A, X-linked [Source:HGNC Symbol;Acc:HGNC:3250]	nd	nd	nd	nd	nd	nd	nd	nd	nd	nd	nd	nd	nd	nd	nd	nd	-1.06474	1.12e-34	-1.10346	3.99e-37	nd	nd	nd	nd	EIF1AX	15.46	15.0558	17.8	31.959	13.7449	13.1581	15.7816	25.5676	0	0
LGI1	leucine rich glioma inactivated 1 [Source:HGNC Symbol;Acc:HGNC:6572]	nd	nd	nd	nd	nd	nd	nd	nd	nd	nd	nd	nd	nd	nd	nd	nd	-1.10414	0.0203474	-1.24645	0.00365409	nd	nd	nd	nd	LGI1	0.0427109	0.0388381	0.0653579	0.0881818	1.50468	1.39872	1.38165	1.58439	0	0
PABPC4L	poly(A) binding protein cytoplasmic 4 like [Source:HGNC Symbol;Acc:HGNC:31955]	nd	nd	nd	nd	nd	nd	nd	nd	nd	nd	nd	nd	nd	nd	nd	nd	-1.40437	9.04e-08	-1.05855	7.13e-05	nd	nd	nd	nd	PABPC4L	0.652289	0.829126	1.03162	1.71216	0.873885	1.0132	1.26554	1.71318	0	0
PSTPIP2	proline-serine-threonine phosphatase interacting protein 2 [Source:HGNC Symbol;Acc:HGNC:9581]	nd	nd	nd	nd	nd	nd	nd	nd	nd	nd	nd	nd	nd	nd	nd	nd	-1.16874	1.69e-30	-1.04401	5.53e-25	nd	nd	nd	nd	PSTPIP2	1.91128	2.08703	2.50997	4.25141	2.26348	2.05052	2.26988	3.88745	0	0
RBM26-AS1	RBM26 antisense RNA 1 [Source:HGNC Symbol;Acc:HGNC:39805]	nd	nd	nd	nd	nd	nd	nd	nd	nd	nd	nd	nd	nd	nd	nd	nd	-1.17747	1.26e-12	-1.04774	2.56e-10	nd	nd	nd	nd	RBM26-AS1	1.0363	1.12943	1.41118	2.31878	1.85173	1.95643	2.33973	3.18052	0	0
ST8SIA6	ST8 alpha-N-acetyl-neuraminide alpha-2,8-sialyltransferase 6 [Source:HGNC Symbol;Acc:HGNC:23317]	nd	nd	nd	nd	nd	nd	nd	nd	nd	nd	nd	nd	nd	nd	nd	nd	-1.49634	0.00416549	-1.43517	0.00312283	nd	nd	nd	nd	ST8SIA6	0.414555	0.437141	0.703142	1.17175	1.139	1.0381	1.09632	1.17736	0	0
TRIM38	tripartite motif containing 38 [Source:HGNC Symbol;Acc:HGNC:10059]	nd	nd	nd	nd	nd	nd	nd	nd	nd	nd	nd	nd	nd	nd	nd	nd	-1.35415	0.0474368	-1.22385	0.0433441	nd	nd	nd	nd	TRIM38	0.0470018	0.051368	0.0688904	0.120284	0.150164	0.100183	0.0725496	0.0850068	0	0
AL353763.2	#N/A	nd	nd	nd	nd	nd	nd	nd	nd	nd	nd	nd	nd	nd	nd	nd	nd	1.58624	0.00155453	1.42688	0.00322498	nd	nd	nd	nd	AL353763.2	0.556927	0.501176	0.359721	0.18613	0.772249	1.08658	0.705952	0.607951	0	0
RAB7B	RAB7B, member RAS oncogene family [Source:HGNC Symbol;Acc:HGNC:30513]	nd	nd	nd	nd	-1.28958	0.00824371	-1.95741	0.000120285	-1.01078	0.0453955	nd	nd	nd	nd	nd	nd	nd	nd	nd	nd	nd	nd	nd	nd	RAB7B	1.43693	1.97143	2.30497	1.46501	0.223897	0.142025	0.267836	0.54844	0	0
NEUROD4	neuronal differentiation 4 [Source:HGNC Symbol;Acc:HGNC:13802]	nd	nd	nd	nd	-2.58855	9.11277e-07	-2.03686	0.000218203	-1.47863	0.00808417	nd	nd	nd	nd	nd	nd	nd	nd	nd	nd	nd	nd	nd	nd	NEUROD4	1.88867	1.79824	2.50141	2.44007	1.93329	2.83755	4.09266	11.58	0	0
BMP4	bone morphogenetic protein 4 [Source:HGNC Symbol;Acc:HGNC:1071]	nd	nd	nd	nd	-2.59955	1.52928e-08	-2.15308	5.29035e-06	-1.5506	0.00109778	nd	nd	nd	nd	nd	nd	nd	nd	nd	nd	nd	nd	nd	nd	BMP4	0.774719	0.650527	0.926401	0.643199	0.70285	0.96061	1.43313	4.26145	0	0
NHLH2	nescient helix-loop-helix 2 [Source:HGNC Symbol;Acc:HGNC:7818]	nd	nd	nd	nd	-2.30128	7.9551e-08	-1.57845	0.000433662	-1.2832	0.00433671	nd	nd	nd	nd	nd	nd	nd	nd	nd	nd	nd	nd	nd	nd	NHLH2	7.29012	6.57036	10.846	12.1065	0.50306	0.830204	0.998644	2.46629	0	0
MICB	#N/A	nd	nd	nd	nd	nd	nd	nd	nd	nd	nd	nd	nd	nd	nd	nd	nd	2.0918	5.67e-07	1.74379	4.14e-05	1.28028	0.00625062	nd	nd	MICB	2.40336	1.88814	1.35312	0.556571	1.02887	1.18445	1.1309	0.733202	0	0
FGF11	fibroblast growth factor 11 [Source:HGNC Symbol;Acc:HGNC:3667]	nd	nd	nd	nd	-1.35254	0.00117396	-1.62479	0.000143257	-1.00206	0.0197416	nd	nd	nd	nd	nd	nd	nd	nd	nd	nd	nd	nd	nd	nd	FGF11	0.331297	0.234234	0.168647	0.295647	0.229722	0.190475	0.288591	0.583076	0	0
USP32P3	ubiquitin specific peptidase 32 pseudogene 3 [Source:HGNC Symbol;Acc:HGNC:43576]	nd	nd	nd	nd	1.8711	4.75417e-05	1.03068	0.0463934	1.02224	0.0496447	nd	nd	nd	nd	nd	nd	nd	nd	nd	nd	nd	nd	nd	nd	USP32P3	0.641693	0.446293	0.623752	0.38314	0.707851	0.3927	0.382077	0.189449	0	0
FAT4	FAT atypical cadherin 4 [Source:HGNC Symbol;Acc:HGNC:23109]	nd	nd	nd	nd	1.72248	4.27651e-12	1.35654	1.70651e-07	1.11542	1.72e-05	nd	nd	nd	nd	nd	nd	nd	nd	nd	nd	nd	nd	nd	nd	FAT4	0.819823	1.31331	0.89172	0.96243	6.99654	5.43566	4.50518	2.10418	0	0
C1QL2	complement C1q like 2 [Source:HGNC Symbol;Acc:HGNC:24181]	nd	nd	nd	nd	-2.20817	0.000884732	nd	nd	-1.29522	0.0480984	-1.74824	0.0313634	nd	nd	nd	nd	nd	nd	1.35993	0.0482299	nd	nd	-1.6695	0.01194	C1QL2	0.167731	0.533858	0.319345	0.206196	0.122643	0.410764	0.225443	0.55856	0	0
SPOCK2	SPARC/osteonectin, cwcv and kazal like domains proteoglycan 2 [Source:HGNC Symbol;Acc:HGNC:13564]	nd	nd	nd	nd	-2.62891	1.18078e-08	-1.90907	7.81917e-05	-1.65796	0.000565957	nd	nd	nd	nd	nd	nd	nd	nd	nd	nd	nd	nd	nd	nd	SPOCK2	1.07658	0.874357	0.980785	1.25061	1.22519	2.02153	2.35668	7.55351	0	0
RGS9BP	regulator of G protein signaling 9 binding protein [Source:HGNC Symbol;Acc:HGNC:30304]	nd	nd	nd	nd	-1.80201	4.04099e-07	nd	nd	-1.26515	0.000500098	-1.32205	0.00111715	nd	nd	nd	nd	nd	nd	-1.65553	0.0157953	nd	nd	nd	nd	RGS9BP	0.0974304	0.0473474	0.0987916	0.150343	0.822714	2.0534	1.17412	2.83597	0	0
GALNT18	polypeptide N-acetylgalactosaminyltransferase 18 [Source:HGNC Symbol;Acc:HGNC:30488]	nd	nd	nd	nd	-1.5413	2.07034e-07	-1.32465	1.48141e-05	-1.0532	0.000567941	nd	nd	nd	nd	nd	nd	nd	nd	nd	nd	nd	nd	nd	nd	GALNT18	3.96593	5.50664	5.07307	3.93994	1.29454	1.50601	1.77935	3.75721	0	0
ABCB5	ATP binding cassette subfamily B member 5 [Source:HGNC Symbol;Acc:HGNC:46]	nd	nd	nd	nd	2.58479	2.36091e-05	1.81833	0.00575003	1.65585	0.0126636	nd	nd	nd	nd	nd	nd	nd	nd	nd	nd	nd	nd	nd	nd	ABCB5	1e-06	1e-06	1e-06	0.00507391	0.174695	0.102584	0.0901937	0.0288295	0	0
LINC01624	#N/A	nd	nd	nd	nd	1.97773	2.43665e-06	1.73037	7.51417e-05	1.40576	0.00155063	nd	nd	nd	nd	nd	nd	nd	nd	nd	nd	nd	nd	nd	nd	LINC01624	0.0295775	0.0319101	0.041897	0.00790954	0.8996	0.758078	0.591042	0.226381	0	0
WNT7B	Wnt family member 7B [Source:HGNC Symbol;Acc:HGNC:12787]	nd	nd	nd	nd	2.03833	6.91547e-19	1.80303	1.36689e-14	1.4703	6.07e-10	nd	nd	nd	nd	nd	nd	nd	nd	nd	nd	nd	nd	nd	nd	WNT7B	0.0582056	0.0730174	0.0847667	0.0395639	27.0051	22.9348	17.8593	6.50947	0	0
AL031666.2	0	nd	nd	nd	nd	1.54147	0.000421543	1.16967	0.0121669	1.04151	0.0290731	nd	nd	nd	nd	nd	nd	nd	nd	nd	nd	nd	nd	nd	nd	AL031666.2	0.183954	0.234372	0.203528	0.23088	0.615523	0.474832	0.424675	0.211385	0	0
AC005840.5	#N/A	nd	nd	nd	nd	2.00341	3.53353e-06	1.29561	0.0059032	1.27549	0.00659538	nd	nd	nd	nd	nd	nd	nd	nd	nd	nd	nd	nd	nd	nd	AC005840.5	0.11371	0.251903	0.240174	0.192493	3.41663	2.09675	2.01113	0.843468	0	0
AC117382.2	0	nd	nd	nd	nd	1.74359	0.000199875	1.49764	0.00227903	1.25362	0.0120359	nd	nd	nd	nd	nd	nd	nd	nd	nd	nd	nd	nd	nd	nd	AC117382.2	0.0617884	0.119873	0.0829151	0.0941029	0.79896	0.676319	0.563932	0.236108	0	0
SYT10	synaptotagmin 10 [Source:HGNC Symbol;Acc:HGNC:19266]	nd	nd	nd	nd	1.05201	0.00394338	1.71128	1.23949e-06	1.0756	0.00385303	nd	nd	nd	nd	nd	nd	nd	nd	nd	nd	nd	nd	nd	nd	SYT10	0.542138	0.978553	0.625893	0.544871	0.434278	0.686421	0.431277	0.208812	0	0
OPTN	optineurin [Source:HGNC Symbol;Acc:HGNC:17142]	nd	nd	nd	nd	-1.25443	2.78587e-08	-1.63497	3.34217e-13	-1.12735	8.98e-07	nd	nd	nd	nd	nd	nd	nd	nd	nd	nd	nd	nd	nd	nd	OPTN	12.2399	11.9477	14.1466	11.3291	3.82517	2.94035	4.10261	9.09295	0	0
AC112196.1	0	nd	nd	nd	nd	1.74286	0.000432506	1.11498	0.0402559	1.11663	0.0403922	nd	nd	nd	nd	nd	nd	nd	nd	nd	nd	nd	nd	nd	nd	AC112196.1	0.474791	0.364675	0.426863	0.371969	1.52411	0.987573	0.978186	0.455538	0	0
BHLHE40	basic helix-loop-helix family member e40 [Source:HGNC Symbol;Acc:HGNC:1046]	nd	nd	nd	nd	-2.01595	0.0100999	-2.30149	0.00426695	-1.68712	0.0386691	nd	nd	nd	nd	nd	nd	nd	nd	nd	nd	nd	nd	nd	nd	BHLHE40	0.789291	0.397418	0.358248	0.828139	0.344369	0.284051	0.426296	1.39222	0	0
PRPH	peripherin [Source:HGNC Symbol;Acc:HGNC:9461]	nd	nd	nd	nd	-3.80205	8.30299e-07	-2.7763	0.000460872	-2.57784	0.00103716	nd	nd	nd	nd	nd	nd	nd	nd	nd	nd	nd	nd	nd	nd	PRPH	0.18018	0.0644088	0.177584	0.121368	0.154123	0.314873	0.353921	2.14775	0	0
AL353759.1	#N/A	nd	nd	nd	nd	2.12447	2.40661e-08	1.27038	0.0022499	1.33059	0.00118063	nd	nd	nd	nd	nd	nd	nd	nd	nd	nd	nd	nd	nd	nd	AL353759.1	0.251784	0.285263	0.248129	0.139532	2.24241	1.23887	1.26601	0.51035	0	0
TAC1	tachykinin precursor 1 [Source:HGNC Symbol;Acc:HGNC:11517]	nd	nd	nd	nd	-5.44076	1.91577e-11	-3.87155	2.01738e-06	-3.65201	5.52e-06	nd	nd	nd	nd	nd	nd	nd	nd	nd	nd	nd	nd	nd	nd	TAC1	0.729962	0.764932	1.41097	0.995168	0.215217	0.641418	0.732645	9.41515	0	0
SYT2	synaptotagmin 2 [Source:HGNC Symbol;Acc:HGNC:11510]	nd	nd	nd	nd	-1.20878	4.96007e-05	-1.61208	1.20803e-07	-1.10873	0.000244225	nd	nd	nd	nd	nd	nd	nd	nd	nd	nd	nd	nd	nd	nd	SYT2	0.327471	0.322846	0.482614	0.399275	0.278421	0.209825	0.294165	0.6392	0	0
COL5A3	collagen type V alpha 3 chain [Source:HGNC Symbol;Acc:HGNC:14864]	nd	nd	nd	nd	-2.1912	2.41767e-07	-2.80807	8.02629e-11	-1.9696	4.27e-06	nd	nd	nd	nd	nd	nd	nd	nd	nd	nd	nd	nd	nd	nd	COL5A3	3.07584	3.78062	4.71133	3.28388	0.258262	0.168394	0.293437	1.17859	0	0
NOTUM	notum, palmitoleoyl-protein carboxylesterase [Source:HGNC Symbol;Acc:HGNC:27106]	nd	nd	nd	nd	-3.84234	2.68279e-11	-2.57353	9.83491e-06	-2.5575	8.27e-06	nd	nd	nd	nd	nd	nd	nd	nd	nd	nd	nd	nd	nd	nd	NOTUM	0.367724	0.197471	0.349527	0.32135	0.232172	0.562187	0.559648	3.33451	0	0
ISG15	ISG15 ubiquitin-like modifier [Source:HGNC Symbol;Acc:HGNC:4053]	nd	nd	nd	nd	-1.62669	1.14957e-11	-1.10724	1.05389e-05	-1.09137	1.03e-05	nd	nd	nd	nd	nd	nd	nd	nd	nd	nd	nd	nd	nd	nd	ISG15	10.7849	8.16266	8.46795	12.4309	12.8115	18.3752	18.2209	39.3207	0	0
ZNF300	zinc finger protein 300 [Source:HGNC Symbol;Acc:HGNC:13091]	nd	nd	nd	nd	-1.7569	5.94562e-37	nd	nd	nd	nd	-1.6221	3.4e-31	nd	nd	nd	nd	-1.05969	1.41e-14	nd	nd	-1.12664	1.78e-16	nd	nd	ZNF300	3.98229	5.7539	3.76454	8.21052	2.39434	7.36909	4.27336	8.03735	0	0
LARP1P1	La ribonucleoprotein domain family member 1 pseudogene 1 [Source:HGNC Symbol;Acc:HGNC:23183]	nd	nd	nd	nd	3.65957	1.19583e-06	2.40885	0.00348932	2.43758	0.00287483	nd	nd	nd	nd	nd	nd	nd	nd	nd	nd	nd	nd	nd	nd	LARP1P1	0.0787673	0.26432	0.135325	0.0758873	4.12459	1.74149	1.71988	0.335289	0	0
ETS1	ETS proto-oncogene 1, transcription factor [Source:HGNC Symbol;Acc:HGNC:3488]	nd	nd	nd	nd	-2.05302	2.23655e-05	-2.0144	5.37699e-05	-1.64098	0.000994626	nd	nd	nd	nd	nd	nd	nd	nd	nd	nd	nd	nd	nd	nd	ETS1	7.84177	7.95435	10.1435	7.92804	0.743877	0.764296	0.971747	3.08519	0	0
CSF3R	colony stimulating factor 3 receptor [Source:HGNC Symbol;Acc:HGNC:2439]	nd	nd	nd	nd	1.83556	2.11234e-05	1.18379	0.0110061	1.21908	0.00824961	nd	nd	nd	nd	nd	nd	nd	nd	nd	nd	nd	nd	nd	nd	CSF3R	0.0268203	0.0166126	0.0276243	0.0305312	0.386589	0.246496	0.248377	0.107108	0	0
HIST1H2BPS2	histone cluster 1 H2B pseudogene 2 [Source:HGNC Symbol;Acc:HGNC:4754]	nd	nd	nd	nd	2.99901	4.32571e-05	2.39762	0.00204661	2.18225	0.00537257	nd	nd	nd	nd	nd	nd	nd	nd	nd	nd	nd	nd	nd	nd	HIST1H2BPS2	1e-06	0.0333645	0.0583966	0.0759924	3.2179	2.12599	1.78258	0.409337	0	0
AL589987.1	0	nd	nd	nd	nd	1.48344	0.000742072	1.24694	0.00705764	1.10497	0.0191981	nd	nd	nd	nd	nd	nd	nd	nd	nd	nd	nd	nd	nd	nd	AL589987.1	1.10024	0.823275	1.36549	1.2023	1.56041	1.32772	1.17357	0.55199	0	0
ADAM28	ADAM metallopeptidase domain 28 [Source:HGNC Symbol;Acc:HGNC:206]	nd	nd	nd	nd	2.34056	5.3228e-12	1.62727	6.5391e-06	1.61092	6.05e-06	nd	nd	nd	nd	nd	nd	nd	nd	nd	nd	nd	nd	nd	nd	ADAM28	0.0105737	0.0249882	0.0147031	0.031784	0.949389	0.578956	0.562509	0.18546	0	0
ITM2A	integral membrane protein 2A [Source:HGNC Symbol;Acc:HGNC:6173]	nd	nd	nd	nd	-1.36644	2.02583e-06	nd	nd	-1.11786	0.000119997	nd	nd	nd	nd	nd	nd	nd	nd	-1.369	1.24e-05	nd	nd	nd	nd	ITM2A	1.04977	0.615522	1.06236	1.56825	1.0421	1.4944	1.20901	2.65734	0	0
MMP14	matrix metallopeptidase 14 [Source:HGNC Symbol;Acc:HGNC:7160]	nd	nd	nd	nd	-1.32112	0.000850106	-1.50672	0.000200758	-1.15819	0.00454173	nd	nd	nd	nd	nd	nd	nd	nd	nd	nd	nd	nd	nd	nd	MMP14	18.9864	13.8823	19.1152	10.1696	3.10888	2.73515	3.41432	7.75425	0	0
THBD	thrombomodulin [Source:HGNC Symbol;Acc:HGNC:11784]	nd	nd	nd	nd	-1.11437	0.0131038	-1.64418	0.000642389	-1.1305	0.0144367	nd	nd	nd	nd	nd	nd	nd	nd	nd	nd	nd	nd	nd	nd	THBD	0.478527	0.688367	0.716045	0.60139	0.0990242	0.0687611	0.10226	0.214399	0	0
AP001267.2	0	nd	nd	nd	nd	2.01611	0.000764252	1.51619	0.0173638	1.46329	0.021864	nd	nd	nd	nd	nd	nd	nd	nd	nd	nd	nd	nd	nd	nd	AP001267.2	0.0820974	0.137725	0.0953591	0.11724	0.967648	0.68695	0.644934	0.237154	0	0
KCNK12	potassium two pore domain channel subfamily K member 12 [Source:HGNC Symbol;Acc:HGNC:6274]	nd	nd	nd	nd	2.43884	1.40507e-10	1.49626	0.000230129	1.63439	3.68e-05	nd	nd	nd	nd	nd	nd	nd	nd	nd	nd	nd	nd	nd	nd	KCNK12	4.24382	6.12051	3.08357	4.64237	6.39647	3.3326	3.59253	1.16989	0	0
VLDLR-AS1	VLDLR antisense RNA 1 [Source:HGNC Symbol;Acc:HGNC:49621]	nd	nd	nd	nd	-1.6725	1.08196e-10	-1.30547	2.57045e-07	-1.23754	1e-06	nd	nd	nd	nd	nd	nd	nd	nd	nd	nd	nd	nd	nd	nd	VLDLR-AS1	0.759307	0.676519	0.795424	0.876851	0.273992	0.352392	0.363948	0.866355	0	0
NHLH1	nescient helix-loop-helix 1 [Source:HGNC Symbol;Acc:HGNC:7817]	nd	nd	nd	nd	-1.14865	0.000180602	-2.19554	2.56455e-13	-1.39196	5.87e-06	1.0469	0.00330239	nd	nd	nd	nd	nd	nd	nd	nd	nd	nd	nd	nd	NHLH1	5.95961	4.9225	7.02169	7.66711	5.34957	2.59102	4.43745	11.8282	0	0
AC011379.2	0	nd	nd	nd	nd	1.79704	0.000852523	1.27311	0.0290688	1.2811	0.0282212	nd	nd	nd	nd	nd	nd	nd	nd	nd	nd	nd	nd	-1.79294	0.0303099	AC011379.2	0.014171	0.048362	0.0342413	0.0286812	0.176943	0.12306	0.12106	0.0510275	0	0
SERHL	serine hydrolase-like (pseudogene) [Source:HGNC Symbol;Acc:HGNC:14408]	nd	nd	nd	nd	-1.90389	1.06088e-05	nd	nd	-1.34949	0.00118778	-1.14161	0.0395124	nd	nd	nd	nd	nd	nd	-1.30999	0.0178154	nd	nd	nd	nd	SERHL	0.258249	0.140763	0.310027	0.345551	0.236621	0.530112	0.343331	0.887795	0	0
L1CAM	L1 cell adhesion molecule [Source:HGNC Symbol;Acc:HGNC:6470]	nd	nd	nd	nd	-1.27526	1.76453e-08	-1.25274	6.39918e-08	-1.06326	4.18e-06	nd	nd	nd	nd	nd	nd	nd	nd	nd	nd	nd	nd	nd	nd	L1CAM	14.2696	17.9919	21.1882	12.3164	2.44049	2.47946	2.77288	5.88493	0	0
GRP	gastrin releasing peptide [Source:HGNC Symbol;Acc:HGNC:4605]	nd	nd	nd	nd	-4.27022	5.42464e-07	-5.62754	3.77335e-08	-4.1662	1.03e-06	nd	nd	nd	nd	nd	nd	nd	nd	nd	nd	nd	nd	nd	nd	GRP	1.2097	1.93387	1.56367	1.36165	0.179306	0.0665786	0.187614	3.38187	0	0
WEE2-AS1	#N/A	nd	nd	nd	nd	nd	nd	nd	nd	nd	nd	nd	nd	nd	nd	nd	nd	1.9118	3.59e-06	1.45783	0.000779024	1.42233	0.00151574	nd	nd	WEE2-AS1	0.392666	0.285323	0.272733	0.104318	0.330084	0.318152	0.281082	0.276012	0	0
AL391650.1	#N/A	nd	nd	nd	nd	-2.26858	2.74457e-07	-1.95592	1.5118e-05	-1.78843	6.25e-05	nd	nd	nd	nd	nd	nd	nd	nd	nd	nd	nd	nd	nd	nd	AL391650.1	0.318559	0.451272	0.46838	0.399527	0.927596	1.15508	1.27356	4.46209	0	0
AC003986.1	0	nd	nd	nd	nd	-4.77207	7.06733e-06	-2.54624	0.00462504	-3.11045	0.000654942	nd	nd	nd	nd	nd	nd	nd	nd	nd	nd	nd	nd	nd	nd	AC003986.1	3.94513	7.37622	2.0476	5.49237	0.0435158	0.203411	0.13428	1.18161	0	0
ALCAM	activated leukocyte cell adhesion molecule [Source:HGNC Symbol;Acc:HGNC:400]	nd	nd	nd	nd	-3.37672	6.14418e-09	-2.41123	7.97653e-05	-2.46339	3.96e-05	nd	nd	nd	nd	nd	nd	nd	nd	nd	nd	nd	nd	-1.7015	0.00791625	ALCAM	7.01435	22.8155	10.5542	14.1424	1.58113	3.09064	2.92211	16.4089	0	0
LINC00683	long intergenic non-protein coding RNA 683 [Source:HGNC Symbol;Acc:HGNC:44467]	nd	nd	nd	nd	1.66279	0.000284827	1.3032	0.0075879	1.26979	0.00951406	nd	nd	nd	nd	nd	nd	nd	nd	nd	nd	nd	nd	nd	nd	LINC00683	0.117873	0.132925	0.136473	0.206857	0.241512	0.189618	0.18204	0.0768463	0	0
MAMLD1	mastermind like domain containing 1 [Source:HGNC Symbol;Acc:HGNC:2568]	nd	nd	nd	nd	-4.18246	7.6782e-06	-2.27482	0.010815	-2.76553	0.00186828	nd	nd	nd	nd	nd	nd	nd	nd	nd	nd	nd	nd	nd	nd	MAMLD1	0.45266	0.479891	0.914861	0.459721	0.0242316	0.0910932	0.064317	0.440255	0	0
TTR	transthyretin [Source:HGNC Symbol;Acc:HGNC:12405]	nd	nd	nd	nd	-6.21344	6.39766e-07	-4.69093	2.21258e-05	-4.6703	2e-05	nd	nd	nd	nd	nd	nd	nd	nd	nd	nd	nd	nd	nd	nd	TTR	2.43637	4.88824	2.81072	4.2896	0.0254224	0.0711652	0.0703106	1.83189	0	0
IGF2	insulin like growth factor 2 [Source:HGNC Symbol;Acc:HGNC:5466]	nd	nd	nd	nd	-1.05477	0.000459335	-1.72721	1.26776e-08	-1.19311	8.64e-05	nd	nd	nd	nd	nd	nd	nd	nd	nd	nd	nd	nd	nd	nd	IGF2	0.815144	0.73844	0.607015	0.540379	0.745821	0.470095	0.66763	1.5469	0	0
SSTR2	somatostatin receptor 2 [Source:HGNC Symbol;Acc:HGNC:11331]	nd	nd	nd	nd	-1.50931	1.70677e-05	-1.90433	7.90567e-08	-1.47587	3.26e-05	nd	nd	nd	nd	nd	nd	nd	nd	nd	nd	nd	nd	nd	nd	SSTR2	3.2688	6.19595	5.28398	3.44492	1.68726	1.28457	1.69352	4.78879	0	0
ADAMTS20	ADAM metallopeptidase with thrombospondin type 1 motif 20 [Source:HGNC Symbol;Acc:HGNC:17178]	nd	nd	nd	nd	-2.18733	9.32485e-14	-1.25259	5.53376e-05	-1.49218	7.71e-07	nd	nd	nd	nd	nd	nd	nd	nd	nd	nd	nd	nd	nd	nd	ADAMTS20	0.386285	0.438046	0.388554	0.536169	1.10636	2.11644	1.75805	5.02366	0	0
LINC01836	long intergenic non-protein coding RNA 1836 [Source:HGNC Symbol;Acc:HGNC:52652]	nd	nd	nd	nd	1.80734	0.00154606	1.23185	0.0468813	1.32261	0.0310286	nd	nd	nd	nd	nd	nd	nd	nd	nd	nd	nd	nd	nd	nd	LINC01836	0.985536	0.585163	0.998933	1.08713	1.5292	1.02989	1.0805	0.433637	0	0
TFCP2L1	transcription factor CP2 like 1 [Source:HGNC Symbol;Acc:HGNC:17925]	nd	nd	nd	nd	nd	nd	-1.40234	0.0255341	-1.3455	0.0330499	nd	nd	nd	nd	nd	nd	nd	nd	-1.68559	0.0129612	nd	nd	1.60078	0.0165281	TFCP2L1	0.101858	0.0336461	0.0695239	0.109346	0.0804305	0.0541771	0.055227	0.14255	0	0
PILRB	paired immunoglobin-like type 2 receptor beta [Source:HGNC Symbol;Acc:HGNC:18297]	nd	nd	nd	nd	-1.42623	2.47249e-20	-1.28585	7.31848e-17	-1.18311	2.55e-14	nd	nd	nd	nd	nd	nd	nd	nd	nd	nd	nd	nd	nd	nd	PILRB	1.10034	1.39318	1.46631	1.88368	1.46904	1.6237	1.70884	3.91973	0	0
EGFL6	EGF like domain multiple 6 [Source:HGNC Symbol;Acc:HGNC:3235]	nd	nd	nd	nd	nd	nd	nd	nd	nd	nd	nd	nd	nd	nd	nd	nd	-1.50077	0.000270688	-1.04098	0.0112007	-1.11463	0.00858308	nd	nd	EGFL6	0.538688	0.74271	0.697505	1.51353	2.91286	2.12536	1.98861	3.25795	0	0
SNORD12C	small nucleolar RNA, C/D box 12C [Source:HGNC Symbol;Acc:HGNC:10105]	nd	nd	nd	nd	1.7572	4.11749e-06	1.36821	0.000657828	1.37062	0.000551505	nd	nd	nd	nd	nd	nd	nd	nd	nd	nd	nd	nd	nd	nd	SNORD12C	11.8071	13.0943	12.3885	11.6412	64.1524	49.0963	48.1405	18.8373	0	0
SLCO4C1	solute carrier organic anion transporter family member 4C1 [Source:HGNC Symbol;Acc:HGNC:23612]	nd	nd	nd	nd	-2.13443	5.78192e-05	-1.1005	0.0400317	-1.42092	0.00744654	nd	nd	nd	nd	nd	nd	nd	nd	nd	nd	nd	nd	nd	nd	SLCO4C1	0.0581392	0.0746434	0.0931181	0.116211	0.098536	0.200353	0.157066	0.426914	0	0
RNU5B-1	RNA, U5B small nuclear 1 [Source:HGNC Symbol;Acc:HGNC:10212]	nd	nd	nd	nd	2.03383	1.60107e-06	1.19746	0.00953955	1.41969	0.00155593	nd	nd	nd	nd	nd	nd	nd	nd	nd	nd	nd	nd	nd	nd	RNU5B-1	1.55383	2.11668	1.99874	1.33545	32.584	18.27	20.8491	7.92387	0	0
AC015813.3	0	nd	nd	nd	nd	2.00749	6.18868e-08	1.09831	0.00719137	1.36488	0.00052803	nd	nd	nd	nd	nd	nd	nd	nd	nd	nd	nd	nd	nd	nd	AC015813.3	0.0711638	0.0770684	0.0933763	0.118684	0.681995	0.363051	0.427722	0.16772	0	0
ADGRG6	adhesion G protein-coupled receptor G6 [Source:HGNC Symbol;Acc:HGNC:13841]	nd	nd	nd	nd	-2.1402	0.000123442	-1.50277	0.0103966	-1.60565	0.00544647	nd	nd	nd	nd	nd	nd	nd	nd	nd	nd	nd	nd	nd	nd	ADGRG6	0.231465	0.287394	0.396739	0.272169	0.348144	0.542588	0.495795	1.53348	0	0
LY6H	#N/A	nd	nd	nd	nd	-1.09577	0.000463465	-1.33201	2.9682e-05	-1.07242	0.000772033	nd	nd	nd	nd	nd	nd	nd	nd	nd	nd	nd	nd	nd	nd	LY6H	5.60298	5.20797	7.36837	7.67945	5.54593	4.706	5.52152	11.8333	0	0
UQCRFS1	ubiquinol-cytochrome c reductase, Rieske iron-sulfur polypeptide 1 [Source:HGNC Symbol;Acc:HGNC:12587]	nd	nd	nd	nd	-1.20833	1.16901e-64	nd	nd	-1.02544	7.77e-48	-1.04892	2.43e-48	nd	nd	nd	nd	-1.11035	1.41e-61	nd	nd	nd	nd	-1.0495	2.02e-54	UQCRFS1	7.61352	15.7195	8.81093	16.1889	6.39078	13.2288	7.12126	14.6679	0	0
AC100812.1	0	nd	nd	nd	nd	1.68858	6.6983e-05	1.22044	0.00738929	1.28786	0.0042092	nd	nd	nd	nd	nd	nd	nd	nd	nd	nd	nd	nd	nd	nd	AC100812.1	1.19744	1.58939	1.78603	1.37264	2.6299	1.90094	1.98978	0.819319	0	0
FRMD3	FERM domain containing 3 [Source:HGNC Symbol;Acc:HGNC:24125]	nd	nd	nd	nd	-1.76511	5.53063e-06	-1.6344	4.31615e-05	-1.50736	0.000137639	nd	nd	nd	nd	nd	nd	nd	nd	nd	nd	nd	nd	-1.36659	0.000824947	FRMD3	0.513987	1.32643	0.887999	0.689049	0.480954	0.527411	0.563772	1.63238	0	0
MYLK3	myosin light chain kinase 3 [Source:HGNC Symbol;Acc:HGNC:29826]	nd	nd	nd	nd	-2.34835	6.24653e-05	-2.21268	0.000255345	-2.02514	0.000739257	nd	nd	nd	nd	nd	nd	nd	nd	nd	nd	nd	nd	nd	nd	MYLK3	0.148401	0.124414	0.112812	0.115515	0.26174	0.287912	0.321725	1.33428	0	0
LYPD1	LY6/PLAUR domain containing 1 [Source:HGNC Symbol;Acc:HGNC:28431]	nd	nd	nd	nd	-2.78297	7.41206e-08	-1.37186	0.0133599	-1.8503	0.000548262	-1.41111	0.0293748	nd	nd	nd	nd	nd	nd	nd	nd	nd	nd	nd	nd	LYPD1	3.09389	4.34497	2.72886	4.34067	1.33533	3.55549	2.50376	9.18283	0	0
RARG	retinoic acid receptor gamma [Source:HGNC Symbol;Acc:HGNC:9866]	nd	nd	nd	nd	-1.06185	0.00459613	-1.33133	0.000498501	-1.06682	0.0053721	nd	nd	nd	nd	nd	nd	nd	nd	nd	nd	nd	nd	nd	nd	RARG	1.35739	0.690049	1.04667	1.06273	0.563803	0.46967	0.553366	1.17695	0	0
FOXG1-AS1	FOXG1 antisense RNA 1 (head to head) [Source:HGNC Symbol;Acc:HGNC:50663]	nd	nd	nd	nd	6.26023	1.99482e-05	4.65891	0.00271305	4.86751	0.00142978	nd	nd	nd	nd	nd	nd	nd	nd	nd	nd	nd	nd	nd	nd	FOXG1-AS1	0.328923	0.0850143	0.0987305	0.0916614	3.58325	1.18174	1.33315	0.0464264	0	0
AMHR2	anti-Mullerian hormone receptor type 2 [Source:HGNC Symbol;Acc:HGNC:465]	nd	nd	nd	nd	-2.6924	9.25985e-06	-2.1941	0.00046324	-2.17837	0.000434053	nd	nd	nd	nd	nd	nd	nd	nd	nd	nd	nd	nd	nd	nd	AMHR2	0.106026	0.129406	0.128267	0.145903	0.388505	0.550117	0.546513	2.5159	0	0
KIF12	kinesin family member 12 [Source:HGNC Symbol;Acc:HGNC:21495]	nd	nd	nd	nd	-1.99014	0.00458513	-1.85873	0.0104955	-1.71673	0.0179155	nd	nd	nd	nd	nd	nd	nd	nd	nd	nd	nd	nd	nd	nd	KIF12	0.122794	0.0429607	0.0660299	0.0914637	0.404709	0.444944	0.481435	1.59926	0	0
PLS3	plastin 3 [Source:HGNC Symbol;Acc:HGNC:9091]	nd	nd	nd	nd	-1.13155	5.06707e-25	nd	nd	nd	nd	nd	nd	nd	nd	nd	nd	-1.53589	1.26e-44	nd	nd	-1.19084	6.36e-27	nd	nd	PLS3	10.5567	17.6515	13.2393	30.2117	31.2139	48.8174	37.626	68.0037	0	0
BX088645.1	#N/A	nd	nd	nd	nd	1.47297	0.000578998	1.13999	0.0121892	1.1704	0.00973979	nd	nd	nd	nd	nd	nd	nd	nd	nd	nd	nd	nd	nd	nd	BX088645.1	0.185721	0.141318	0.0899937	0.057596	0.908975	0.720762	0.721934	0.325581	0	0
ZNF385D	zinc finger protein 385D [Source:HGNC Symbol;Acc:HGNC:26191]	nd	nd	nd	nd	-2.25327	6.0615e-15	-1.14938	0.00015004	-1.5247	2.21e-07	-1.10389	0.00123338	nd	nd	nd	nd	nd	nd	nd	nd	nd	nd	nd	nd	ZNF385D	0.826458	0.919052	0.91674	0.669218	0.306424	0.65806	0.498048	1.44961	0	0
PIR	pirin [Source:HGNC Symbol;Acc:HGNC:30048]	nd	nd	nd	nd	-1.30005	9.347e-24	nd	nd	-1.04253	1.2e-15	nd	nd	nd	nd	nd	nd	-1.0242	2.61e-14	nd	nd	nd	nd	nd	nd	PIR	3.46839	6.54698	3.87994	6.98661	4.48755	8.52231	5.26453	10.9586	0	0
SOX21-AS1	SOX21 antisense divergent transcript 1 [Source:HGNC Symbol;Acc:HGNC:39807]	nd	nd	nd	nd	1.61326	2.47377e-07	1.04301	0.0017276	1.19371	0.000229021	nd	nd	nd	nd	nd	nd	nd	nd	nd	nd	nd	nd	nd	nd	SOX21-AS1	15.1286	14.2201	13.7907	14.7215	37.3102	25.1742	27.3769	12.0797	0	0
EDIL3	EGF like repeats and discoidin domains 3 [Source:HGNC Symbol;Acc:HGNC:3173]	nd	nd	nd	nd	-1.25319	0.00058565	-1.55323	2.81077e-05	-1.26165	0.000663476	nd	nd	nd	nd	nd	nd	nd	nd	nd	nd	nd	nd	nd	nd	EDIL3	3.17516	2.67345	3.75997	4.49636	4.09566	3.32871	3.99549	9.72994	0	0
GCK	glucokinase [Source:HGNC Symbol;Acc:HGNC:4195]	nd	nd	nd	nd	-1.31757	9.9942e-05	-1.32925	0.000113688	-1.19019	0.000518801	nd	nd	nd	nd	nd	nd	nd	nd	nd	nd	nd	nd	nd	nd	GCK	0.850965	0.761774	1.1348	0.93971	0.301245	0.299526	0.322759	0.750159	0	0
HIST1H1T	histone cluster 1 H1 family member t [Source:HGNC Symbol;Acc:HGNC:4720]	nd	nd	nd	nd	1.59947	2.17575e-10	1.16124	1.45034e-05	1.24273	2.13e-06	nd	nd	nd	nd	nd	nd	nd	nd	nd	nd	nd	nd	nd	nd	HIST1H1T	8.76603	8.45968	6.7467	5.98119	8.43903	6.23492	6.4693	2.76699	0	0
ADAMTS9-AS1	ADAMTS9 antisense RNA 1 [Source:HGNC Symbol;Acc:HGNC:40625]	nd	nd	nd	nd	1.70378	0.000121266	nd	nd	1.34519	0.00364339	1.24867	0.0156834	nd	nd	nd	nd	nd	nd	1.28154	0.00831798	nd	nd	-1.39735	0.00304649	ADAMTS9-AS1	0.182691	0.479825	0.29817	0.192414	0.68957	0.289891	0.527803	0.209939	0	0
AP000229.1	0	nd	nd	nd	nd	1.13912	0.00820597	1.24921	0.00409625	1.0807	0.0154423	nd	nd	nd	nd	nd	nd	nd	nd	nd	nd	nd	nd	nd	nd	AP000229.1	0.372857	0.408562	0.37717	0.348006	0.49291	0.53167	0.458321	0.220986	0	0
POU5F2	POU domain class 5, transcription factor 2 [Source:HGNC Symbol;Acc:HGNC:26367]	nd	nd	nd	nd	1.53003	2.70992e-05	1.13427	0.00347558	1.20642	0.00162006	nd	nd	nd	nd	nd	nd	nd	nd	nd	nd	nd	nd	nd	nd	POU5F2	0.0767222	0.0677028	0.0536775	0.0608672	0.306191	0.231919	0.239641	0.105341	0	0
LINC00461	long intergenic non-protein coding RNA 461 [Source:HGNC Symbol;Acc:HGNC:42810]	nd	nd	nd	nd	3.01284	5.90941e-07	1.74423	0.00795074	2.15642	0.000663476	nd	nd	nd	nd	nd	nd	nd	nd	nd	nd	nd	nd	nd	nd	LINC00461	0.939681	0.994014	1.63051	1.07365	0.674713	0.280118	0.364621	0.0821407	0	0
AP000808.1	0	nd	nd	nd	nd	1.77874	0.000101976	1.42831	0.00323597	1.45761	0.00248397	nd	nd	nd	nd	nd	nd	nd	nd	nd	nd	nd	nd	nd	nd	AP000808.1	0.0677127	0.112315	0.0798575	0.0867085	0.387507	0.302423	0.302302	0.112336	0	0
ADAMTS9	ADAM metallopeptidase with thrombospondin type 1 motif 9 [Source:HGNC Symbol;Acc:HGNC:13202]	nd	nd	nd	nd	1.32871	0.00312603	nd	nd	1.11261	0.0174497	nd	nd	nd	nd	nd	nd	nd	nd	1.10687	0.0275378	nd	nd	-1.22114	0.0109142	ADAMTS9	6.20328	14.4528	8.09181	6.60857	17.5883	9.79869	14.8528	6.94488	0	0
AC104407.1	0	nd	nd	nd	nd	2.05116	0.00139941	1.45645	0.03598	1.6056	0.0186077	nd	nd	nd	nd	nd	nd	nd	nd	nd	nd	nd	nd	nd	nd	AC104407.1	1e-06	0.026154	0.0164762	0.0230852	0.647052	0.428071	0.461254	0.154165	0	0
DMRTA2	DMRT like family A2 [Source:HGNC Symbol;Acc:HGNC:13908]	nd	nd	nd	nd	2.65511	3.44536e-07	1.51966	0.00674336	1.91798	0.000395892	nd	nd	nd	nd	nd	nd	nd	nd	nd	nd	nd	nd	nd	nd	DMRTA2	0.0702691	0.0998942	0.112275	0.075544	16.4913	7.50136	9.70574	2.58679	0	0
DOK5	docking protein 5 [Source:HGNC Symbol;Acc:HGNC:16173]	nd	nd	nd	nd	-2.52622	4.49772e-10	-1.95397	2.47593e-06	-2.06068	4.61e-07	nd	nd	nd	nd	nd	nd	nd	nd	nd	nd	nd	nd	nd	nd	DOK5	1.86965	2.03002	2.46537	2.19124	0.761552	1.13388	1.03216	4.37659	0	0
AC097461.1	0	nd	nd	nd	nd	1.56725	5.15281e-06	1.69662	1.02252e-06	1.50177	1.76e-05	nd	nd	nd	nd	nd	nd	nd	nd	nd	nd	nd	nd	nd	nd	AC097461.1	0.71245	0.935074	0.70493	0.467402	0.824653	0.898175	0.768649	0.275799	0	0
AP1M2	adaptor related protein complex 1 mu 2 subunit [Source:HGNC Symbol;Acc:HGNC:558]	nd	nd	nd	nd	nd	nd	nd	nd	nd	nd	nd	nd	nd	nd	nd	nd	-2.77495	9.59e-06	-1.28461	0.0374682	-1.86825	0.00245466	-1.49034	0.0287087	AP1M2	0.122527	0.340791	0.220536	0.828896	0.118385	0.155891	0.12816	0.115021	0	0
AC010931.2	0	nd	nd	nd	nd	-1.43784	2.77361e-05	-1.5427	1.0457e-05	-1.37299	7.48e-05	nd	nd	nd	nd	nd	nd	nd	nd	nd	nd	nd	nd	nd	nd	AC010931.2	2.03502	1.94908	2.01911	1.82882	0.393794	0.365838	0.408008	1.06335	0	0
AC090673.1	0	nd	nd	nd	nd	1.14701	0.000151268	1.17313	0.000152154	1.07223	0.000545569	nd	nd	nd	nd	nd	nd	nd	nd	nd	nd	nd	nd	nd	nd	AC090673.1	0.235207	0.324603	0.233018	0.304131	0.652951	0.666475	0.609298	0.292773	0	0
Six3os1_1	#N/A	nd	nd	nd	nd	3.15796	9.01454e-07	2.96157	8.64259e-06	2.83942	1.8e-05	nd	nd	nd	nd	nd	nd	nd	nd	nd	nd	nd	nd	nd	nd	Six3os1_1	65.2008	69.7176	62.4664	56.6419	11.1615	9.658	8.5668	1.2378	0	0
AL157888.1	#N/A	nd	nd	nd	nd	1.68704	0.000870054	1.57866	0.00265897	1.51645	0.00388331	nd	nd	nd	nd	nd	nd	nd	nd	nd	nd	nd	nd	nd	nd	AL157888.1	0.733947	0.866209	0.939781	0.831662	2.35002	2.17583	2.03723	0.724395	0	0
SPDEF	SAM pointed domain containing ETS transcription factor [Source:HGNC Symbol;Acc:HGNC:17257]	nd	nd	nd	nd	-1.91638	0.00127569	-1.30532	0.0298785	-1.49744	0.0128426	nd	nd	nd	nd	nd	nd	nd	nd	nd	nd	nd	nd	nd	nd	SPDEF	0.351594	0.145025	0.195423	0.204714	0.22027	0.337759	0.287778	0.826521	0	0
NOG	noggin [Source:HGNC Symbol;Acc:HGNC:7866]	nd	nd	nd	nd	-1.26517	2.21779e-07	-1.03902	4.13296e-05	-1.0714	1.68e-05	nd	nd	nd	nd	nd	nd	nd	nd	nd	nd	nd	nd	nd	nd	NOG	7.93492	6.83648	7.20655	9.68839	5.54838	6.49805	6.2171	13.3027	0	0
TSC22D1-AS1	TSC22D1 antisense RNA 1 [Source:HGNC Symbol;Acc:HGNC:43684]	nd	nd	nd	nd	1.36159	2.29167e-11	1.01549	2.31952e-06	1.10657	1.44e-07	nd	nd	nd	nd	nd	nd	nd	nd	nd	nd	nd	nd	nd	nd	TSC22D1-AS1	0.467566	0.690563	0.465455	0.499992	2.97685	2.34372	2.44597	1.1507	0	0
SNORD104	small nucleolar RNA, C/D box 104 [Source:HGNC Symbol;Acc:HGNC:32768]	nd	nd	nd	nd	1.37603	3.19879e-05	1.02283	0.00347649	1.11672	0.00113849	nd	nd	nd	nd	nd	nd	nd	nd	nd	nd	nd	nd	nd	nd	SNORD104	36.8233	34.0386	28.5847	39.7551	109.54	85.8301	89.67	41.8983	0	0
NRSN1	neurensin 1 [Source:HGNC Symbol;Acc:HGNC:17881]	nd	nd	nd	nd	-1.61989	4.28728e-05	-2.38333	6.19662e-08	-1.86729	6.25e-06	nd	nd	nd	nd	nd	nd	nd	nd	nd	nd	nd	nd	nd	nd	NRSN1	0.423624	0.487338	0.51767	0.590829	0.119924	0.0710576	0.0998605	0.365933	0	0
AL137060.1	0	nd	nd	nd	nd	2.09226	9.00206e-08	1.3941	0.000936542	1.62824	6.57e-05	nd	nd	nd	nd	nd	nd	nd	nd	nd	nd	nd	nd	nd	nd	AL137060.1	0.102441	0.205773	0.0992741	0.0907975	1.42551	0.880125	1.0181	0.333794	0	0
AC090114.3	#N/A	nd	nd	nd	nd	1.13129	0.00151551	1.12451	0.0021814	1.0558	0.00407578	nd	nd	nd	nd	nd	nd	nd	nd	nd	nd	nd	nd	nd	nd	AC090114.3	0.93749	0.865288	0.867777	0.644275	3.06646	3.05566	2.86029	1.39006	0	0
ESRP1	epithelial splicing regulatory protein 1 [Source:HGNC Symbol;Acc:HGNC:25966]	nd	nd	nd	nd	nd	nd	nd	nd	nd	nd	nd	nd	nd	nd	nd	nd	-1.68252	0.0265727	-3.25468	5.71e-07	-2.31122	0.000569108	1.57215	0.0297924	ESRP1	0.265114	0.0891214	0.168397	0.848257	0.100632	0.050651	0.137615	0.130785	0	0
RNU1-1	#N/A	nd	nd	nd	nd	2.32261	1.95608e-07	1.33721	0.00561712	1.71596	0.000218946	nd	nd	nd	nd	nd	nd	nd	nd	nd	nd	nd	nd	-1.26216	0.040243	RNU1-1	2.09326	4.95392	3.45438	2.19185	65.1941	32.9802	42.029	12.9084	0	0
LAMP5	lysosomal associated membrane protein family member 5 [Source:HGNC Symbol;Acc:HGNC:16097]	nd	nd	nd	nd	-2.91311	3.17346e-12	-1.40163	0.00139259	-2.03195	1.56e-06	-1.51147	0.00229955	nd	nd	nd	nd	nd	nd	nd	nd	nd	nd	nd	nd	LAMP5	0.729559	1.08159	0.805793	1.01164	0.987552	2.80952	1.78538	7.37687	0	0
LMO7	LIM domain 7 [Source:HGNC Symbol;Acc:HGNC:6646]	nd	nd	nd	nd	-1.28202	2.02486e-10	-1.02403	4.7001e-07	-1.08621	8.15e-08	nd	nd	nd	nd	nd	nd	nd	nd	nd	nd	nd	nd	nd	nd	LMO7	0.196593	0.226832	0.256178	0.307189	0.229524	0.275829	0.260068	0.555445	0	0
RBBP7	RB binding protein 7, chromatin remodeling factor [Source:HGNC Symbol;Acc:HGNC:9890]	nd	nd	nd	nd	-1.07849	3.78062e-53	nd	nd	nd	nd	nd	nd	nd	nd	nd	nd	-1.07524	1.59e-53	nd	nd	-1.01644	8.37e-48	nd	nd	RBBP7	26.3715	45.0104	27.156	54.855	24.196	41.6037	31.1272	50.7009	0	0
HENMT1	HEN methyltransferase 1 [Source:HGNC Symbol;Acc:HGNC:26400]	nd	nd	nd	nd	nd	nd	-1.05465	0.00671481	nd	nd	nd	nd	nd	nd	nd	nd	nd	nd	-1.08055	0.00669281	-1.00908	0.0162286	nd	nd	HENMT1	0.40288	0.321891	0.332077	0.669952	0.469641	0.348693	0.384606	0.721873	0	0
CP	ceruloplasmin [Source:HGNC Symbol;Acc:HGNC:2295]	nd	nd	nd	nd	1.46717	0.0145337	1.28767	0.0412936	1.30531	0.0379211	nd	nd	nd	nd	nd	nd	nd	nd	nd	nd	nd	nd	nd	nd	CP	0.0572192	0.0411433	0.0712645	0.0673406	0.172596	0.153461	0.151238	0.0619321	0	0
AL136040.2	#N/A	nd	nd	nd	nd	1.55235	4.96873e-05	1.2068	0.00280939	1.30797	0.000969265	nd	nd	nd	nd	nd	nd	nd	nd	nd	nd	nd	nd	nd	nd	AL136040.2	0.476713	0.817337	0.688161	0.573748	3.49334	2.74956	2.89393	1.18469	0	0
SNCG	synuclein gamma [Source:HGNC Symbol;Acc:HGNC:11141]	nd	nd	nd	nd	-2.19275	1.16952e-08	-2.36075	1.39374e-09	-2.16001	2.62e-08	nd	nd	nd	nd	nd	nd	nd	nd	nd	nd	nd	nd	nd	nd	SNCG	9.68406	8.16694	11.9623	11.1931	5.25956	4.68256	5.27637	23.977	0	0
AC016757.1	0	nd	nd	nd	nd	-2.15576	2.45005e-06	-1.02065	0.0220865	-1.51289	0.000704152	nd	nd	nd	nd	nd	nd	nd	nd	nd	nd	nd	nd	nd	nd	AC016757.1	0.344741	0.182811	0.337354	0.308509	0.1731	0.379066	0.269498	0.762994	0	0
TMEM71	transmembrane protein 71 [Source:HGNC Symbol;Acc:HGNC:26572]	nd	nd	nd	nd	-1.55407	0.0215113	-1.31657	0.0485389	-1.36777	0.0454002	nd	nd	nd	nd	nd	nd	nd	nd	nd	nd	nd	nd	nd	nd	TMEM71	0.309672	0.51367	0.460113	0.264847	0.0502661	0.0606453	0.0549823	0.149232	0	0
AC141586.1	0	nd	nd	nd	nd	1.19437	1.62123e-09	1.20654	1.66877e-09	1.14504	1.18e-08	nd	nd	nd	nd	nd	nd	nd	nd	nd	nd	nd	nd	nd	nd	AC141586.1	1.19892	1.17855	1.23814	0.641	2.45624	2.48574	2.3284	1.06909	0	0
NPY2R	neuropeptide Y receptor Y2 [Source:HGNC Symbol;Acc:HGNC:7957]	nd	nd	nd	nd	3.14178	5.69289e-08	1.66751	0.00853879	2.29716	0.000141177	1.47427	0.0318303	nd	nd	nd	nd	nd	nd	nd	nd	nd	nd	nd	nd	NPY2R	0.0384783	0.050644	0.101957	0.0907023	1.72373	0.621089	0.941681	0.194297	0	0
CA3-AS1	CA3 antisense RNA 1 [Source:HGNC Symbol;Acc:HGNC:51657]	nd	nd	nd	nd	2.86981	9.80262e-09	2.06913	9.40047e-05	2.36622	4.17e-06	nd	nd	nd	nd	nd	nd	nd	nd	nd	nd	nd	nd	nd	nd	CA3-AS1	0.198988	0.209626	0.310244	0.197945	7.19423	4.13611	4.97698	0.976705	0	0
TAGLN3	transgelin 3 [Source:HGNC Symbol;Acc:HGNC:29868]	nd	nd	nd	nd	-1.11212	2.83653e-08	-1.06787	2.18029e-07	-1.04472	2.71e-07	nd	nd	nd	nd	nd	nd	nd	nd	nd	nd	nd	nd	nd	nd	TAGLN3	39.1846	49.2729	58.1966	46.7998	37.9487	39.1453	39.0031	81.6659	0	0
AC084262.1	0	nd	nd	nd	nd	1.14436	0.00725733	1.07929	0.0144694	1.06597	0.0157727	nd	nd	nd	nd	nd	nd	nd	nd	nd	nd	nd	nd	nd	nd	AC084262.1	0.499492	0.449844	0.413485	0.288397	2.39091	2.29336	2.2377	1.07855	0	0
IRAK3	interleukin 1 receptor associated kinase 3 [Source:HGNC Symbol;Acc:HGNC:17020]	nd	nd	nd	nd	1.65409	2.57992e-11	1.25885	1.7116e-06	1.39672	5.52e-08	nd	nd	nd	nd	nd	nd	nd	nd	nd	nd	nd	nd	nd	nd	IRAK3	0.340458	0.177178	0.295915	0.17732	0.390402	0.297214	0.320564	0.123631	0	0
AC073548.1	#N/A	nd	nd	nd	nd	-1.36794	0.000997205	nd	nd	-1.26893	0.0025928	nd	nd	nd	nd	nd	nd	nd	nd	1.27393	0.00577769	nd	nd	nd	nd	AC073548.1	0.443983	0.523564	0.373158	0.22346	0.297495	0.498249	0.313509	0.755499	0	0
RASSF9	Ras association domain family member 9 [Source:HGNC Symbol;Acc:HGNC:15739]	nd	nd	nd	nd	3.00638	4.42289e-09	2.32085	2.28824e-05	2.56133	1.44e-06	nd	nd	nd	nd	nd	nd	nd	nd	nd	nd	nd	nd	nd	nd	RASSF9	0.217726	0.382046	0.300743	0.366943	0.26724	0.166465	0.190655	0.0339119	0	0
AL512408.1	0	nd	nd	nd	nd	1.55913	8.55916e-07	1.08285	0.00150729	1.27261	0.00011887	nd	nd	nd	nd	nd	nd	nd	nd	nd	nd	nd	nd	nd	nd	AL512408.1	0.225482	0.390215	0.395216	0.35198	1.24166	0.887952	0.99086	0.418696	0	0
TPI1P2	triosephosphate isomerase 1 pseudogene 2 [Source:HGNC Symbol;Acc:HGNC:38069]	nd	nd	nd	nd	1.19076	9.9519e-05	1.18064	0.000159357	1.14654	0.00024124	nd	nd	nd	nd	nd	nd	nd	nd	nd	nd	nd	nd	nd	nd	TPI1P2	0.978056	1.17661	1.03409	0.99764	1.0411	1.03434	0.984741	0.455044	0	0
MIR9-3HG	MIR9-3 host gene [Source:HGNC Symbol;Acc:HGNC:27388]	nd	nd	nd	nd	2.72666	4.80388e-12	1.91916	5.6624e-06	2.24634	3.73e-08	nd	nd	nd	nd	nd	nd	nd	nd	nd	nd	nd	nd	nd	nd	MIR9-3HG	0.268439	0.190212	0.284979	0.295736	0.517936	0.294871	0.362031	0.0775739	0	0
AHNAK	AHNAK nucleoprotein [Source:HGNC Symbol;Acc:HGNC:347]	nd	nd	nd	nd	-1.35332	1.26282e-06	-1.62574	8.29353e-09	-1.44406	2.74e-07	nd	nd	nd	nd	nd	nd	nd	nd	nd	nd	nd	nd	nd	nd	AHNAK	6.1306	7.39585	8.65486	7.5942	2.47607	2.05165	2.27965	6.30636	0	0
Six3os1_5	#N/A	nd	nd	nd	nd	2.63878	1.06486e-05	2.63319	1.92288e-05	2.55675	2.63e-05	nd	nd	nd	nd	nd	nd	nd	nd	nd	nd	nd	nd	nd	nd	Six3os1_5	33.0572	31.364	34.791	29.4008	6.52556	6.51528	6.06198	1.0374	0	0
OGDHL	oxoglutarate dehydrogenase like [Source:HGNC Symbol;Acc:HGNC:25590]	nd	nd	nd	nd	-1.09662	2.03206e-05	-1.22679	2.80713e-06	-1.12788	1.47e-05	nd	nd	nd	nd	nd	nd	nd	nd	nd	nd	nd	nd	nd	nd	OGDHL	0.763666	0.614168	0.832385	0.834648	0.503258	0.459083	0.482371	1.07148	0	0
C7orf25	chromosome 7 open reading frame 25 [Source:HGNC Symbol;Acc:HGNC:21703]	nd	nd	nd	nd	1.27422	0.00305074	1.03094	0.0233186	1.12139	0.0124907	nd	nd	nd	nd	nd	nd	nd	nd	nd	nd	nd	nd	nd	nd	C7orf25	0.267002	0.338378	0.337436	0.340012	0.519631	0.441207	0.461492	0.213137	0	0
AC091078.3	0	nd	nd	nd	nd	1.62311	0.00398753	1.23817	0.0399136	1.39435	0.0182184	nd	nd	nd	nd	nd	nd	nd	nd	nd	nd	nd	nd	nd	nd	AC091078.3	0.0676372	0.121324	0.0496249	0.110848	0.565845	0.435483	0.475024	0.183638	0	0
PRSS8	serine protease 8 [Source:HGNC Symbol;Acc:HGNC:9491]	nd	nd	nd	nd	nd	nd	nd	nd	nd	nd	nd	nd	nd	nd	nd	nd	-1.23104	0.0248966	-2.4843	1.6e-07	-1.81567	0.000164994	1.25326	0.0179317	PRSS8	0.474494	0.197942	0.308503	1.10946	1.07069	0.895518	0.998262	1.12679	0	0
DPF3	double PHD fingers 3 [Source:HGNC Symbol;Acc:HGNC:17427]	nd	nd	nd	nd	-1.41798	0.000391539	-2.10623	4.71447e-07	-1.72444	2.53e-05	nd	nd	nd	nd	nd	nd	nd	nd	nd	nd	nd	nd	nd	nd	DPF3	0.254282	0.430486	0.3354	0.417483	0.159526	0.0992345	0.1267	0.426624	0	0
WNT11	Wnt family member 11 [Source:HGNC Symbol;Acc:HGNC:12776]	nd	nd	nd	nd	-1.13094	0.0295444	-1.66618	0.00188474	-1.36918	0.0103335	nd	nd	nd	nd	nd	nd	nd	nd	nd	nd	nd	nd	nd	nd	WNT11	0.245463	0.112516	0.114754	0.0974077	0.321036	0.223421	0.267167	0.70223	0	0
SPRY1	sprouty RTK signaling antagonist 1 [Source:HGNC Symbol;Acc:HGNC:11269]	nd	nd	nd	nd	2.73431	2.40843e-16	1.44627	5.94034e-05	2.04656	2.7e-09	1.28803	0.000910849	nd	nd	nd	nd	nd	nd	nd	nd	nd	nd	nd	nd	SPRY1	8.95885	11.3554	11.1781	7.28845	33.4811	13.731	20.3954	4.97997	0	0
SLC35F3	solute carrier family 35 member F3 [Source:HGNC Symbol;Acc:HGNC:23616]	nd	nd	nd	nd	-1.22517	0.00478875	-1.12449	0.0120482	-1.15189	0.00983389	nd	nd	nd	nd	nd	nd	nd	nd	nd	nd	nd	nd	nd	nd	SLC35F3	0.300496	0.456067	0.439872	0.43021	0.515758	0.55241	0.53284	1.20409	0	0
SIX3	SIX homeobox 3 [Source:HGNC Symbol;Acc:HGNC:10889]	nd	nd	nd	nd	2.35233	2.19056e-05	1.84016	0.00158427	2.05542	0.000296038	nd	nd	nd	nd	nd	nd	nd	nd	nd	nd	nd	nd	nd	nd	SIX3	61.9037	46.0717	53.524	53.1628	6.81935	4.7886	5.45242	1.32006	0	0
ONECUT2	one cut homeobox 2 [Source:HGNC Symbol;Acc:HGNC:8139]	nd	nd	nd	nd	-1.90289	3.64508e-11	-1.27525	2.42434e-05	-1.55978	1.01e-07	nd	nd	nd	nd	nd	nd	nd	nd	nd	nd	nd	nd	nd	nd	ONECUT2	0.722619	1.14365	1.2352	0.91464	0.548093	0.847175	0.682119	2.04248	0	0
COLEC12	collectin subfamily member 12 [Source:HGNC Symbol;Acc:HGNC:16016]	nd	nd	nd	nd	-4.51217	5.84333e-10	-3.19133	3.04983e-05	-3.78577	3.36e-07	nd	nd	nd	nd	nd	nd	nd	nd	nd	nd	nd	nd	nd	nd	COLEC12	0.751923	1.04428	1.08911	0.788958	0.684195	1.71152	1.11	15.626	0	0
TMEM47	transmembrane protein 47 [Source:HGNC Symbol;Acc:HGNC:18515]	nd	nd	nd	nd	nd	nd	nd	nd	nd	nd	nd	nd	nd	nd	nd	nd	-1.01094	1.69e-13	-1.10972	2.91e-16	-1.04231	2.27e-14	nd	nd	TMEM47	21.5733	20.1417	20.8725	42.9425	21.6066	17.649	20.8798	30.7413	0	0
ASCL1	achaete-scute family bHLH transcription factor 1 [Source:HGNC Symbol;Acc:HGNC:738]	nd	nd	nd	nd	-4.56278	1.51137e-17	-2.19729	7.33475e-05	-3.32771	4.9e-10	-2.36549	0.000113844	nd	nd	nd	nd	nd	nd	nd	nd	nd	nd	nd	nd	ASCL1	11.5251	12.6928	14.0362	12.2394	0.427911	2.19512	0.98678	10.0454	0	0
CA5B	carbonic anhydrase 5B [Source:HGNC Symbol;Acc:HGNC:1378]	nd	nd	nd	nd	-1.72636	1.52588e-30	-1.05705	1.39709e-12	-1.37144	3.74e-20	nd	nd	nd	nd	nd	nd	nd	nd	nd	nd	nd	nd	nd	nd	CA5B	0.676414	0.799213	0.606489	1.12315	0.702804	1.11643	0.880542	2.3092	0	0
GPC5	glypican 5 [Source:HGNC Symbol;Acc:HGNC:4453]	nd	nd	nd	nd	-1.473	4.80385e-05	-1.1551	0.00176044	-1.30062	0.000396033	nd	nd	nd	nd	nd	nd	nd	nd	nd	nd	nd	nd	nd	nd	GPC5	0.197278	0.218939	0.160843	0.243733	0.382405	0.478382	0.426973	1.06187	0	0
ZNF69	zinc finger protein 69 [Source:HGNC Symbol;Acc:HGNC:13138]	nd	nd	nd	nd	1.50543	5.95538e-15	1.01351	7.30817e-07	1.24778	2.68e-10	nd	nd	nd	nd	nd	nd	nd	nd	nd	nd	nd	nd	nd	nd	ZNF69	6.65934	7.67181	7.5355	6.32572	12.5871	8.95385	10.3272	4.39992	0	0
SFRP2	secreted frizzled related protein 2 [Source:HGNC Symbol;Acc:HGNC:10777]	nd	nd	nd	nd	1.09981	4.90508e-05	1.18163	2.13057e-05	1.13113	3.53e-05	nd	nd	nd	nd	nd	nd	nd	nd	nd	nd	nd	nd	nd	nd	SFRP2	27.0046	28.3471	27.8468	32.3079	274.898	290.995	275.66	127.054	0	0
AC009902.2	0	nd	nd	nd	nd	1.37937	0.00226631	1.06127	0.0276057	1.21009	0.0102963	nd	nd	nd	nd	nd	nd	nd	nd	nd	nd	nd	nd	nd	nd	AC009902.2	1.18318	1.50428	0.995464	1.3637	2.21095	1.77549	1.90673	0.844888	0	0
ZDHHC11B	zinc finger DHHC-type containing 11B [Source:HGNC Symbol;Acc:HGNC:32962]	nd	nd	nd	nd	nd	nd	nd	nd	nd	nd	nd	nd	nd	nd	nd	nd	1.07172	2.48e-09	2.06255	2.88e-37	1.55527	1.47e-20	nd	nd	ZDHHC11B	1.33396	2.65531	1.85167	0.625797	1.24574	1.94068	1.27236	1.21454	0	0
C9orf47	chromosome 9 open reading frame 47 [Source:HGNC Symbol;Acc:HGNC:23669]	nd	nd	nd	nd	1.40701	4.03473e-06	1.1505	0.000316267	1.26959	4.6e-05	nd	nd	nd	nd	nd	nd	nd	nd	nd	nd	nd	nd	nd	nd	C9orf47	0.682797	0.743798	0.648997	0.837148	1.94347	1.62943	1.73504	0.727237	0	0
LINC01305	long intergenic non-protein coding RNA 1305 [Source:HGNC Symbol;Acc:HGNC:27690]	nd	nd	nd	nd	-2.21195	0.000728422	-1.52934	0.0191048	-1.85811	0.00467867	nd	nd	nd	nd	nd	nd	nd	nd	nd	nd	nd	nd	nd	nd	LINC01305	0.155691	0.0696485	0.124636	0.0828511	0.0943266	0.150769	0.117344	0.42924	0	0
BEST1	bestrophin 1 [Source:HGNC Symbol;Acc:HGNC:12703]	nd	nd	nd	nd	1.6065	5.84593e-13	1.12405	1.95503e-06	1.35906	2.71e-09	nd	nd	nd	nd	nd	nd	nd	nd	nd	nd	nd	nd	nd	nd	BEST1	0.433697	0.518989	0.524548	0.403172	1.96027	1.40569	1.62143	0.63968	0	0
FOSL2	FOS like 2, AP-1 transcription factor subunit [Source:HGNC Symbol;Acc:HGNC:3798]	nd	nd	nd	nd	2.15936	9.27207e-07	1.062	0.0269668	1.6043	0.000440311	1.09736	0.0493119	nd	nd	nd	nd	nd	nd	nd	nd	nd	nd	nd	nd	FOSL2	11.1858	13.451	18.3496	12.8867	20.9222	9.80047	13.9762	4.66849	0	0
EDNRA	endothelin receptor type A [Source:HGNC Symbol;Acc:HGNC:3179]	nd	nd	nd	nd	-1.24841	0.00415506	-1.44386	0.00120207	-1.3415	0.00249156	nd	nd	nd	nd	nd	nd	nd	nd	nd	nd	nd	nd	nd	nd	EDNRA	0.507718	0.527577	0.420971	0.619983	0.73064	0.63876	0.673978	1.73395	0	0
SPATA46	spermatogenesis associated 46 [Source:HGNC Symbol;Acc:HGNC:27648]	nd	nd	nd	nd	nd	nd	nd	nd	nd	nd	nd	nd	nd	nd	nd	nd	1.21424	0.0115472	1.75693	9.09e-06	1.48411	0.000448645	nd	nd	SPATA46	0.431555	0.631011	0.523186	0.182655	0.742621	0.561466	0.658545	0.606784	0	0
RNU6ATAC	RNA, U6atac small nuclear (U12-dependent splicing) [Source:HGNC Symbol;Acc:HGNC:34017]	nd	nd	nd	nd	2.03379	1.17127e-06	1.375	0.00216181	1.70414	7.82e-05	nd	nd	nd	nd	nd	nd	nd	nd	nd	nd	nd	nd	nd	nd	RNU6ATAC	3.32893	2.6984	2.68786	2.88699	34.703	22.0301	27.0913	8.41038	0	0
CERKL	ceramide kinase like [Source:HGNC Symbol;Acc:HGNC:21699]	nd	nd	nd	nd	-1.25008	0.000354247	-1.21965	0.000571408	-1.2364	0.000508224	nd	nd	nd	nd	nd	nd	nd	nd	nd	nd	nd	nd	nd	nd	CERKL	0.280129	0.370182	0.421463	0.383788	0.187175	0.190164	0.184955	0.441343	0	0
LHX2	LIM homeobox 2 [Source:HGNC Symbol;Acc:HGNC:6594]	nd	nd	nd	nd	5.10099	1.10958e-13	2.59148	0.00050319	3.85443	5.22e-08	2.50951	0.00160534	nd	nd	nd	nd	nd	nd	nd	nd	nd	nd	nd	nd	LHX2	10.6818	15.4302	15.264	10.3497	26.1892	4.6073	10.8205	0.756502	0	0
AC116565.1	0	nd	nd	nd	nd	-1.09278	0.000509456	-1.00645	0.0016214	-1.05435	0.000983635	nd	nd	nd	nd	nd	nd	nd	nd	nd	nd	nd	nd	nd	nd	AC116565.1	2.55098	3.38289	4.29928	4.36295	0.536016	0.571046	0.538694	1.14782	0	0
TAS2R13	#N/A	nd	nd	nd	nd	1.89012	3.22308e-05	1.59282	0.000855359	1.75207	0.00017396	nd	nd	nd	nd	nd	nd	nd	nd	nd	nd	nd	nd	nd	nd	TAS2R13	0.203879	0.207697	0.178681	0.199272	0.849172	0.695423	0.762511	0.228437	0	0
TMEM130	transmembrane protein 130 [Source:HGNC Symbol;Acc:HGNC:25429]	nd	nd	nd	nd	-1.18424	2.49793e-05	-1.2074	2.80643e-05	-1.20436	2.19e-05	nd	nd	nd	nd	nd	nd	nd	nd	nd	nd	nd	nd	nd	nd	TMEM130	0.74643	0.584554	0.891901	0.944898	1.39108	1.37258	1.34654	3.14896	0	0
LRCH2	leucine rich repeats and calponin homology domain containing 2 [Source:HGNC Symbol;Acc:HGNC:29292]	nd	nd	nd	nd	-1.03154	1.19276e-26	-1.03361	6.39416e-27	-1.04003	6.13e-27	nd	nd	nd	nd	nd	nd	nd	nd	nd	nd	nd	nd	nd	nd	LRCH2	6.81905	7.98356	7.47257	12.8352	6.31585	6.3114	6.16446	12.8216	0	0
SLC4A11	solute carrier family 4 member 11 [Source:HGNC Symbol;Acc:HGNC:16438]	nd	nd	nd	nd	1.51054	7.9576e-08	nd	nd	1.40819	8.88e-07	nd	nd	nd	nd	nd	nd	nd	nd	1.28394	1.16e-06	nd	nd	-1.42052	4.95e-08	SLC4A11	1.47863	3.95027	2.17728	1.59258	1.57354	1.05374	1.43999	0.548531	0	0
AC078778.2	0	nd	nd	nd	nd	1.39792	0.000166243	1.04035	0.0087351	1.23255	0.00137189	nd	nd	nd	nd	nd	nd	nd	nd	nd	nd	nd	nd	nd	nd	AC078778.2	0.921776	0.873038	0.965756	0.691117	3.32207	2.601	2.90308	1.25905	0	0
GDF6	growth differentiation factor 6 [Source:HGNC Symbol;Acc:HGNC:4221]	nd	nd	nd	nd	-1.3143	0.00146145	-1.65544	8.69252e-05	-1.50864	0.000313132	nd	nd	nd	nd	nd	nd	nd	nd	nd	nd	nd	nd	nd	nd	GDF6	0.300122	0.333155	0.318228	0.294354	0.689791	0.543402	0.590553	1.70836	0	0
CA2	carbonic anhydrase 2 [Source:HGNC Symbol;Acc:HGNC:1373]	nd	nd	nd	nd	1.99678	1.35566e-15	1.19256	8.88624e-06	1.62296	2.5e-10	nd	nd	nd	nd	nd	nd	nd	nd	nd	nd	nd	nd	nd	nd	CA2	1.7572	1.80233	1.70256	1.6438	15.021	8.60931	11.3631	3.73829	0	0
AC013400.1	0	nd	nd	nd	nd	1.06625	0.0130643	1.08824	0.013372	1.0977	0.0125296	nd	nd	nd	nd	nd	nd	nd	nd	nd	nd	nd	nd	nd	nd	AC013400.1	0.355925	0.582386	0.45903	0.881605	2.31516	2.35137	2.34239	1.09148	0	0
LMX1A	LIM homeobox transcription factor 1 alpha [Source:HGNC Symbol;Acc:HGNC:6653]	nd	nd	nd	nd	-4.05232	1.46376e-08	-2.17653	0.00451198	-3.17584	1.45e-05	-1.8758	0.0389245	nd	nd	nd	nd	nd	nd	nd	nd	nd	nd	nd	nd	LMX1A	2.46865	2.90568	2.01561	3.35077	0.837569	3.07636	1.50763	13.8883	0	0
FAM19A4	family with sequence similarity 19 member A4, C-C motif chemokine like [Source:HGNC Symbol;Acc:HGNC:21591]	nd	nd	nd	nd	-3.22588	7.9888e-07	-1.69492	0.0106229	-2.50942	0.000114834	nd	nd	nd	nd	nd	nd	nd	nd	nd	nd	nd	nd	nd	nd	FAM19A4	0.109852	0.143357	0.29201	0.187282	0.146158	0.421366	0.23674	1.36096	0	0
AF131215.2	0	nd	nd	nd	nd	1.68995	4.50704e-06	1.46071	0.000144933	1.60717	1.84e-05	nd	nd	nd	nd	nd	nd	nd	nd	nd	nd	nd	nd	nd	nd	AF131215.2	0.253137	0.320186	0.250496	0.23874	1.22899	1.04716	1.13257	0.379987	0	0
CCDC3	coiled-coil domain containing 3 [Source:HGNC Symbol;Acc:HGNC:23813]	nd	nd	nd	nd	-1.87738	8.94199e-06	-1.87901	1.41459e-05	-1.9194	7.13e-06	nd	nd	nd	nd	nd	nd	nd	nd	nd	nd	nd	nd	nd	nd	CCDC3	0.671714	0.79862	0.971326	0.815535	0.468016	0.468508	0.446777	1.72195	0	0
RNU5E-4P	RNA, U5E small nuclear 4, pseudogene [Source:HGNC Symbol;Acc:HGNC:42513]	nd	nd	nd	nd	1.78069	0.00090257	1.2246	0.0342203	1.53677	0.00586285	nd	nd	nd	nd	nd	nd	nd	nd	nd	nd	nd	nd	nd	nd	RNU5E-4P	0.612836	0.728553	1.14296	0.744597	17.6914	12.0582	14.7183	5.09249	0	0
FAM159B	#N/A	nd	nd	nd	nd	1.25185	0.00063331	nd	nd	nd	nd	1.0238	0.0165948	nd	nd	nd	nd	nd	nd	-1.54925	2.63e-05	-1.43259	0.000147304	1.10787	0.00383989	FAM159B	3.23003	1.49549	1.60624	4.34028	3.70359	1.82473	2.95152	1.5415	0	0
RARRES2	retinoic acid receptor responder 2 [Source:HGNC Symbol;Acc:HGNC:9868]	nd	nd	nd	nd	-2.2761	0.000977811	-1.65273	0.0174542	-2.01216	0.00394352	nd	nd	nd	nd	nd	nd	nd	nd	nd	nd	nd	nd	nd	nd	RARRES2	0.377878	0.36923	0.419744	0.275616	0.175384	0.271401	0.205036	0.855189	0	0
AC023830.3	0	nd	nd	nd	nd	1.10175	0.00117509	1.06075	0.00240613	1.10932	0.00134038	nd	nd	nd	nd	nd	nd	nd	nd	nd	nd	nd	nd	nd	nd	AC023830.3	0.985374	1.05384	0.826813	1.01629	1.3206	1.29761	1.32334	0.613334	0	0
AC012485.1	0	nd	nd	nd	nd	1.87581	3.97418e-06	1.56123	0.000245627	1.76567	1.97e-05	nd	nd	nd	nd	nd	nd	nd	nd	nd	nd	nd	nd	nd	nd	AC012485.1	0.126683	0.207048	0.195973	0.139595	0.93594	0.753037	0.850998	0.253773	0	0
ZRSR2	zinc finger CCCH-type, RNA binding motif and serine/arginine rich 2 [Source:HGNC Symbol;Acc:HGNC:23019]	nd	nd	nd	nd	-1.71352	9.91066e-29	nd	nd	-1.40857	3.8e-20	nd	nd	nd	nd	nd	nd	-1.02108	1.67e-10	nd	nd	nd	nd	nd	nd	ZRSR2	2.97943	5.30761	3.27497	5.99804	2.79911	5.32751	3.40555	9.13572	0	0
HS6ST2	heparan sulfate 6-O-sulfotransferase 2 [Source:HGNC Symbol;Acc:HGNC:19133]	nd	nd	nd	nd	1.39996	3.18484e-06	1.41257	4.77658e-06	1.44944	1.67e-06	nd	nd	nd	nd	nd	nd	nd	nd	nd	nd	nd	nd	-1.49086	2.14e-06	HS6ST2	1.34501	3.77611	2.46942	1.88697	16.3761	16.5281	16.6313	6.1421	0	0
PGAM1P5	phosphoglycerate mutase 1 pseudogene 5 [Source:HGNC Symbol;Acc:HGNC:42452]	nd	nd	nd	nd	1.80332	2.13343e-05	1.26852	0.00541157	1.58727	0.000288869	nd	nd	nd	nd	nd	nd	nd	nd	nd	nd	nd	nd	nd	nd	PGAM1P5	0.678294	0.818484	1.01501	1.0352	0.856675	0.59338	0.726017	0.243532	0	0
GUCA1A	guanylate cyclase activator 1A [Source:HGNC Symbol;Acc:HGNC:4678]	nd	nd	nd	nd	-1.34649	0.000161991	-1.18771	0.00127798	-1.30953	0.000310276	nd	nd	nd	nd	nd	nd	nd	nd	nd	nd	nd	nd	1.2114	0.00356142	GUCA1A	1.0024	0.433639	0.616582	0.568594	1.39543	1.55922	1.40491	3.54113	0	0
VSTM2L	V-set and transmembrane domain containing 2 like [Source:HGNC Symbol;Acc:HGNC:16096]	nd	nd	nd	nd	-2.30424	8.43516e-07	-2.25625	2.80713e-06	-2.35852	5.82e-07	nd	nd	nd	nd	nd	nd	nd	nd	nd	nd	nd	nd	nd	nd	VSTM2L	13.1103	18.3233	12.3245	18.0797	9.19986	9.51303	8.68603	45.3778	0	0
NHSL1	NHS like 1 [Source:HGNC Symbol;Acc:HGNC:21021]	nd	nd	nd	nd	1.1536	2.17575e-10	1.03291	3.58624e-08	1.13322	6.44e-10	nd	nd	nd	nd	nd	nd	nd	nd	nd	nd	nd	nd	nd	nd	NHSL1	7.27087	8.77787	8.73041	7.80793	13.5777	12.4959	13.1402	6.05525	0	0
KRT19	keratin 19 [Source:HGNC Symbol;Acc:HGNC:6436]	nd	nd	nd	nd	nd	nd	-1.28235	0.0290441	nd	nd	1.7429	0.00586126	nd	nd	nd	nd	nd	nd	-2.6308	3.52e-06	-2.02932	0.000737925	1.37715	0.0250776	KRT19	2.41774	0.928906	1.39124	5.71396	12.5147	3.74129	7.82051	9.06035	0	0
PRPS2	phosphoribosyl pyrophosphate synthetase 2 [Source:HGNC Symbol;Acc:HGNC:9465]	nd	nd	nd	nd	nd	nd	nd	nd	nd	nd	nd	nd	nd	nd	nd	nd	-1.02329	4.3e-12	-1.01366	6.25e-12	-1.05685	5.75e-13	nd	nd	PRPS2	5.78208	5.82191	5.58982	11.6175	6.85114	8.60954	9.37405	13.5077	0	0
RAB27A	RAB27A, member RAS oncogene family [Source:HGNC Symbol;Acc:HGNC:9766]	nd	nd	nd	nd	-1.09296	3.29196e-10	-1.21711	2.40727e-12	-1.2013	8.69e-12	nd	nd	nd	nd	nd	nd	nd	nd	nd	nd	nd	nd	nd	nd	RAB27A	0.722287	0.672362	0.623727	0.863541	0.575424	0.531756	0.532516	1.22735	0	0
CCBE1	collagen and calcium binding EGF domains 1 [Source:HGNC Symbol;Acc:HGNC:29426]	nd	nd	nd	nd	-1.09565	0.00332681	-1.06425	0.00595354	-1.12448	0.00314681	nd	nd	nd	nd	nd	nd	nd	nd	nd	nd	nd	nd	nd	nd	CCBE1	0.0514819	0.046535	0.0603005	0.0410264	1.29727	1.32772	1.24907	2.76311	0	0
ANO4	#N/A	nd	nd	nd	nd	-2.37636	4.1594e-05	-2.46396	3.40714e-05	-2.53113	1.66e-05	nd	nd	nd	nd	nd	nd	nd	nd	nd	nd	nd	nd	-1.44018	0.0355746	ANO4	0.0913191	0.2485	0.168426	0.152155	0.194761	0.183299	0.172128	1.01159	0	0
AC009908.1	0	nd	nd	nd	nd	1.84807	0.0247361	1.83863	0.030829	1.93096	0.0218583	nd	nd	nd	nd	nd	nd	nd	nd	nd	nd	nd	nd	nd	nd	AC009908.1	0.0893773	0.130462	0.174911	0.163383	2.12359	2.11734	2.21246	0.585109	0	0
MSX2	msh homeobox 2 [Source:HGNC Symbol;Acc:HGNC:7392]	nd	nd	nd	nd	-3.62272	1.22493e-05	-2.83325	0.00103664	-3.38627	5.57e-05	nd	nd	nd	nd	nd	nd	nd	nd	nd	nd	nd	nd	nd	nd	MSX2	0.108664	0.127735	0.257004	0.124534	0.805163	1.39609	0.931605	9.93346	0	0
ASIC4	acid sensing ion channel subunit family member 4 [Source:HGNC Symbol;Acc:HGNC:21263]	nd	nd	nd	nd	-1.61371	1.13404e-06	-1.58333	3.33013e-06	-1.67732	5.29e-07	nd	nd	nd	nd	nd	nd	nd	nd	nd	nd	nd	nd	nd	nd	ASIC4	0.326914	0.364966	0.527023	0.332559	1.44024	1.47016	1.35041	4.38833	0	0
DACT1	dishevelled binding antagonist of beta catenin 1 [Source:HGNC Symbol;Acc:HGNC:17748]	nd	nd	nd	nd	-1.98712	5.88698e-08	-1.68915	8.97555e-06	-1.93569	1.79e-07	nd	nd	nd	nd	nd	nd	nd	nd	nd	nd	nd	nd	nd	nd	DACT1	2.09484	2.20123	1.59956	2.19724	2.10547	2.58912	2.13966	8.3276	0	0
AC023137.1	0	nd	nd	nd	nd	2.26832	3.41374e-07	1.79784	0.00013473	2.142	2.26e-06	nd	nd	nd	nd	nd	nd	nd	nd	nd	nd	nd	nd	nd	nd	AC023137.1	0.0804767	0.176153	0.0638327	0.0419443	6.35209	4.59613	5.69265	1.31292	0	0
SYT7	synaptotagmin 7 [Source:HGNC Symbol;Acc:HGNC:11514]	nd	nd	nd	nd	-1.66338	9.43528e-09	-1.4931	5.7673e-07	-1.66464	1.23e-08	nd	nd	nd	nd	nd	nd	nd	nd	nd	nd	nd	nd	nd	nd	SYT7	2.40513	1.91269	2.64452	2.5553	1.89462	2.13388	1.85663	5.98696	0	0
AL589740.1	#N/A	nd	nd	nd	nd	-2.26662	7.28678e-12	-1.25972	0.00022312	-1.87059	1.88e-08	-1.00691	0.015318	nd	nd	nd	nd	nd	nd	nd	nd	nd	nd	nd	nd	AL589740.1	0.16388	0.0991831	0.14758	0.125633	0.370388	0.746481	0.480452	1.77789	0	0
POU4F1	POU class 4 homeobox 1 [Source:HGNC Symbol;Acc:HGNC:9218]	nd	nd	nd	nd	-5.01889	1.12535e-11	-3.33882	1.448e-05	-4.43386	2.81e-09	nd	nd	nd	nd	nd	nd	nd	nd	nd	nd	nd	nd	nd	nd	POU4F1	1.087	2.62495	2.48148	2.40079	0.280484	0.896731	0.412066	9.08602	0	0
LGI2	leucine rich repeat LGI family member 2 [Source:HGNC Symbol;Acc:HGNC:18710]	nd	nd	nd	nd	-1.57288	3.02893e-07	-1.25544	8.40477e-05	-1.50434	1.3e-06	nd	nd	nd	nd	nd	nd	nd	nd	nd	nd	nd	nd	nd	nd	LGI2	0.691296	0.969677	1.21977	0.774567	1.22521	1.52764	1.26062	3.63602	0	0
NCKAP1L	NCK associated protein 1 like [Source:HGNC Symbol;Acc:HGNC:4862]	nd	nd	nd	nd	nd	nd	-1.03795	0.00104484	nd	nd	nd	nd	nd	nd	nd	nd	nd	nd	-1.8094	1.03e-05	-1.51753	0.000166365	1.16599	0.0096481	NCKAP1L	0.075678	0.033386	0.040844	0.114324	0.201701	0.133684	0.1688	0.272927	0	0
MIR191	microRNA 191 [Source:HGNC Symbol;Acc:HGNC:31561]	nd	nd	nd	nd	1.93488	6.70093e-05	1.11449	0.036864	1.62556	0.00126448	nd	nd	nd	nd	nd	nd	nd	nd	nd	nd	nd	nd	nd	nd	MIR191	0.26942	0.678839	1.33828	0.772501	26.525	15.0424	21.0057	6.91644	0	0
AP001330.5	0	nd	nd	nd	nd	2.16276	1.01053e-05	1.64401	0.00167715	2.0331	4.83e-05	nd	nd	nd	nd	nd	nd	nd	nd	nd	nd	nd	nd	nd	nd	AP001330.5	0.440071	0.689031	0.529814	0.609464	3.38186	2.36546	3.0513	0.754726	0	0
TNFRSF19	TNF receptor superfamily member 19 [Source:HGNC Symbol;Acc:HGNC:11915]	nd	nd	nd	nd	-2.19075	1.592e-07	-1.16472	0.00976269	-1.79215	2.82e-05	nd	nd	nd	nd	nd	nd	nd	nd	nd	nd	nd	nd	nd	nd	TNFRSF19	2.12929	3.7526	1.88722	2.40323	4.36086	8.8895	5.64307	19.8237	0	0
U47924.2	0	nd	nd	nd	nd	1.74226	8.10563e-06	1.0783	0.0103355	1.5065	0.000173247	nd	nd	nd	nd	nd	nd	nd	nd	nd	nd	nd	nd	nd	nd	U47924.2	0.646803	0.958068	0.701602	0.54869	6.28385	3.97301	5.23317	1.85835	0	0
MITF	melanogenesis associated transcription factor [Source:HGNC Symbol;Acc:HGNC:7105]	nd	nd	nd	nd	-1.94341	0.0216787	-2.88721	0.00092171	-2.58351	0.00277202	nd	nd	nd	nd	nd	nd	nd	nd	nd	nd	nd	nd	nd	nd	MITF	0.139732	0.346718	0.343693	0.16347	0.109097	0.0566829	0.0681042	0.420728	0	0
ADGRG2	adhesion G protein-coupled receptor G2 [Source:HGNC Symbol;Acc:HGNC:4516]	nd	nd	nd	nd	-2.32318	3.17596e-05	-2.35866	3.76999e-05	-2.50489	9.52e-06	nd	nd	nd	nd	nd	nd	nd	nd	nd	nd	nd	nd	nd	nd	ADGRG2	0.0568243	0.0415326	0.0398239	0.0785554	0.114206	0.111581	0.0992595	0.572715	0	0
MAB21L2	mab-21 like 2 [Source:HGNC Symbol;Acc:HGNC:6758]	nd	nd	nd	nd	-4.45948	5.1352e-16	-2.46765	2.40814e-05	-3.72415	2.38e-11	-1.99183	0.0024517	nd	nd	nd	nd	nd	nd	nd	nd	nd	nd	nd	nd	MAB21L2	0.879754	0.524183	0.653879	0.792371	1.18401	4.70909	1.93604	25.9914	0	0
LINC02128	#N/A	nd	nd	nd	nd	1.00631	0.0422532	1.2684	0.0102316	1.2231	0.0135361	nd	nd	nd	nd	nd	nd	nd	nd	nd	nd	nd	nd	nd	nd	LINC02128	0.123214	0.0876921	0.155622	0.12961	0.277821	0.331295	0.314833	0.135489	0	0
MYC	MYC proto-oncogene, bHLH transcription factor [Source:HGNC Symbol;Acc:HGNC:7553]	nd	nd	nd	nd	1.14408	0.00281618	1.04907	0.00865916	1.17937	0.00252408	nd	nd	nd	nd	nd	nd	nd	nd	nd	nd	nd	nd	nd	nd	MYC	4.50269	8.26852	7.22319	4.99879	14.2026	13.323	14.2861	6.37383	0	0
AXIN2	axin 2 [Source:HGNC Symbol;Acc:HGNC:904]	nd	nd	nd	nd	-1.93297	3.57534e-07	-1.38027	0.000562856	-1.8022	2.89e-06	nd	nd	nd	nd	nd	nd	nd	nd	nd	nd	nd	nd	nd	nd	AXIN2	2.13349	2.3657	2.0053	2.04279	5.84499	8.57793	6.27903	22.2863	0	0
PCDHGA1	protocadherin gamma subfamily A, 1 [Source:HGNC Symbol;Acc:HGNC:8696]	nd	nd	nd	nd	1.84172	2.87668e-06	1.1496	0.00813867	1.63196	5.88e-05	nd	nd	nd	nd	nd	nd	nd	nd	nd	nd	nd	nd	nd	nd	PCDHGA1	0.0747006	0.110576	0.149355	0.106735	0.248082	0.15353	0.211953	0.0694775	0	0
THBS2	thrombospondin 2 [Source:HGNC Symbol;Acc:HGNC:11786]	nd	nd	nd	nd	-3.45274	1.69433e-07	-2.52243	0.000219973	-3.26227	9.88e-07	nd	nd	nd	nd	nd	nd	nd	nd	nd	nd	nd	nd	nd	nd	THBS2	0.365459	0.467178	0.406345	0.471531	0.186154	0.355287	0.208855	2.03783	0	0
AL160412.1	0	nd	nd	nd	nd	1.78145	0.000547278	1.15123	0.0410261	1.60239	0.00268495	nd	nd	nd	nd	nd	nd	nd	nd	nd	nd	nd	nd	nd	nd	AL160412.1	0.637821	0.635323	0.976934	0.658196	1.35649	0.874874	1.17651	0.3886	0	0
RPRML	reprimo like [Source:HGNC Symbol;Acc:HGNC:32422]	nd	nd	nd	nd	-2.33153	1.17365e-07	-1.21252	0.00954489	-1.942	1.43e-05	-1.11901	0.0471539	nd	nd	nd	nd	nd	nd	nd	nd	nd	nd	-1.15153	0.0259651	RPRML	1.16346	2.58181	1.58451	1.60502	2.71792	5.9028	3.48894	13.6587	0	0
AMER2	APC membrane recruitment protein 2 [Source:HGNC Symbol;Acc:HGNC:26360]	nd	nd	nd	nd	-2.5147	1.58612e-06	-1.51014	0.00662579	-2.21092	3.31e-05	nd	nd	nd	nd	nd	nd	nd	nd	nd	nd	nd	nd	nd	nd	AMER2	2.52233	3.61721	3.32706	1.74169	0.366274	0.736174	0.444138	2.08887	0	0
EPHA10	EPH receptor A10 [Source:HGNC Symbol;Acc:HGNC:19987]	nd	nd	nd	nd	-1.22662	8.63638e-05	-1.77454	2.1241e-08	-1.65865	1.38e-07	nd	nd	nd	nd	nd	nd	nd	nd	nd	nd	nd	nd	nd	nd	EPHA10	0.54337	0.545459	0.721242	0.741284	0.436659	0.2996	0.318298	1.02102	0	0
LINC00242	#N/A	nd	nd	nd	nd	1.60361	0.00129856	1.54385	0.00271249	1.74206	0.000513771	nd	nd	nd	nd	nd	nd	nd	nd	nd	nd	nd	nd	nd	nd	LINC00242	0.075541	0.171685	0.137082	0.166245	0.507487	0.487212	0.54104	0.165466	0	0
SEMA3C	semaphorin 3C [Source:HGNC Symbol;Acc:HGNC:10725]	nd	nd	nd	nd	-1.29574	0.0103645	-2.031	6.41906e-05	-1.84924	0.000238264	nd	nd	nd	nd	nd	nd	nd	nd	nd	nd	nd	nd	nd	nd	SEMA3C	0.744575	1.33092	0.834186	0.76744	1.30296	0.783392	0.871035	3.19614	0	0
MPZ	myelin protein zero [Source:HGNC Symbol;Acc:HGNC:7225]	nd	nd	nd	nd	-1.47539	6.81188e-05	-1.7562	3.23905e-06	-1.79871	1.26e-06	nd	nd	nd	nd	nd	nd	nd	nd	nd	nd	nd	nd	nd	nd	MPZ	74.0016	51.4562	70.2618	78.4089	2.99834	2.47022	2.34786	8.32109	0	0
EMP3	epithelial membrane protein 3 [Source:HGNC Symbol;Acc:HGNC:3335]	nd	nd	nd	nd	-1.0669	7.1067e-07	-1.02565	3.1954e-06	-1.17147	6.61e-08	nd	nd	nd	nd	nd	nd	nd	nd	nd	nd	nd	nd	nd	nd	EMP3	9.12009	7.51194	8.52382	7.62945	3.92932	4.05367	3.58824	8.19984	0	0
CSMD3	CUB and Sushi multiple domains 3 [Source:HGNC Symbol;Acc:HGNC:19291]	nd	nd	nd	nd	-1.58887	0.00161458	-1.16193	0.0247612	-1.54593	0.0026582	nd	nd	nd	nd	nd	nd	nd	nd	nd	nd	nd	nd	nd	nd	CSMD3	0.0185181	0.026374	0.0266764	0.0149136	0.0384526	0.0513849	0.0391587	0.114833	0	0
MIR5087	#N/A	nd	nd	nd	nd	1.87197	0.000137518	1.19948	0.0236793	1.736	0.000557036	nd	nd	nd	nd	nd	nd	nd	nd	nd	nd	nd	nd	nd	nd	MIR5087	3.58461	3.81953	3.33828	3.16546	43.3311	27.243	38.6619	11.7949	0	0
SNORD116-7	small nucleolar RNA, C/D box 116-7 [Source:HGNC Symbol;Acc:HGNC:33073]	nd	nd	nd	nd	1.00488	0.00785825	1.05823	0.00608089	1.16833	0.0020253	nd	nd	nd	nd	nd	nd	nd	nd	nd	nd	nd	nd	nd	nd	SNORD116-7	13.0635	12.8528	15.5014	14.8172	16.6781	17.2515	18.3886	8.28266	0	0
snoU2_19	#N/A	nd	nd	nd	nd	nd	nd	-1.07806	0.000371168	nd	nd	nd	nd	nd	nd	nd	nd	nd	nd	-1.18528	0.000225234	-1.28338	7.75e-05	nd	nd	snoU2_19	4.30168	3.16064	2.89184	7.09317	5.73431	4.64007	5.14865	9.7191	0	0
OLIG3	oligodendrocyte transcription factor 3 [Source:HGNC Symbol;Acc:HGNC:18003]	nd	nd	nd	nd	-3.91074	8.98285e-06	-2.37711	0.00947308	-3.56582	6.05e-05	nd	nd	nd	nd	nd	nd	nd	nd	nd	nd	nd	nd	nd	nd	OLIG3	6.75054	5.64832	4.95574	5.54926	0.27978	0.810939	0.350265	4.20542	0	0
NOL3	nucleolar protein 3 [Source:HGNC Symbol;Acc:HGNC:7869]	nd	nd	nd	nd	-1.53549	5.94601e-06	-1.54377	8.01753e-06	-1.75118	3.55e-07	nd	nd	nd	nd	nd	nd	nd	nd	nd	nd	nd	nd	nd	nd	NOL3	1.1642	1.53613	1.53489	1.28985	0.599729	0.599886	0.513861	1.74511	0	0
REV3L	REV3 like, DNA directed polymerase zeta catalytic subunit [Source:HGNC Symbol;Acc:HGNC:9968]	nd	nd	nd	nd	1.58442	1.65172e-19	1.05069	1.39468e-08	1.49885	2.29e-17	nd	nd	nd	nd	nd	nd	nd	nd	nd	nd	nd	nd	nd	nd	REV3L	5.63951	7.06222	7.86454	5.5714	19.9947	13.8189	18.4895	6.60874	0	0
TMEM63C	transmembrane protein 63C [Source:HGNC Symbol;Acc:HGNC:23787]	nd	nd	nd	nd	-1.31095	1.33364e-05	-1.42894	3.30405e-06	-1.55965	2.74e-07	nd	nd	nd	nd	nd	nd	nd	nd	nd	nd	nd	nd	nd	nd	TMEM63C	0.769987	0.509516	0.73393	0.666068	0.598244	0.552907	0.496068	1.47664	0	0
PDE2A	phosphodiesterase 2A [Source:HGNC Symbol;Acc:HGNC:8777]	nd	nd	nd	nd	-2.71149	1.97208e-06	-2.89131	7.14885e-07	-3.19036	2.45e-08	nd	nd	nd	nd	nd	nd	nd	nd	nd	nd	nd	nd	nd	nd	PDE2A	0.26423	0.267079	0.524333	0.306242	0.49278	0.435385	0.346928	3.22589	0	0
MSX1	msh homeobox 1 [Source:HGNC Symbol;Acc:HGNC:7391]	nd	nd	nd	nd	-3.73033	4.23078e-08	-2.75523	0.000111458	-3.69767	7.58e-08	nd	nd	nd	nd	nd	nd	nd	nd	nd	nd	nd	nd	nd	nd	MSX1	0.534212	0.632503	0.514072	0.523999	1.96376	3.86741	1.97088	26.0711	0	0
TTLL9	tubulin tyrosine ligase like 9 [Source:HGNC Symbol;Acc:HGNC:16118]	nd	nd	nd	nd	1.23774	6.44516e-12	nd	nd	1.27678	1.39e-12	nd	nd	nd	nd	nd	nd	1.00038	5.16e-10	nd	nd	nd	nd	nd	nd	TTLL9	1.14911	1.02605	0.975052	0.568243	0.962224	0.759104	0.970143	0.405406	0	0
USP44	ubiquitin specific peptidase 44 [Source:HGNC Symbol;Acc:HGNC:20064]	nd	nd	nd	nd	1.71926	6.66844e-09	1.06977	0.000718046	1.59154	1.24e-07	nd	nd	nd	nd	nd	nd	nd	nd	nd	nd	nd	nd	nd	nd	USP44	50.385	43.3435	66.7331	60.9027	41.6884	26.6095	37.4625	12.5346	0	0
MIR425	microRNA 425 [Source:HGNC Symbol;Acc:HGNC:31882]	nd	nd	nd	nd	1.76188	0.0038025	1.34288	0.039111	1.7758	0.0042855	nd	nd	nd	nd	nd	nd	nd	nd	nd	nd	nd	nd	nd	nd	MIR425	0.739813	0.845181	0.991835	0.540671	14.8098	11.1134	14.6492	4.36	0	0
ARSI	arylsulfatase family member I [Source:HGNC Symbol;Acc:HGNC:32521]	nd	nd	nd	nd	-1.14884	0.00201313	-1.27676	0.000820272	-1.38751	0.000216097	nd	nd	nd	nd	nd	nd	nd	nd	nd	nd	nd	nd	nd	nd	ARSI	1.07905	0.72246	0.886536	0.849406	1.59375	1.46034	1.32896	3.5282	0	0
SMAD9	SMAD family member 9 [Source:HGNC Symbol;Acc:HGNC:6774]	nd	nd	nd	nd	-1.60418	8.80103e-07	-1.20935	0.000352657	-1.61119	1.02e-06	nd	nd	nd	nd	nd	nd	nd	nd	nd	nd	nd	nd	nd	nd	SMAD9	1.33633	1.38515	1.41288	1.49939	0.688247	0.906516	0.673132	2.08866	0	0
AC110285.2	0	nd	nd	nd	nd	-1.06574	3.87677e-08	-1.03677	1.85052e-07	-1.20458	5.79e-10	nd	nd	nd	nd	nd	nd	nd	nd	nd	nd	nd	nd	nd	nd	AC110285.2	8.63594	7.6524	6.21566	8.23555	13.5879	13.8545	12.1056	28.2897	0	0
MAP1LC3C	microtubule associated protein 1 light chain 3 gamma [Source:HGNC Symbol;Acc:HGNC:13353]	nd	nd	nd	nd	-2.4817	8.36565e-06	-1.33187	0.0212875	-2.19346	9.54e-05	nd	nd	nd	nd	nd	nd	nd	nd	nd	nd	nd	nd	nd	nd	MAP1LC3C	3.01098	3.568	2.30399	2.06809	0.752431	1.67631	0.908154	4.20399	0	0
BNIP3P17	BCL2 interacting protein 3 pseudogene 17 [Source:HGNC Symbol;Acc:HGNC:49697]	nd	nd	nd	nd	1.54097	0.00150864	1.07825	0.041018	1.5087	0.00244753	nd	nd	nd	nd	nd	nd	nd	nd	nd	nd	nd	nd	nd	nd	BNIP3P17	1.97555	2.41921	1.90978	2.01042	1.72605	1.24708	1.63384	0.581202	0	0
PDZRN4	PDZ domain containing ring finger 4 [Source:HGNC Symbol;Acc:HGNC:30552]	nd	nd	nd	nd	-1.87617	1.053e-05	-1.13943	0.00989686	-1.74964	4.83e-05	nd	nd	nd	nd	nd	nd	nd	nd	nd	nd	nd	nd	nd	nd	PDZRN4	0.411581	0.379505	0.333717	0.487041	0.324348	0.540463	0.347387	1.1842	0	0
AC105345.1	0	nd	nd	nd	nd	-1.42836	6.78387e-06	-1.07083	0.00116539	-1.45045	6.09e-06	nd	nd	nd	nd	nd	nd	nd	nd	nd	nd	nd	nd	nd	nd	AC105345.1	0.552428	0.488087	0.284225	0.541215	1.28977	1.65109	1.24744	3.44472	0	0
DRC1	dynein regulatory complex subunit 1 [Source:HGNC Symbol;Acc:HGNC:24245]	nd	nd	nd	nd	-2.24452	6.57084e-08	-1.05644	0.016917	-1.91837	5.31e-06	-1.18808	0.0212846	nd	nd	nd	nd	nd	nd	nd	nd	nd	nd	nd	nd	DRC1	1.0768	1.75616	0.855315	1.3531	0.865453	1.97033	1.06648	4.08483	0	0
ECEL1	endothelin converting enzyme like 1 [Source:HGNC Symbol;Acc:HGNC:3147]	nd	nd	nd	nd	-1.51162	0.000132213	-1.71876	2.14193e-05	-1.87961	1.89e-06	nd	nd	nd	nd	nd	nd	nd	nd	nd	nd	nd	nd	nd	nd	ECEL1	7.94773	5.70947	6.86733	10.4679	6.30028	5.46328	4.78978	17.9396	0	0
ADAMTS17	ADAM metallopeptidase with thrombospondin type 1 motif 17 [Source:HGNC Symbol;Acc:HGNC:17109]	nd	nd	nd	nd	-3.57633	7.94628e-11	-3.09633	3.29566e-08	-3.89426	2.22e-12	nd	nd	nd	nd	nd	nd	nd	nd	nd	nd	nd	nd	nd	nd	ADAMTS17	0.209504	0.247943	0.280924	0.283321	0.169039	0.236196	0.133121	2.0201	0	0
PLCXD3	phosphatidylinositol specific phospholipase C X domain containing 3 [Source:HGNC Symbol;Acc:HGNC:31822]	nd	nd	nd	nd	-3.8107	4.86956e-06	-3.83672	7.46039e-06	-4.4829	1e-07	nd	nd	nd	nd	nd	nd	nd	nd	nd	nd	nd	nd	nd	nd	PLCXD3	0.0713692	0.15207	0.194146	0.0914263	0.169913	0.167128	0.104207	2.38612	0	0
KCNJ13	potassium voltage-gated channel subfamily J member 13 [Source:HGNC Symbol;Acc:HGNC:6259]	nd	nd	nd	nd	2.1151	1.85005e-10	1.23037	0.000561719	1.96552	5.25e-09	nd	nd	nd	nd	nd	nd	nd	nd	nd	nd	nd	nd	nd	nd	KCNJ13	0.720894	0.810375	0.766488	0.680305	8.31007	4.50121	7.35435	1.90473	0	0
INSM1	INSM transcriptional repressor 1 [Source:HGNC Symbol;Acc:HGNC:6090]	nd	nd	nd	nd	-1.29756	0.000147824	-1.19251	0.000762331	-1.4687	1.93e-05	nd	nd	nd	nd	nd	nd	nd	nd	nd	nd	nd	nd	nd	nd	INSM1	8.06082	11.9711	9.09005	7.90382	3.69131	3.97041	3.21888	9.03636	0	0
LINC01619	long intergenic non-protein coding RNA 1619 [Source:HGNC Symbol;Acc:HGNC:27409]	nd	nd	nd	nd	1.0731	0.0221074	1.09514	0.0223567	1.2815	0.00609592	nd	nd	nd	nd	nd	nd	nd	nd	nd	nd	nd	nd	nd	nd	LINC01619	0.110685	0.134313	0.0868261	0.115028	0.249832	0.252326	0.280692	0.117195	0	0
AP005432.2	0	nd	nd	nd	nd	1.35025	0.00328438	1.43146	0.00217587	1.64776	0.000277304	nd	nd	nd	nd	nd	nd	nd	nd	nd	nd	nd	nd	nd	nd	AP005432.2	0.209775	0.16065	0.33258	0.245436	1.81529	1.93276	2.20238	0.709287	0	0
CLDN7	claudin 7 [Source:HGNC Symbol;Acc:HGNC:2049]	nd	nd	nd	nd	nd	nd	nd	nd	nd	nd	nd	nd	nd	nd	nd	nd	-1.37932	0.029018	-1.56197	0.00500587	-1.74426	0.00218528	nd	nd	CLDN7	0.363106	0.317954	0.275982	0.940214	0.310346	0.253625	0.32601	0.261657	0	0
AC026954.1	0	nd	nd	nd	nd	1.85074	0.00068956	1.45649	0.0115118	1.9621	0.000367466	nd	nd	nd	nd	nd	nd	nd	nd	nd	nd	nd	nd	nd	nd	AC026954.1	0.153551	0.0974524	0.0829047	0.128432	1.94009	1.47737	2.0585	0.534296	0	0
CECR3	cat eye syndrome chromosome region, candidate 3 (non-protein coding) [Source:HGNC Symbol;Acc:HGNC:1841]	nd	nd	nd	nd	2.35903	1.75005e-06	1.77857	0.000768	2.45671	7.05e-07	nd	nd	nd	nd	nd	nd	nd	nd	nd	nd	nd	nd	nd	nd	CECR3	0.152271	0.0938676	0.102287	0.174317	0.682865	0.458142	0.722523	0.131641	0	0
GRHL2	grainyhead like transcription factor 2 [Source:HGNC Symbol;Acc:HGNC:2799]	nd	nd	nd	nd	nd	nd	nd	nd	nd	nd	nd	nd	nd	nd	nd	nd	-1.62524	0.00244586	-1.42715	0.00454246	-1.82471	0.000339656	nd	nd	GRHL2	0.0978069	0.112961	0.0831049	0.305777	0.25424	0.209471	0.142063	0.127124	0	0
Six3os1_4	#N/A	nd	nd	nd	nd	1.58044	0.00380543	1.42276	0.0125299	1.796	0.0010783	nd	nd	nd	nd	nd	nd	nd	nd	nd	nd	nd	nd	nd	nd	Six3os1_4	68.2986	62.9867	60.3227	62.7967	6.06852	5.44558	6.90849	2.01845	0	0
AC021106.1	0	nd	nd	nd	nd	1.02071	0.00472495	1.08167	0.00328168	1.25746	0.000440294	nd	nd	nd	nd	nd	nd	nd	nd	nd	nd	nd	nd	nd	nd	AC021106.1	0.819698	1.34321	1.10983	0.982754	1.68181	1.75877	1.95827	0.828002	0	0
PLK5	polo like kinase 5 [Source:HGNC Symbol;Acc:HGNC:27001]	nd	nd	nd	nd	-1.00269	7.78471e-09	-1.07973	6.07643e-10	-1.24722	1.57e-12	nd	nd	nd	nd	nd	nd	nd	nd	nd	nd	nd	nd	nd	nd	PLK5	0.482235	0.346293	0.261941	0.478947	1.60582	1.52378	1.33248	3.19591	0	0
SHISA9	shisa family member 9 [Source:HGNC Symbol;Acc:HGNC:37231]	nd	nd	nd	nd	-1.5462	2.30532e-06	-1.0912	0.00149847	-1.59622	1.31e-06	nd	nd	nd	nd	nd	nd	nd	nd	nd	nd	nd	nd	nd	nd	SHISA9	0.368454	0.54325	0.700819	0.575313	0.865081	1.18665	0.821216	2.52098	0	0
DDN	dendrin [Source:HGNC Symbol;Acc:HGNC:24458]	nd	nd	nd	nd	-2.91498	5.74203e-08	-1.50646	0.00741475	-2.67959	7.65e-07	-1.40852	0.0401807	nd	nd	nd	nd	nd	nd	nd	nd	nd	nd	nd	nd	DDN	0.213815	0.210208	0.274619	0.223229	0.326052	0.865712	0.375553	2.45143	0	0
DISP3	dispatched RND transporter family member 3 [Source:HGNC Symbol;Acc:HGNC:29251]	nd	nd	nd	nd	-1.42444	2.62425e-07	-1.16296	5.49424e-05	-1.56874	1.59e-08	nd	nd	nd	nd	nd	nd	nd	nd	nd	nd	nd	nd	nd	nd	DISP3	1.97398	2.86856	2.08563	2.50577	3.2016	3.8423	2.8432	8.56834	0	0
BMP5	bone morphogenetic protein 5 [Source:HGNC Symbol;Acc:HGNC:1072]	nd	nd	nd	nd	-2.78849	2.53427e-05	-2.41822	0.000422357	-3.17118	1.91e-06	nd	nd	nd	nd	nd	nd	nd	nd	nd	nd	nd	nd	nd	nd	BMP5	0.105821	0.0681108	0.144455	0.145983	0.693532	0.897499	0.523066	4.79639	0	0
AC092919.2	#N/A	nd	nd	nd	nd	-1.98205	0.000363489	-1.29062	0.0179287	-1.99762	0.000418024	nd	nd	nd	nd	nd	nd	nd	nd	nd	nd	nd	nd	-1.28951	0.00975518	AC092919.2	0.740486	1.80413	1.04166	1.16671	0.208642	0.335892	0.200131	0.818945	0	0
GPC3	glypican 3 [Source:HGNC Symbol;Acc:HGNC:4451]	nd	nd	nd	nd	1.35667	0.000273865	1.191	0.00220159	1.55631	3.15e-05	nd	nd	nd	nd	nd	nd	nd	nd	nd	nd	nd	nd	nd	nd	GPC3	329.031	406.702	341.495	370.824	346.545	309.346	390.867	133.778	0	0
CYP1A2	cytochrome P450 family 1 subfamily A member 2 [Source:HGNC Symbol;Acc:HGNC:2596]	nd	nd	nd	nd	2.41302	6.73044e-05	1.89592	0.00307129	2.63732	1.39e-05	nd	nd	nd	nd	nd	nd	nd	nd	nd	nd	nd	nd	nd	nd	CYP1A2	0.0165375	0.0161775	0.0237672	0.0101626	0.798442	0.559629	0.915781	0.149851	0	0
RNU5D-1	RNA, U5D small nuclear 1 [Source:HGNC Symbol;Acc:HGNC:10214]	nd	nd	nd	nd	1.73962	2.523e-06	1.06215	0.0081772	1.71748	4.37e-06	nd	nd	nd	nd	nd	nd	nd	nd	nd	nd	nd	nd	nd	nd	RNU5D-1	2.7105	3.71158	4.89673	2.74668	32.619	20.4104	31.4075	9.69967	0	0
AGPAT2	1-acylglycerol-3-phosphate O-acyltransferase 2 [Source:HGNC Symbol;Acc:HGNC:325]	nd	nd	nd	nd	-1.1971	0.000962011	-1.52158	3.97912e-05	-1.66657	5.27e-06	nd	nd	nd	nd	nd	nd	nd	nd	nd	nd	nd	nd	nd	nd	AGPAT2	5.17631	3.21581	4.12773	4.18548	1.51576	1.21241	1.0776	3.46529	0	0
KIAA1456	#N/A	nd	nd	nd	nd	-1.37028	3.05691e-06	-1.14534	0.000175047	-1.54248	1.64e-07	nd	nd	nd	nd	nd	nd	nd	nd	nd	nd	nd	nd	nd	nd	KIAA1456	0.529895	0.893229	0.625751	0.633017	0.938962	1.0976	0.817607	2.42076	0	0
CORO2A	coronin 2A [Source:HGNC Symbol;Acc:HGNC:2255]	nd	nd	nd	nd	-1.00593	0.00178533	-1.24624	0.000146102	-1.38319	1.82e-05	nd	nd	nd	nd	nd	nd	nd	nd	nd	nd	nd	nd	nd	nd	CORO2A	2.69679	1.39642	2.34582	2.17311	0.847136	0.717119	0.642172	1.69793	0	0
LINC01833	long intergenic non-protein coding RNA 1833 [Source:HGNC Symbol;Acc:HGNC:52644]	nd	nd	nd	nd	1.78474	0.00328781	1.66075	0.00868557	2.12005	0.000511128	nd	nd	nd	nd	nd	nd	nd	nd	nd	nd	nd	nd	nd	nd	LINC01833	72.6942	58.7362	62.3122	66.3158	5.08476	4.6768	6.30189	1.45954	0	0
CRYM	crystallin mu [Source:HGNC Symbol;Acc:HGNC:2418]	nd	nd	nd	nd	-1.30613	9.21756e-05	-1.76634	2.56444e-07	-1.89419	3.49e-08	nd	nd	nd	nd	nd	nd	nd	nd	nd	nd	nd	nd	nd	nd	CRYM	1.45335	1.14439	1.1646	1.22005	0.477042	0.347457	0.313693	1.17846	0	0
ITGA8	integrin subunit alpha 8 [Source:HGNC Symbol;Acc:HGNC:6144]	nd	nd	nd	nd	-2.23547	0.00959654	-2.39308	0.00718544	-2.85521	0.000994916	nd	nd	nd	nd	nd	nd	nd	nd	nd	nd	nd	nd	nd	nd	ITGA8	0.0187581	0.0240056	0.0206192	0.030643	0.559723	0.502046	0.357307	2.63937	0	0
HAS2	hyaluronan synthase 2 [Source:HGNC Symbol;Acc:HGNC:4819]	nd	nd	nd	nd	-1.20709	0.0014099	-1.36605	0.000415912	-1.60318	2.28e-05	nd	nd	nd	nd	nd	nd	nd	nd	nd	nd	nd	nd	nd	nd	HAS2	0.654137	0.756693	0.686225	0.878134	1.18077	1.05946	0.881384	2.72219	0	0
LINC02361	long intergenic non-protein coding RNA 2361 [Source:HGNC Symbol;Acc:HGNC:53283]	nd	nd	nd	nd	nd	nd	-1.35695	1.53763e-05	-1.49599	2.01e-06	nd	nd	nd	nd	nd	nd	nd	nd	-1.0307	0.00648617	nd	nd	nd	nd	LINC02361	0.957444	0.482455	0.785575	0.995066	1.45858	0.917075	0.823301	2.32889	0	0
GATA2	GATA binding protein 2 [Source:HGNC Symbol;Acc:HGNC:4171]	nd	nd	nd	nd	-1.99098	0.000518697	-2.80188	3.22662e-06	-3.00418	7.59e-07	nd	nd	nd	nd	nd	nd	nd	nd	nd	nd	nd	nd	nd	nd	GATA2	0.249494	0.494053	0.333892	0.268312	0.161585	0.0929117	0.0797473	0.643878	0	0
METTL24	methyltransferase like 24 [Source:HGNC Symbol;Acc:HGNC:21566]	nd	nd	nd	nd	1.36673	7.99676e-05	1.29883	0.000281921	1.67718	9.84e-07	nd	nd	nd	nd	nd	nd	nd	nd	nd	nd	nd	nd	nd	nd	METTL24	0.141105	0.20917	0.234232	0.318308	2.19675	2.09541	2.66931	0.846221	0	0
RAX	retina and anterior neural fold homeobox [Source:HGNC Symbol;Acc:HGNC:18662]	nd	nd	nd	nd	3.05156	1.43959e-05	1.70434	0.0249321	2.99776	2.55e-05	nd	nd	nd	nd	nd	nd	nd	nd	nd	nd	nd	nd	nd	nd	RAX	33.6792	21.5648	35.3159	39.2912	12.6311	4.97825	11.9633	1.50395	0	0
PROX1-AS1	PROX1 antisense RNA 1 [Source:HGNC Symbol;Acc:HGNC:43656]	nd	nd	nd	nd	-1.87611	2.85363e-12	-1.1513	1.49501e-05	-1.92035	1.31e-12	nd	nd	nd	nd	nd	nd	nd	nd	nd	nd	nd	nd	nd	nd	PROX1-AS1	0.145684	0.157956	0.119484	0.192607	0.15355	0.253484	0.146986	0.559489	0	0
CPNE4	copine 4 [Source:HGNC Symbol;Acc:HGNC:2317]	nd	nd	nd	nd	-2.07469	0.000666468	-2.44223	0.000116228	-2.8736	1.27e-05	nd	nd	nd	nd	nd	nd	nd	nd	nd	nd	nd	nd	nd	nd	CPNE4	0.111863	0.231735	0.258699	0.19606	0.0611472	0.0474772	0.0351716	0.258132	0	0
AC012354.1	0	nd	nd	nd	nd	2.08939	8.93773e-05	1.20672	0.038338	2.11616	8.72e-05	nd	nd	nd	nd	nd	nd	nd	nd	nd	nd	nd	nd	nd	nd	AC012354.1	3.6132	2.35244	3.04387	2.76903	1.32906	0.721945	1.32984	0.308053	0	0
KCNJ6	potassium voltage-gated channel subfamily J member 6 [Source:HGNC Symbol;Acc:HGNC:6267]	nd	nd	nd	nd	-1.24168	0.0376685	-1.67528	0.00605825	-1.90684	0.00165532	nd	nd	nd	nd	nd	nd	nd	nd	nd	nd	nd	nd	nd	nd	KCNJ6	0.0300568	0.0408662	0.0501539	0.0266172	0.0595359	0.0443071	0.0366914	0.140766	0	0
CD247	CD247 molecule [Source:HGNC Symbol;Acc:HGNC:1677]	nd	nd	nd	nd	-1.5194	1.88087e-06	-1.21448	0.00014639	-1.7875	4.84e-08	nd	nd	nd	nd	nd	nd	nd	nd	nd	nd	nd	nd	nd	nd	CD247	0.115914	0.112258	0.125768	0.135716	0.299682	0.371348	0.245305	0.856545	0	0
MBOAT1	membrane bound O-acyltransferase domain containing 1 [Source:HGNC Symbol;Acc:HGNC:21579]	nd	nd	nd	nd	1.61356	2.7719e-06	1.25023	0.000629876	1.87355	3.29e-08	nd	nd	nd	nd	nd	nd	nd	nd	nd	nd	nd	nd	nd	nd	MBOAT1	1.28101	2.25188	1.92632	1.33167	1.0021	0.785119	1.17491	0.324666	0	0
TSHR	thyroid stimulating hormone receptor [Source:HGNC Symbol;Acc:HGNC:12373]	nd	nd	nd	nd	-2.22731	0.000970757	-2.25895	0.00106121	-2.93871	4.49e-05	nd	nd	nd	nd	nd	nd	nd	nd	nd	nd	nd	nd	nd	nd	TSHR	1.22653	0.726351	0.545081	1.05994	0.0603672	0.0596623	0.0371608	0.285071	0	0
AC018410.2	0	nd	nd	nd	nd	1.44998	0.000514969	1.00947	0.0249181	1.61288	0.000112644	nd	nd	nd	nd	nd	nd	nd	nd	nd	nd	nd	nd	nd	nd	AC018410.2	0.648724	0.536201	0.953167	0.548669	2.83417	2.09135	3.12212	1.02934	0	0
AC087752.3	0	nd	nd	nd	nd	1.79881	4.06015e-11	1.27292	1.26854e-05	2.0145	7.93e-14	nd	nd	nd	nd	nd	nd	nd	nd	nd	nd	nd	nd	nd	nd	AC087752.3	1.75211	2.01791	2.12506	1.30317	6.68383	4.64378	7.62304	1.90623	0	0
EGR1	early growth response 1 [Source:HGNC Symbol;Acc:HGNC:3238]	nd	nd	nd	nd	1.54376	2.23655e-05	1.05722	0.00625471	1.71728	2.53e-06	nd	nd	nd	nd	nd	nd	nd	nd	nd	nd	nd	nd	nd	nd	EGR1	8.51249	11.5314	11.8315	7.2904	94.7157	67.7123	104.843	32.2399	0	0
TNIK	TRAF2 and NCK interacting kinase [Source:HGNC Symbol;Acc:HGNC:30765]	nd	nd	nd	nd	-1.28569	0.00103645	-1.27374	0.00166222	-1.69415	1.45e-05	nd	nd	nd	nd	nd	nd	nd	nd	nd	nd	nd	nd	-1.12025	0.00676261	TNIK	4.2554	9.24808	5.48809	6.08427	1.40525	1.41826	1.03829	3.41881	0	0
TMEM9B-AS1	TMEM9B antisense RNA 1 [Source:HGNC Symbol;Acc:HGNC:19230]	nd	nd	nd	nd	nd	nd	nd	nd	nd	nd	nd	nd	nd	nd	nd	nd	-1.44648	1.52e-06	-1.03242	0.000438694	-1.64768	2.89e-08	nd	nd	TMEM9B-AS1	0.782693	1.02408	0.645828	2.06942	2.87235	2.96982	2.57885	4.093	0	0
AC010980.2	0	nd	nd	nd	nd	-1.84367	0.0266761	-2.31768	0.00667897	-2.78314	0.00105701	nd	nd	nd	nd	nd	nd	nd	nd	nd	nd	nd	nd	nd	nd	AC010980.2	0.351395	0.455505	0.544072	0.397492	0.559828	0.404212	0.28244	2.01139	0	0
CHRD	chordin [Source:HGNC Symbol;Acc:HGNC:1949]	nd	nd	nd	nd	-1.31836	6.76592e-10	-1.21319	2.69444e-08	-1.70015	1.52e-15	nd	nd	nd	nd	nd	nd	nd	nd	nd	nd	nd	nd	nd	nd	CHRD	2.36493	4.22406	2.1919	2.52878	1.32346	1.42491	0.996372	3.28392	0	0
RN7SL521P	RNA, 7SL, cytoplasmic 521, pseudogene [Source:HGNC Symbol;Acc:HGNC:46537]	nd	nd	nd	nd	1.5546	0.00169662	1.16347	0.0285005	1.82883	0.000203955	nd	nd	nd	nd	nd	nd	nd	nd	nd	nd	nd	nd	nd	nd	RN7SL521P	1.51278	1.39946	0.928779	0.929252	4.12707	3.16742	4.91034	1.40625	0	0
Six3os1_2	#N/A	nd	nd	nd	nd	2.0845	0.000199428	1.58928	0.00775679	2.48368	7.89e-06	nd	nd	nd	nd	nd	nd	nd	nd	nd	nd	nd	nd	nd	nd	Six3os1_2	52.8951	60.5743	52.5847	47.7557	7.84861	5.5836	10.1702	1.81357	0	0
COL3A1	collagen type III alpha 1 chain [Source:HGNC Symbol;Acc:HGNC:2201]	nd	nd	nd	nd	-2.87409	4.47434e-05	-1.78494	0.0175553	-3.15248	8.55e-06	nd	nd	nd	nd	nd	nd	nd	nd	nd	nd	nd	nd	nd	nd	COL3A1	7.97822	8.26912	5.69042	9.74738	1.20075	2.55859	0.97093	8.81209	0	0
RXRG	retinoid X receptor gamma [Source:HGNC Symbol;Acc:HGNC:10479]	nd	nd	nd	nd	-2.94317	1.79742e-05	-2.65603	8.58374e-05	-3.79801	9.87e-07	nd	nd	nd	nd	nd	nd	nd	nd	nd	nd	nd	nd	nd	nd	RXRG	0.686764	0.748069	0.845341	1.16927	0.0781779	0.0947199	0.0412661	0.599788	0	0
AC010271.2	0	nd	nd	nd	nd	1.7156	9.80629e-05	1.08853	0.023191	1.9118	1.37e-05	nd	nd	nd	nd	nd	nd	nd	nd	nd	nd	nd	nd	nd	nd	AC010271.2	0.446334	0.719394	0.400436	0.432493	3.38077	2.19979	3.81173	1.02073	0	0
WNT8B	Wnt family member 8B [Source:HGNC Symbol;Acc:HGNC:12789]	nd	nd	nd	nd	1.37511	7.21736e-05	1.30473	0.000275058	1.82932	9.61e-08	nd	nd	nd	nd	nd	nd	nd	nd	nd	nd	nd	nd	nd	nd	WNT8B	0.671097	0.664058	0.674894	0.747774	132.042	125.842	177.594	50.4478	0	0
CDH15	cadherin 15 [Source:HGNC Symbol;Acc:HGNC:1754]	nd	nd	nd	nd	-2.56352	2.83089e-05	-2.27077	0.000228791	-3.33788	3.63e-07	nd	nd	nd	nd	nd	nd	nd	nd	nd	nd	nd	nd	nd	nd	CDH15	0.220106	0.22951	0.233662	0.281123	0.0904501	0.109997	0.05284	0.530034	0	0
KIAA1755	KIAA1755 [Source:HGNC Symbol;Acc:HGNC:29372]	nd	nd	nd	nd	-2.75055	4.51108e-06	-1.65311	0.0074611	-3.06689	5.16e-07	nd	nd	nd	nd	nd	nd	nd	nd	nd	nd	nd	nd	nd	nd	KIAA1755	0.0681135	0.0781837	0.0407044	0.0437509	0.0947361	0.203565	0.0752351	0.638056	0	0
LRRK2	leucine rich repeat kinase 2 [Source:HGNC Symbol;Acc:HGNC:18618]	nd	nd	nd	nd	-1.24821	0.0153754	-1.30708	0.0135629	-1.79298	0.000653692	nd	nd	nd	nd	nd	nd	nd	nd	nd	nd	nd	nd	nd	nd	LRRK2	0.289667	0.46297	0.328304	0.316468	0.0863108	0.0827088	0.0580565	0.204011	0	0
NXPH2	neurexophilin 2 [Source:HGNC Symbol;Acc:HGNC:8076]	nd	nd	nd	nd	1.25464	0.0156439	1.29229	0.0157055	1.7946	0.000455285	nd	nd	nd	nd	nd	nd	nd	nd	nd	nd	nd	nd	nd	nd	NXPH2	8.04387	10.8657	8.82986	10.3127	3.47804	3.57056	4.95705	1.4393	0	0
AC110813.1	0	nd	nd	nd	nd	-1.41801	0.00461454	-1.1441	0.0269668	-1.84015	0.00033177	nd	nd	nd	nd	nd	nd	nd	nd	nd	nd	nd	nd	nd	nd	AC110813.1	0.125826	0.0971712	0.119751	0.120107	0.450501	0.543766	0.329213	1.20245	0	0
WSCD2	WSC domain containing 2 [Source:HGNC Symbol;Acc:HGNC:29117]	nd	nd	nd	nd	-2.51286	9.49985e-06	-2.15487	0.00024963	-3.36224	3.18e-09	nd	nd	nd	nd	nd	nd	nd	nd	nd	nd	nd	nd	nd	nd	WSCD2	0.352007	0.340575	0.305439	0.321459	0.55608	0.713794	0.302707	3.17536	0	0
KCNK3	potassium two pore domain channel subfamily K member 3 [Source:HGNC Symbol;Acc:HGNC:6278]	nd	nd	nd	nd	-1.42347	1.44601e-07	-1.49769	4.18754e-08	-2.11144	4.98e-13	nd	nd	nd	nd	nd	nd	nd	nd	nd	nd	nd	nd	nd	nd	KCNK3	0.853413	1.3401	1.11288	0.94768	0.214693	0.204664	0.132387	0.57432	0	0
AC105046.1	0	nd	nd	nd	nd	1.68996	0.00124079	1.30896	0.0181574	2.17552	2.63e-05	nd	nd	nd	nd	nd	nd	nd	nd	nd	nd	nd	nd	nd	nd	AC105046.1	0.029113	0.0198502	0.00425584	0.0151221	0.673307	0.517213	0.925491	0.206873	0	0
FYB2	FYN binding protein 2 [Source:HGNC Symbol;Acc:HGNC:27295]	nd	nd	nd	nd	1.27253	5.6799e-06	1.11809	0.000124541	1.73573	1.82e-10	nd	nd	nd	nd	nd	nd	nd	nd	nd	nd	nd	nd	nd	nd	FYB2	0.0348472	0.044626	0.053032	0.0576702	0.904729	0.812052	1.22242	0.373042	0	0
NPR3	natriuretic peptide receptor 3 [Source:HGNC Symbol;Acc:HGNC:7945]	nd	nd	nd	nd	-2.94973	0.000177595	-2.64848	0.00115374	-4.07067	2.98e-07	nd	nd	nd	nd	nd	nd	nd	nd	nd	nd	nd	nd	1.85164	0.0475655	NPR3	0.125645	0.0349049	0.0490742	0.0683134	0.167385	0.206264	0.0758547	1.29257	0	0
NKD1	naked cuticle homolog 1 [Source:HGNC Symbol;Acc:HGNC:17045]	nd	nd	nd	nd	-1.49184	5.02783e-05	-1.02849	0.00843974	-1.83311	5.83e-07	nd	nd	nd	nd	nd	nd	nd	nd	nd	nd	nd	nd	nd	nd	NKD1	3.52726	3.6108	2.993	3.18976	2.07113	2.85968	1.60404	5.81462	0	0
AC010980.1	0	nd	nd	nd	nd	-1.79159	0.00684008	-1.82837	0.00750089	-2.67391	6.14e-05	nd	nd	nd	nd	nd	nd	nd	nd	nd	nd	nd	nd	nd	nd	AC010980.1	0.38825	0.475892	0.469161	0.442794	0.647619	0.632667	0.343805	2.24667	0	0
ERBB3	erb-b2 receptor tyrosine kinase 3 [Source:HGNC Symbol;Acc:HGNC:3431]	nd	nd	nd	nd	-1.03988	0.0146043	-1.27267	0.00341865	-1.73874	3.21e-05	nd	nd	nd	nd	nd	nd	nd	nd	nd	nd	nd	nd	nd	nd	ERBB3	3.54347	2.48997	2.77344	2.78439	1.71583	1.46287	1.03762	3.52551	0	0
LRRK1	leucine rich repeat kinase 1 [Source:HGNC Symbol;Acc:HGNC:18608]	nd	nd	nd	nd	-1.0123	0.0381489	-1.08406	0.0306542	-1.58179	0.0014276	nd	nd	nd	nd	nd	nd	nd	nd	nd	nd	nd	nd	nd	nd	LRRK1	0.0249256	0.0273676	0.0146802	0.0334815	0.0744425	0.0709652	0.0496983	0.14981	0	0
WNT9A	Wnt family member 9A [Source:HGNC Symbol;Acc:HGNC:12778]	nd	nd	nd	nd	-1.49915	1.65444e-05	-1.1283	0.00182138	-2.01198	8.88e-09	nd	nd	nd	nd	nd	nd	nd	nd	nd	nd	nd	nd	nd	nd	WNT9A	0.789646	1.40084	1.17232	1.09867	0.957218	1.23842	0.660158	2.7009	0	0
RD3	retinal degeneration 3 [Source:HGNC Symbol;Acc:HGNC:19689]	nd	nd	nd	nd	-1.2958	0.00991622	-1.41999	0.0060321	-2.1622	1.75e-05	nd	nd	nd	nd	nd	nd	nd	nd	nd	nd	nd	nd	nd	nd	RD3	0.150413	0.120662	0.192954	0.133428	0.592757	0.544846	0.320172	1.45453	0	0
AL513318.2	0	nd	nd	nd	nd	1.30563	6.30852e-07	1.09359	6.50104e-05	1.94416	1.51e-14	nd	nd	nd	nd	nd	nd	nd	nd	nd	nd	nd	nd	nd	nd	AL513318.2	2.4006	3.08172	4.76768	2.76741	3.86467	3.33666	5.9005	1.55222	0	0
SLITRK3	SLIT and NTRK like family member 3 [Source:HGNC Symbol;Acc:HGNC:23501]	nd	nd	nd	nd	-1.31922	3.2821e-05	-1.17584	0.000200758	-2.06257	5.41e-09	nd	nd	nd	nd	nd	nd	nd	nd	nd	nd	nd	nd	nd	nd	SLITRK3	0.553751	0.556804	0.530352	0.698259	0.171105	0.187862	0.0985697	0.418876	0	0
NEUROG1	neurogenin 1 [Source:HGNC Symbol;Acc:HGNC:7764]	nd	nd	nd	nd	-1.74356	0.00206808	-1.68905	0.0038426	-2.85156	7.97e-07	nd	nd	nd	nd	nd	nd	nd	nd	nd	nd	nd	nd	nd	nd	NEUROG1	0.0171556	1e-06	0.00509961	0.0353976	0.937168	0.977206	0.428478	3.13849	0	0
ID1	inhibitor of DNA binding 1, HLH protein [Source:HGNC Symbol;Acc:HGNC:5360]	nd	nd	nd	nd	-1.34492	0.0271698	-1.35126	0.0324649	-2.28314	0.000124956	nd	nd	nd	nd	nd	nd	nd	nd	nd	nd	nd	nd	nd	nd	ID1	12.5339	7.95291	8.23303	6.25376	29.1219	29.046	14.9224	74.0559	0	0
AC097717.1	0	nd	nd	nd	nd	nd	nd	-1.34356	0.00673809	-1.83032	0.000311935	nd	nd	nd	nd	nd	nd	-3.46907	0.000165428	nd	nd	-1.8509	0.00662663	-2.36208	0.0138198	AC097717.1	0.0077014	0.0405047	0.0243236	0.0890152	0.132179	0.0941789	0.0657986	0.236238	0	0
TCEANC	transcription elongation factor A N-terminal and central domain containing [Source:HGNC Symbol;Acc:HGNC:28277]	nd	nd	nd	nd	-1.43489	4.55125e-18	-1.23367	8.95303e-14	-1.17806	1.39e-12	nd	nd	nd	nd	nd	nd	nd	nd	nd	nd	-1.07821	3.58e-10	nd	nd	TCEANC	1.23543	1.12372	0.970427	2.05354	1.17207	1.34814	1.37892	3.14474	0	0
TRAPPC2	trafficking protein particle complex 2 [Source:HGNC Symbol;Acc:HGNC:23068]	nd	nd	nd	nd	-1.51629	2.38297e-57	-1.36082	5.75058e-47	-1.45249	1.11e-52	nd	nd	nd	nd	nd	nd	nd	nd	nd	nd	-1.00947	1.57e-25	nd	nd	TRAPPC2	5.55242	4.93691	4.62401	9.30381	4.87623	5.43038	4.98926	13.8588	0	0
PRDX4	peroxiredoxin 4 [Source:HGNC Symbol;Acc:HGNC:17169]	nd	nd	nd	nd	-1.31301	7.16446e-37	nd	nd	-1.0008	1.55e-21	nd	nd	nd	nd	nd	nd	-1.11014	6.16e-27	nd	nd	-1.12112	2.25e-27	nd	nd	PRDX4	34.5241	57.7741	33.866	73.5943	27.7673	37.5624	33.8386	68.5194	0	0
FAM160A1	family with sequence similarity 160 member A1 [Source:HGNC Symbol;Acc:HGNC:34237]	nd	nd	nd	nd	nd	nd	-1.42911	0.000324358	-1.02052	0.0106338	nd	nd	nd	nd	nd	nd	nd	nd	-1.15318	0.0075703	-1.27015	0.0041535	nd	nd	FAM160A1	0.386138	0.225376	0.204074	0.500651	0.465352	0.293059	0.383566	0.787789	0	0
SYTL2	synaptotagmin like 2 [Source:HGNC Symbol;Acc:HGNC:15585]	nd	nd	nd	nd	1.49062	5.16786e-09	1.07386	6.63887e-05	1.22658	2.7e-06	nd	nd	nd	nd	nd	nd	nd	nd	nd	nd	1.09853	0.000129684	nd	nd	SYTL2	0.801053	0.714718	1.25782	0.587445	6.31566	4.73451	5.16176	2.2278	0	0
FAM133A	family with sequence similarity 133 member A [Source:HGNC Symbol;Acc:HGNC:26748]	nd	nd	nd	nd	-1.90752	9.93803e-10	-1.16832	0.000156518	-1.42539	3.69e-06	nd	nd	nd	nd	nd	nd	nd	nd	nd	nd	-1.38814	0.000433035	nd	nd	FAM133A	0.311771	0.277609	0.16559	0.431008	0.356465	0.595669	0.489604	1.33102	0	0
FAS	Fas cell surface death receptor [Source:HGNC Symbol;Acc:HGNC:11920]	nd	nd	nd	nd	1.01605	1.21777e-06	nd	nd	1.18129	1.44e-08	nd	nd	nd	nd	nd	nd	nd	nd	1.43053	2.71e-12	1.07584	5.74e-07	-1.00526	1.65e-06	FAS	1.5537	3.10956	2.40877	1.13585	2.91632	2.48718	3.21204	1.43231	0	0
NEAT1	nuclear paraspeckle assembly transcript 1 (non-protein coding) [Source:HGNC Symbol;Acc:HGNC:30815]	nd	nd	nd	nd	1.47939	3.26364e-13	nd	nd	1.6566	2.44e-16	nd	nd	nd	nd	nd	nd	nd	nd	1.38128	2.43e-11	1.02203	2.64e-06	nd	nd	NEAT1	2.99173	4.17359	3.21548	1.58388	5.67846	3.76033	6.2954	2.02557	0	0
GDF10	growth differentiation factor 10 [Source:HGNC Symbol;Acc:HGNC:4215]	nd	nd	nd	nd	-1.27677	0.00061845	nd	nd	-1.26779	0.000843486	nd	nd	nd	nd	nd	nd	nd	nd	1.57686	0.00244292	1.42388	0.0107367	nd	nd	GDF10	0.313865	0.412421	0.366048	0.136756	1.58523	2.03417	1.56077	3.82761	0	0
ANO3	anoctamin 3 [Source:HGNC Symbol;Acc:HGNC:14004]	nd	nd	nd	nd	-1.00742	0.000840256	nd	nd	-1.31208	1.99e-05	nd	nd	nd	nd	nd	nd	nd	nd	-1.85464	7.45e-06	-1.39021	0.000593896	1.37696	0.00173117	ANO3	0.118495	0.0452484	0.0608861	0.165189	0.247671	0.357436	0.196797	0.491787	0	0
MTTP	microsomal triglyceride transfer protein [Source:HGNC Symbol;Acc:HGNC:7467]	nd	nd	nd	nd	nd	nd	1.30534	0.00363727	1.10778	0.0140901	nd	nd	nd	nd	nd	nd	nd	nd	-1.05245	0.0294783	-1.11841	0.0267338	nd	nd	MTTP	1.92832	1.80541	1.71095	3.70754	2.02767	3.40432	2.90972	1.36125	0	0
BX890604.1	0	nd	nd	nd	nd	-1.1286	1.10678e-29	nd	nd	-1.00692	6.76e-24	nd	nd	nd	nd	nd	nd	-1.10267	3.08e-30	nd	nd	-1.14307	1.46e-32	nd	nd	BX890604.1	4.32737	7.44086	4.16995	9.2207	4.31174	4.73581	4.59625	9.35348	0	0
AC245014.3	0	nd	nd	nd	nd	2.16628	3.16638e-07	1.39782	0.00214268	2.0906	1.12e-06	nd	nd	nd	nd	nd	nd	nd	nd	nd	nd	1.42657	0.0425714	nd	nd	AC245014.3	0.644827	0.782294	1.51734	0.562874	15.2178	8.94667	14.1706	3.36039	0	0
AC009487.2	0	nd	nd	nd	nd	1.46043	0.000822581	nd	nd	1.55529	0.000400385	nd	nd	nd	nd	nd	nd	1.76709	0.000284765	nd	nd	1.69708	0.00042413	nd	nd	AC009487.2	0.127096	0.0745895	0.12265	0.0374346	0.153675	0.0929611	0.160363	0.0553331	0	0
MIR34AHG	MIR34A host gene [Source:HGNC Symbol;Acc:HGNC:51913]	nd	nd	nd	nd	1.35316	1.16291e-12	nd	nd	1.45059	2.17e-14	nd	nd	nd	nd	nd	nd	nd	nd	1.04978	1.25e-07	1.01606	4.08e-07	nd	nd	MIR34AHG	1.76294	3.13577	3.03596	1.49199	4.53358	2.955	4.7569	1.7623	0	0
AC241584.1	0	nd	nd	nd	nd	2.28089	2.71904e-07	1.44125	0.00241467	2.09704	3.33e-06	nd	nd	nd	nd	nd	nd	nd	nd	nd	nd	1.80966	0.0240567	nd	nd	AC241584.1	0.175694	0.252362	0.361615	0.110773	9.16525	5.12956	7.91955	1.87205	0	0
AC140134.1	#N/A	nd	nd	nd	nd	1.25012	0.00328508	1.07573	0.0157216	1.33924	0.0018432	nd	nd	nd	nd	nd	nd	nd	nd	nd	nd	1.10806	0.0297076	nd	nd	AC140134.1	0.181554	0.155843	0.228277	0.104411	0.344649	0.305826	0.364485	0.143455	0	0
CBLN2	cerebellin 2 precursor [Source:HGNC Symbol;Acc:HGNC:1544]	nd	nd	nd	nd	-2.09439	0.000251081	-1.49546	0.00782311	-2.18949	0.000187291	nd	nd	nd	nd	nd	nd	nd	nd	nd	nd	1.63456	0.0108857	nd	nd	CBLN2	0.0846701	0.0712661	0.174215	0.0553606	0.0587401	0.0882357	0.0525364	0.250158	0	0
TMEM27	#N/A	nd	nd	nd	nd	-1.18957	8.93871e-06	-1.12105	3.60193e-05	-1.35386	6.87e-07	nd	nd	nd	nd	nd	nd	nd	nd	nd	nd	-1.20154	0.000130575	nd	nd	TMEM27	0.836762	0.702009	0.585672	1.34934	1.14991	1.20356	1.00464	2.59184	0	0
RN7SL3	RNA, 7SL, cytoplasmic 3 [Source:HGNC Symbol;Acc:HGNC:23135]	nd	nd	nd	nd	-1.15333	1.05685e-05	-1.12168	3.22818e-05	-1.13093	1.97e-05	nd	nd	nd	nd	nd	nd	nd	nd	nd	nd	-1.39569	1.64e-07	nd	nd	RN7SL3	66.1746	62.7943	46.9638	123.685	63.1727	64.625	62.9756	139.606	0	0
[truncated: 2,036 more rows]

## Sheet: B) cExN_AP vs UM
external_gene_name	log2FoldChange	baseMean	lfcSE	stat	pvalue	padj	AP_cExN_R1	AP_cExN_R2	AP_cExN_R3	AP_cExN_R4	UM_cExN_R1	UM_cExN_R2	UM_cExN_R3	UM_cExN_R4
[truncated: 477 more rows]

[truncated: 11 more sheets: C) cExN_IS vs UM, D) cExN_UC vs AP, E) cExN_UC vs IS, F) cExN_UC vs UM, G) cExN_AP vs IS, H) cIN_AP vs UM, I) cIN_IS vs UM, J) cIN_UC vs AP, K) cIN_UC vs IS, L) cIN_UC vs UM, M) cIN_AP vs IS]
