# Supplementary material for: Cellular and molecular characterization of multiplex autism in human induced pluripotent stem cell-derived neurons
Source: Mol Autism. 2019 Dec 30;10:51. doi: 10.1186/s13229-019-0306-0 (PMC6936127; doi:10.1186/s13229-019-0306-0)
Supplement: Supplementary file 4 — Additional file 4: Table S3. Hierarchical clustering of genes that had similar expression in the AP and IS, which differed from expression in the UM +/− the UC. Relative expression of DEGs across the four sample types for cExN and cIN NPCs was assessed using ClustVis. Order of genes in the cluster and unit variance scaled relative expression values are indicated. Genes located on the X-chromosome are indicated. [file 13229_2019_306_MOESM4_ESM.xlsx]

## Sheet: Clustering-cExN
Additional file 4 - table S3 - Hierarchical clustering and visualization of the relative expression of DEGs across the four sample types for cExN and cIN NPCs.
clustering order	symbol	cEX_AP_aveRPKM	cEX_IS_AveRPKM	cEX_UM_aveRPKM	cEX_UC_aveRPKM	X- chromosome gene
1	TNNI3	0.940221	1.34973	2.37217	3.46199	No
2	RHOBTB3	1.1677	1.67726	2.3279	3.36984	No
3	TSPEAR-AS1	0.122276	0.150892	0.410207	0.586174	No
4	ACTC1	0.256478	0.372819	1.02587	1.53708	No
5	THNSL2	1.38257	1.5195	3.59097	5.67492	No
6	IRAK1	2.81514	3.25716	6.98899	10.2228	Yes
7	S100A6	3.09011	3.37972	6.96347	9.989	No
8	DPP6	0.0216077	0.026643	0.448658	1.00373	No
9	AL121821.1	0.524887	0.451152	1.43544	2.51658	No
10	AC106872.5	0.070132	0.0753696	0.726541	1.49354	No
11	FAM19A5	0.0582855	0.0405242	3.95685	8.08333	No
12	SLC25A43	0.246348	0.149698	0.616769	0.97964	Yes
13	HIST1H2BB	4.40388	2.725	19.9138	34.1585	No
14	AC116565.2	0.448602	0.30553	0.603387	1.16148	No
15	DNAH9	0.0685547	0.0330008	0.100162	0.211736	No
16	HS3ST4	0.728916	0.164736	1.40695	2.69068	No
17	MYH14	0.612256	0.28659	0.965588	1.81274	No
18	TPTEP1	0.00700264	0.00472259	0.0314565	0.23653	No
19	CXCL5	0.051101	0.102058	0.248727	0.654506	No
20	CCDC169	0.340893	0.54034	0.884401	1.78311	No
21	GABRA2	0.0664342	0.136378	0.234453	0.50378	No
22	VWDE	0.353654	0.32006	0.821541	2.60479	No
23	ANXA2	1.08826	0.914769	2.01679	4.53216	No
24	SHISA6	0.0648109	0.0305711	0.44572	1.21664	No
25	PTPRT	0.0165468	0.015176	0.196421	0.592028	No
26	TMEM132C	0.00265324	0.0142742	0.276661	0.918675	No
27	SNORD114-20	3.27586	1.50183	24.4561	18.7573	No
28	C21orf33	0.00422257	0.0193915	0.846359	0.574999	No
29	GAS7	0.043276	0.0300089	3.54193	2.54988	No
30	LINC00939	0.00947875	0.00742101	0.246736	0.155844	No
31	LHFPL1	0.95623	1.07383	2.96847	2.26499	Yes
32	ME1	0.158248	0.164955	0.35962	0.345816	No
33	IAH1	1.28953	1.31288	2.86712	2.68542	No
34	FAM135B	0.0147691	0.0163538	0.0748973	0.068571	No
35	Z99129.3	0.113218	0.144027	0.262876	0.230748	No
36	RCN1P2	2.77692	3.27726	6.03358	5.57942	No
37	LINC01515	0.0368772	0.239349	1.34947	1.1283	No
38	ALPK2	0.0745092	0.0900624	0.163212	0.128938	No
39	TDRD7	0.916865	1.20667	2.17862	1.76446	No
40	PCDHB8	0.0512665	0.132486	0.24071	0.196437	No
41	PUS7L	2.39025	3.70006	5.13018	4.48014	No
42	CFAP58	0.361328	0.578224	0.903027	0.747794	No
43	ZNF248	5.08997	6.82956	10.3429	8.75013	No
44	AC020928.1	0.200016	0.715356	1.46743	0.942833	No
45	GRPR	0.188296	0.309868	0.608365	0.409972	Yes
46	CLEC18A	0.0948205	0.0594976	0.303915	0.347018	No
47	ANKRD18CP	0.498509	0.452994	0.896053	0.984952	No
48	HIST1H3C	3.05147	1.9568	41.6038	50.2047	No
49	HIST1H1A	0.333742	0.272533	6.80708	8.27459	No
50	AC087633.2	0.124184	0.118381	0.423364	0.523114	No
51	TSHZ3	0.0525027	0.0261151	0.412475	0.533294	No
52	C5orf63	0.0110608	0.0257984	0.156858	0.165718	No
53	HLA-C	6.90157	8.88199	28.9232	32.3027	No
54	AC026366.1	33.0478	34.7617	66.3206	72.8368	No
55	MYL4	0.231238	0.258164	0.552413	0.661282	No
56	STC2	2.24096	2.87956	5.14556	5.91074	No
57	BNIP3P9	1.35156	0.453921	2.96983	4.05807	No
58	ACTA1	1.10456	0.851141	1.92422	2.39126	No
59	ANKRD35	0.433025	0.319522	0.673062	0.719757	No
60	S100A10	0.507833	0.292156	1.17896	1.33502	No
61	CLEC18C	0.201616	0.0585508	0.512958	0.612835	No
62	FLI1	0.039584	0.0273676	0.0724635	0.0837756	No
63	PTGR1	8.58217	5.80876	20.105	19.3739	No
64	EDN1	0.788883	0.588572	1.67175	1.70711	No
65	SGK2	1.09346	0.882167	1.87115	1.9475	No
66	TAGLN	11.6281	9.49427	19.204	20.0972	No
67	TMEM37	0.136143	0.269799	0.376765	0.345684	No
68	AC104758.1	0.441002	0.675881	1.02799	0.995143	No
69	FKBP9P1	0.0343909	0.13708	0.241889	0.225764	No
70	OLFM3	1.32171	2.83292	4.46368	4.43717	No
71	PPP1R3C	1.10203	1.61737	3.05537	3.12794	No
72	MRPL35	6.0383	8.18736	12.5268	12.6553	No
73	DDR2	0.192342	0.321116	0.490395	0.526523	No
74	HLA-B	7.00303	9.69355	14.7147	15.8839	No
75	MICA	0.851972	2.33208	5.06733	5.45798	No
76	SPX	0.287752	0.473857	0.773337	0.833915	No
77	PKIB	0.669829	2.01465	3.87952	5.56501	No
78	FAM163B	0.3048	0.561776	1.08505	1.37759	No
79	FRRS1L	1.52754	2.28467	3.89419	4.68216	No
80	DNM1P51	0.0511119	0.108372	0.219739	0.26226	No
81	AL157778.1	4.65431	6.91574	10.4993	11.9708	No
82	WDR72	0.0768331	0.148104	0.259896	0.312083	No
83	CAVIN1	7.47885	3.51075	10.4958	8.70132	No
84	AC239809.3	0.0674303	0.0320314	0.0991112	0.0723345	No
85	ELL2	3.85356	2.43325	5.18364	3.93582	No
86	SERPINE1	4.73401	2.72226	7.84769	7.40032	No
87	CYTOR	0.213194	0.0973988	0.334485	0.313909	No
88	CAPG	2.00261	1.40794	4.13158	3.56449	No
89	FAM122B	9.15989	7.14475	14.25	12.5464	Yes
90	ANO9	0.222239	0.171121	0.34456	0.297171	No
91	ALPK3	0.855952	0.535697	1.23111	1.0528	No
92	GDF15	6.62888	4.1533	10.4758	8.11079	No
93	CLDN6	2.79564	1.66349	4.48697	3.5954	No
94	ANKRD1	11.0891	6.94671	18.6042	14.5792	No
95	MIR4435-2HG	0.145267	0.0936767	0.25163	0.138755	No
96	KANSL1-AS1	2.45396	1.52233	5.60477	2.34953	No
97	TNFSF15	0.338503	0.199095	0.802305	0.331448	No
98	SNORD116-18	28.8478	21.0342	51.7454	28.1297	No
99	LINC01198	1.07758	0.587983	2.40267	1.04224	No
100	SPATA18	2.00974	1.07162	4.47971	1.76077	No
101	CAV1	0.482234	0.372544	0.840258	0.455061	No
102	ZNF578	0.122513	0.0471029	0.220523	0.092811	No
103	SLFN12	0.400767	0.243921	0.583544	0.342076	No
104	LILRB3	0.473861	0.252548	0.811314	0.42402	No
105	C16orf82	0.383206	0.26134	0.583598	0.354528	No
106	MAMDC2	4.00013	2.06664	6.70072	3.48473	No
107	TRIM4	4.73034	3.17985	6.67957	4.25539	No
108	CAV2	0.226877	0.114709	0.419712	0.233811	No
109	PRSS50	0.307803	0.17711	0.51133	0.326197	No
110	TNFRSF10A	0.454732	0.254709	0.703358	0.42415	No
111	AC004706.3	0.205578	0.141598	0.290509	0.203129	No
112	PTGER4	0.509435	0.348164	0.697843	0.503173	No
113	ANXA3	0.670043	0.512797	1.12176	0.769412	No
114	PLIN2	5.31791	4.29381	8.90497	5.92464	No
115	NKX3-2	0.229484	0.14683	0.439482	0.248535	No
116	EPS8L2	1.26044	0.81041	1.97696	1.40651	No
117	ARHGAP15	0.593391	0.406155	0.957433	0.702778	No
118	OTOGL	0.0851788	0.0404714	0.219321	0.126208	No
119	MIR503HG	0.242702	0.175998	0.542494	0.348519	No
120	CSRP1	1.6545	1.31738	2.88581	2.06103	No
121	STPG2	0.0944982	0.0680735	0.172348	0.125937	No
122	PWP2	0.164562	0.0526565	0.6836	0.38183	No
123	RGS22	0.301036	0.247358	0.507495	0.382132	No
124	PPP1R1C	0.257636	0.235953	0.506972	0.373557	No
125	LINC00664	0.0479055	0.0426502	0.586851	0.289084	No
126	MEG3	0.604558	0.414256	10.7488	4.7936	No
127	XYLT1	0.113245	0.079942	7.5771	3.12082	No
128	LINC01291	0.0129499	0.0328131	0.324162	0.157258	No
129	CDH13	0.127849	0.142892	0.278296	0.193887	No
130	AL117190.1	0.26627	0.147352	2.42952	1.00966	No
131	ANXA1	2.77661	2.13262	9.49102	4.99298	No
132	ZNF454	1.28475	1.04093	2.61521	1.69616	No
133	ZBED6CL	0.0834225	0.0235594	0.488744	0.193582	No
134	TEK	1.04459	0.817788	2.82599	1.45034	No
135	RN7SL471P	112.762	84.6346	316.283	150.745	No
136	AGBL4	0.0877871	0.112456	0.881805	0.336695	No
137	MEG8	0.451765	0.269978	5.12895	1.56045	No
138	TFPI2	0.832812	0.801014	1.73688	1.01318	No
139	MEG9	0.0688418	0.072226	0.807451	0.22371	No
140	RTL1	0.301476	0.297333	1.71556	0.635355	No
141	NRROS	0.391874	0.261434	0.580125	0.191538	No
142	INPP5D	1.17415	0.675468	1.74317	0.456859	No
143	EGR2	16.6972	11.1187	23.7318	5.50709	No
144	FOXI3	0.599754	0.423016	0.880232	0.23475	No
145	AC106798.1	1.7897	1.21803	2.82547	0.506807	No
146	EGR3	6.44323	4.67605	9.74272	2.35953	No
147	PCDHGB5	0.30829	0.181645	0.444059	0.230453	No
148	PCDHB15	3.62847	2.09258	5.22764	2.40047	No
149	ZNF354C	6.17351	4.16967	8.19002	4.67804	No
150	JUNB	31.552	23.8689	47.197	22.8054	No
151	CDKN1A	34.1257	24.6435	51.9126	23.2595	No
152	ARHGAP25	0.362816	0.2679	0.546353	0.249835	No
153	ANK1	0.72625	0.4217	1.14442	0.434732	No
154	THBS1	3.53559	2.44826	5.35099	2.54834	No
155	TMEM88	12.1953	8.35743	16.4439	8.33887	No
156	TNFRSF12A	17.4151	11.2494	23.6184	11.8628	No
157	ANKRD34B	5.44797	2.00839	8.38118	1.72657	No
158	AC104134.1	0.6089	0.277451	0.955812	0.200049	No
159	CYP1A1	0.604516	0.288338	0.923903	0.245428	No
160	AC107926.1	0.609754	1.42412	2.27608	1.20586	No
161	PSPHP1	0.10806	8.58085	18.3968	1e-06	No
162	ZNF132	0.599625	1.04222	1.49607	0.480768	No
163	AL096828.1	3.06488	4.76944	7.61306	3.92211	No
164	WNT7A	1.01746	1.72243	2.73489	1.32399	No
165	FOXE1	0.0491753	0.0998779	0.191057	0.0500569	No
166	ZNF835	0.0422517	1.07277	3.01303	0.138877	No
167	LINC01535	0.0127198	0.173169	0.797844	0.0596263	No
168	MEIOB	0.157437	0.335555	0.735674	0.198239	No
169	VCAM1	0.981608	2.11586	5.25283	1.29816	No
170	CTSF	0.104514	0.287336	0.698068	0.176182	No
171	PRPH2	0.154625	0.2323	0.426021	0.186527	No
172	GREM1	0.240941	0.19596	0.646871	0.215608	No
173	LRRC61	0.206136	0.0346323	1.70229	0.254275	No
174	ZNF528-AS1	2.11023	1.38137	8.25881	2.09185	No
175	AC073621.1	4.04763	4.65544	52.7153	6.06243	No
176	GAPDHP35	0.17401	0.203696	4.53177	0.231144	No
177	AC003973.3	0.00451319	0.0197141	1.09803	1e-06	No
178	ZNF208	0.0130393	0.0166438	1.00253	0.00396656	No
179	AC079062.1	0.00974545	0.00850642	0.447772	0.00612255	No
180	ZNF257	0.0136723	0.00685155	1.44438	0.00500074	No
181	AC005829.2	0.140044	0.0685743	1.40947	0.0774719	No
182	AC092821.1	0.0107936	0.00578376	0.228226	0.005372	No
183	LCN9	0.186856	0.104491	2.58118	0.104985	No
184	AGMO	0.0217381	0.057192	0.446895	0.0229915	No
185	SPP1	1.42544	1.75523	4.39362	1.43525	No
186	ERMN	0.214583	0.269132	0.712979	0.214875	No
187	SLC2A1-AS1	0.947588	1.27235	3.75462	1.19021	No
188	ABCC6	1.14942	1.23988	2.41429	1.2079	No
189	PI15	0.0985176	0.13099	0.577023	0.131269	No
190	ZNF829	0.914742	1.23972	2.75761	1.54121	No
191	COLEC11	0.179059	0.253934	0.484392	0.272726	No
192	PI4KAP1	1.12896	1.3092	5.29279	1.6867	No
193	ADGRL4	0.124085	0.114081	0.532298	0.17936	No
194	PNMA3	4.2136	4.99571	9.30423	5.31876	Yes
195	AC069120.2	0.658455	0.989964	3.35715	1.01606	No
196	TCEA3	0.431744	0.484885	0.866072	0.505271	No
197	TMEM191B	0.122543	0.195217	0.927763	0.299394	No
198	APLN	1.56864	1.7891	3.65512	2.17739	Yes
199	OSR2	0.149434	0.161632	0.358864	0.046537	No
200	TLR4	0.116476	0.136681	0.268842	0.0583048	No
201	SLC30A3	0.214778	0.266838	0.482413	0.153945	No
202	MMP7	0.0284177	0.0601636	0.131501	0.0165198	No
203	LIF	1.17697	1.0006	2.28028	0.502642	No
204	PCDHGA4	0.205893	0.160613	0.345709	0.126354	No
205	AC097478.1	1.8692	0.761586	5.98377	0.735955	No
206	KLHL7-AS1	0.989171	0.911729	1.9074	0.70891	No
207	EGR4	0.550554	0.474401	1.2179	0.333869	No
208	RGN	0.256036	0.208319	0.482309	0.185804	Yes
209	AC006206.2	0.345738	0.214268	0.972004	0.107076	No
210	MFAP5	0.141992	0.099371	0.357127	0.0690335	No
211	PCDHGA3	0.048936	0.0667421	0.24084	0.0138923	No
212	RASA4	0.169387	0.170376	0.408578	0.113367	No
213	AC012645.1	0.976288	0.728956	3.4544	0.583571	No
214	ZNF528	2.31128	2.25604	6.92518	1.68116	No
215	LIM2	3.45407	3.23075	9.15957	2.32863	No
216	HLA-G	0.801487	1.04389	0.419824	0.119582	No
217	PRR34	6.42548	9.71595	3.25405	1e-06	No
218	LCT	0.163833	0.203306	0.116146	0.0734256	No
219	AC116407.1	0.853898	0.994833	0.47401	0.291797	No
220	CASC19	0.0424135	0.0485919	0.0261039	0.0186682	No
221	CCDC152	4.25383	5.95869	1.40717	0.14253	No
222	NODAL	0.729878	0.86309	0.48476	0.355202	No
223	ZNF558	4.2648	6.57679	0.817287	0.0194654	No
224	LINC01060	0.423088	0.620143	0.0772879	0.00874677	No
225	PDGFRL	0.867158	1.09375	0.436403	0.378855	No
226	AC217777.1	0.435729	0.764291	0.163358	1e-06	No
227	COX6CP1	14.5591	26.6312	6.26612	2.13007	No
228	GSTM1	1.67634	2.05617	0.275585	0.0158006	No
229	AC022905.1	0.716804	0.889409	0.164561	0.190648	No
230	NUTM2D	0.254083	0.282981	0.121243	0.122197	No
231	LRRC37A4P	1.56649	1.75018	0.818352	0.848477	No
232	LINC01456	2.42181	2.60553	1.03189	0.946784	Yes
233	MUC3A	0.161607	0.169584	0.0259158	0.0280553	No
234	TMEM229A	0.756615	0.731296	0.35601	0.269272	No
235	COX20P1	2.46033	2.4753	0.519668	0.221147	No
236	TBC1D22A-AS1	0.518117	0.517498	0.239335	0.203684	No
237	RN7SL832P	0.550027	0.549728	0.269989	0.24525	No
238	CHMP1B2P	0.332201	0.323421	0.0269179	0.00178525	Yes
239	UHRF2P1	0.440119	0.429938	0.182532	0.162932	No
240	AC233992.2	0.486282	0.505439	0.272621	0.185927	No
241	AL161725.1	0.572674	0.595813	0.215551	0.135582	No
242	AC090589.1	9.2604	9.65093	2.57083	0.443883	No
243	AC015849.5	0.289084	0.297175	0.167641	0.131037	No
244	AC009108.3	0.729304	0.714926	0.374116	0.188449	No
245	AL139384.2	0.754008	0.758358	0.476136	0.315139	No
246	LINC02288	0.398102	0.370717	0.166148	0.0651569	No
247	AC073534.1	1.1157	1.07448	0.504171	0.276387	No
248	FER1L6	0.335884	0.337651	0.123239	0.0402106	No
249	LRRC37A9P	0.407395	0.406071	0.254174	0.194752	No
250	AL513477.1	1.94243	1.81708	1.39046	0.832811	No
251	FBXL19-AS1	1.6418	1.55942	1.17259	0.742259	No
252	KCNC1	1.79045	1.67907	1.26095	0.819681	No
253	CCKBR	5.35439	4.80201	3.43416	1.89399	No
254	WASF3-AS1	0.485118	0.430853	0.300479	0.145771	No
255	AP001442.1	0.592957	0.516741	0.392062	0.226197	No
256	FAM71F2	0.391907	0.347682	0.260551	0.144881	No
257	CPA2	0.670745	0.596568	0.438389	0.276463	No
258	PACRG	1.45604	1.30068	0.981602	0.641803	No
259	PLCH1-AS1	0.9371	0.83173	0.549971	0.281367	No
260	P2RY14	0.474125	0.431344	0.310497	0.205657	No
261	RHBDF1P1	0.727689	0.649759	0.402971	0.195085	No
262	AP001350.2	1.0699	0.964334	0.66661	0.475613	No
263	SLC44A5	7.53648	7.28221	4.87302	3.29103	No
264	DNAH6	1.42979	1.3292	0.768054	0.399752	No
265	DCTN1-AS1	0.355128	0.330574	0.220873	0.137694	No
266	AC092828.1	2.17973	1.62683	1.25182	0.695226	No
267	CRYZP1	1.47048	1.24973	0.963194	0.551684	No
268	MAFTRR	0.421991	0.342802	0.263822	0.139164	No
269	NAV1	21.0169	17.5403	13.5474	7.167	No
270	KIAA1683	0.783481	0.650177	0.510608	0.279646	No
271	AC004241.1	0.364398	0.305187	0.246622	0.145304	No
272	AC092958.1	4.20515	3.13918	2.11462	1.2114	No
273	HS3ST1	0.218257	0.155699	0.0960237	0.0541786	No
274	LINC02289	1.58671	1.24564	0.630508	0.205572	No
275	AC007849.1	2.22068	1.66151	0.884779	0.360592	No
276	OVCH1	0.304984	0.238898	0.157031	0.0879009	No
277	AL590438.1	0.57621	0.39597	0.174786	0.112268	No
278	AC100800.1	0.723496	0.554787	0.34151	0.261797	No
279	LYN	5.43232	3.51476	2.21991	1.31599	No
280	MIR3188	30.5538	19.9024	9.7192	6.7503	No
281	RNU1-2	9.6708	5.72478	2.88904	1.65387	No
282	ALOX15	0.594914	0.846861	0.503331	0.214234	No
283	ATP2C2	0.385042	0.527694	0.32864	0.176111	No
284	PCDHA1	0.222496	0.271476	0.215475	0.0993	No
285	AC027279.1	0.315307	0.393387	0.293959	0.0781141	No
286	AL354793.1	0.229994	0.292789	0.191747	0.0196391	No
287	GBAP1	2.9219	3.39925	2.54608	1.38736	No
288	RPL6P7	0.989425	1.15382	0.840368	0.380064	No
289	AP000654.1	0.74349	0.843247	0.567947	0.270286	No
290	HNRNPA3P9	0.802334	0.9145	0.6191	0.368176	No
291	PART1	0.134118	0.137782	0.0938647	0.0615107	No
292	NLGN1-AS1	1.31223	1.46621	0.751917	0.279412	No
293	LINC01422	0.237689	0.26004	0.178824	0.119408	No
294	AC109326.1	52.5333	59.8762	35.4615	17.235	No
295	AC007365.1	2.07704	2.00493	1.53711	0.880064	No
296	AC006460.2	0.260999	0.245901	0.186089	0.0831215	No
297	AC104827.1	0.878866	0.885589	0.615006	0.195695	No
298	AC046158.3	0.904555	0.95202	0.682023	0.371271	No
299	AP003392.4	3.12071	3.13151	2.34371	1.49404	No
300	AL132780.4	2.14077	2.20461	1.33961	0.26618	No
301	SNORD83A	15.5601	15.698	11.8044	7.16071	No
302	TLR2	0.481011	0.500408	0.398817	0.218619	No
303	GLP1R	0.548008	0.586373	0.426808	0.191019	No
304	AC008013.1	0.75167	0.760147	0.637738	0.333697	No
305	LINC02560	3.36737	3.61106	2.84824	1.33492	No
306	S1PR3	2.82205	2.97578	2.51024	1.27785	No
307	AC067930.3	1.4163	1.56008	1.21785	0.44128	No
308	PCDHA6	1.92849	1.84572	1.56624	0.337724	No
309	AC080188.2	9.49779	9.1867	8.14211	3.93807	No
310	C9orf43	0.559996	0.520661	0.434804	0.230797	No
311	DRD4	26.2923	24.5036	19.9114	8.98919	No
312	AC025171.2	0.407698	0.390717	0.328029	0.17945	No
313	AP001636.3	0.519763	0.499033	0.427525	0.234616	No
314	AL365277.2	1.55552	1.52567	1.26754	0.633582	No
315	GNRH2	1.21924	1.18978	1.03353	0.571076	No
316	AL161457.2	0.177311	0.307116	0.0797628	0.136794	No
317	ACSM3	0.16052	0.23845	0.10894	0.153792	No
318	AC027601.3	2.62046	3.84713	1.54769	2.36861	No
319	AP000560.1	0.798844	1.05982	0.510029	0.625019	No
320	TPH1	0.355767	0.536028	0.21382	0.24431	No
321	HNRNPCP7	1.2089	1.86215	0.739061	0.77083	No
322	GRK1	0.119824	0.168536	0.0680402	0.0671412	No
323	C17orf51	3.32516	4.26926	2.06954	2.2496	No
324	MED15P9	1.28961	1.59699	0.139089	0.526008	No
325	FP565260.1	0.557243	0.641635	0.121717	0.294306	No
326	AC253536.3	2.83289	3.13043	1.48875	2.02542	No
327	FP565260.6	0.709814	0.817308	0.180299	0.317207	No
328	SORD2P	0.451416	0.503527	0.198569	0.252725	No
329	LINC01115	0.938693	1.22771	0.296872	0.475729	No
330	AL117339.5	0.452106	0.563809	0.13741	0.222012	No
331	DGCR5	0.740813	0.888771	0.376023	0.463803	No
332	AC126773.4	0.320408	0.343623	0.159292	0.271487	No
333	CAMK2N2	0.852035	0.99083	0.41087	0.76415	No
334	KLF2P1	2.95274	3.7798	0.120831	1.88182	No
335	AC006254.1	0.292194	0.351943	0.165677	0.256797	No
336	AC096642.1	0.431818	0.539074	0.264643	0.380328	No
337	TMEM119	0.432195	0.636395	0.161942	0.347563	No
338	NAMA	0.196595	0.236901	0.0999873	0.154314	No
339	IL18R1	0.0491419	0.0684503	0.0120717	0.0343203	No
340	AC060834.1	0.863957	0.715139	0.281013	0.239938	No
341	AL359921.2	1.90126	1.61985	0.928048	0.742034	No
342	TNKS2-AS1	3.88135	3.64473	1.40509	1.79834	No
343	AL133216.2	0.213625	0.187763	0.0778465	0.0932548	No
344	IGLV5-52	13.3061	11.7134	5.84204	6.67971	No
345	AP000786.1	2.73239	2.10537	0.848032	0.926711	No
346	ACCS	3.46002	2.7999	1.05659	1.19549	No
347	LINC00342	1.61131	1.38548	0.776143	0.83033	No
348	AP003071.5	1.06323	0.77535	0.492487	0.488785	No
349	DBX2	0.609811	0.435546	0.202628	0.183146	No
350	DGCR9	0.591424	0.455588	0.284263	0.276115	No
351	ACPP	0.559575	0.317012	0.0390168	0.0156385	No
352	RPS2P32	1.8018	1.34697	0.785816	0.942741	No
353	RHBDL2	0.365945	0.26192	0.155417	0.173859	No
354	CYP3A5	0.251234	0.18387	0.113564	0.123332	No
355	AC126407.1	1.20586	0.70842	0.422405	0.552959	No
356	KLHDC7A	1.08062	0.589404	0.1475	0.339675	No
357	ZNF717	3.34964	1.95968	0.793692	1.43511	No
358	SLC7A8	14.6229	10.9439	6.3262	8.47071	No
359	TTC34	0.754495	0.525829	0.167698	0.307347	No
360	SLC2A14	0.194387	0.138581	0.0509335	0.088716	No
361	LANCL1-AS1	0.629543	0.49873	0.30283	0.391351	No
362	AC079145.1	2.66037	2.15379	0.996484	1.50955	No
363	AC008467.1	0.435222	0.358511	0.20824	0.254092	No
364	AC116158.1	0.906388	0.750722	0.416951	0.51238	No
365	SERPINF2	0.71868	0.502072	0.223183	0.432608	No
366	RHOH	1.27568	0.996527	0.585537	0.9082	No
367	GPER1	0.466119	0.390683	0.198595	0.362945	No
368	AL589843.2	1.00449	0.729617	0.363981	0.763145	No
369	F2RL3	0.430235	0.342329	0.19976	0.333945	No
370	USH2A	0.112547	0.101107	0.0504446	0.0678946	No
371	AC122688.3	0.793463	0.755602	0.329434	0.467399	No
372	POTEF	5.00936	4.59445	0.258609	2.02605	No
373	FN1	19.9807	18.3839	8.17771	12.6701	No
374	BRINP2	0.32453	0.28684	0.108945	0.215827	No
375	DYNLRB2	0.728066	0.694311	0.102701	0.49801	No
376	MAPT-AS1	0.204189	0.201909	0.0805756	0.164819	No
377	HIST1H2BM	249.332	246.815	110.995	202.344	No
378	FAR2P1	2.30576	2.41735	0.164462	1.26479	No
379	ZNF502	3.48708	3.57727	1.09967	2.42959	No
380	PCDHGB6	3.54595	3.4921	1.52764	2.60593	No
381	ADAMTS7P1	0.218318	0.20846	0.0744778	0.155787	No
382	AC112484.2	0.561883	0.812678	0.339991	1.59962	No
383	NALCN	0.122435	0.168097	0.0760762	0.377992	No
384	ECHDC3	2.17506	2.36041	0.835389	4.96696	No
385	KIRREL3	0.58327	0.690387	0.276113	1.42511	No
386	ZIC4	0.750434	1.18149	0.379577	2.17146	No
387	SSPO	1.19958	1.50649	0.728189	2.68534	No
388	ATP2A3	0.324067	0.398097	0.181196	0.679065	No
389	CHRNB4	0.205703	0.159587	0.0718845	0.513986	No
390	FOXD3	0.356989	0.38159	0.0844308	2.54562	No
391	ATP10B	0.0056314	0.0123449	1e-06	0.0612912	No
392	TFAP2B	0.252534	0.540671	0.0438327	3.5508	No
393	MYOM2	0.6094	0.513415	0.249987	0.781273	No
394	MTRNR2L1	0.628078	0.545363	0.236456	0.893043	No
395	PHACTR3	0.677784	0.552768	0.161178	1.09686	No
396	EYA4	1.38525	1.18076	0.554825	2.08593	No
397	RPS4XP22	8.04148	9.10758	3.09244	11.7476	No
398	ZNF559	2.46519	2.71392	0.819145	4.01703	No
399	CHL1	1.32109	1.50652	0.123033	2.31406	No
400	CNTN4	1.31678	1.26068	0.372852	2.457	No
401	A2M-AS1	1.17565	1.21903	0.52928	2.06835	No
402	VWA3A	0.91523	1.12292	0.481204	1.50192	No
403	GNAS-AS1	0.363749	0.399689	0.188087	0.574201	No
404	AC112484.4	0.936974	1.05575	0.493876	1.68129	No
405	ZNF283	1.62826	2.05573	0.705973	3.34176	No
406	GPR17	0.0792012	0.106073	0.0210366	0.18195	No
407	ADAM20P1	0.332533	0.320519	0.13851	0.297554	No
408	OTOG	0.265907	0.250738	0.0764655	0.231246	No
409	AC009041.4	1.34455	1.3093	0.625128	1.16647	No
410	PRR25	1.17426	1.11903	0.444312	0.990808	No
411	POMC	2.22235	1.91956	0.782446	1.96502	No
412	AL445483.1	1.6215	1.55112	0.490116	1.57555	No
413	BTN3A2	0.750565	0.741324	0.326754	0.757911	No
414	PIPSL	0.981823	0.870479	0.40797	0.928351	No
415	CDYL2	4.52997	3.96527	0.46437	4.48896	No
416	NFATC2	0.305088	0.237554	0.145856	0.289969	No
417	HLA-DPA1	0.277813	0.229151	0.109043	0.283057	No
418	HLA-DMB	0.43502	0.37984	0.20598	0.473836	No
419	PALM3	3.46777	2.74985	1.69347	3.60971	No
420	AC243972.1	1.85752	1.48962	0.858539	2.09199	No
421	GFRA2	2.51845	1.96893	0.82309	2.90375	No
422	AL161772.1	0.275369	0.3796	0.184344	0.276078	No
423	WASH5P	0.0974176	0.167552	0.0266403	0.103138	No
424	NRG3	1.76328	2.7176	1.11521	1.98937	No
425	ST8SIA3	0.882427	1.2014	0.555936	0.977062	No
426	SATB1-AS1	0.145925	0.20863	0.0889088	0.162762	No
427	CHCHD2	38.3296	70.1386	9.49983	45.6753	No
428	CRYZ	7.11085	10.6498	2.64954	7.67727	No
429	RBM43	0.295772	0.39467	0.146684	0.311911	No
430	AL132800.1	1.60111	2.11161	0.837197	1.70757	No
431	CLDN18	0.475007	0.583952	0.216852	0.469655	No
432	LINC02082	1.01699	1.33687	0.396608	1.0919	No
433	SLITRK6	2.76563	3.09996	1.46566	2.69776	No
434	GSTM4	1.17588	1.35889	0.629739	1.26758	No
435	CFAP100	1.47824	1.81523	0.752636	1.66182	No
436	TSSK6	2.3176	2.48584	1.2014	2.8447	No
437	ADRA2A	0.615102	0.720514	0.298899	0.791897	No
438	IRX2	12.0844	19.864	2.58293	21.9915	No
439	MMEL1	0.263182	0.405365	0.0864297	0.455109	No
440	AL132655.2	1.37158	1.96564	0.653049	2.18874	No
441	AC106881.1	0.582245	0.846495	0.401682	0.971856	No
442	ZNF559-ZNF177	0.119889	0.220663	0.036202	0.259349	No
443	FOXD2	0.336577	0.464178	0.19931	0.536416	No
444	SLC7A9	0.251343	0.440345	0.122336	0.36204	No
445	DDX60L	0.0540057	0.0864935	0.024864	0.0840161	No
446	AC004461.2	0.812094	1.10746	0.536451	1.07921	No
447	OTP	0.0908906	0.1352	0.0602995	0.132599	No
448	GALNT9	0.329811	0.582854	0.144735	0.539171	No
449	TSPYL5	2.20629	3.28513	1.4629	3.07201	No
450	SMG1P5	1.49317	1.98861	0.806597	1.90821	No
451	USP18	0.217601	0.325171	0.102755	0.292037	No
452	FOXD2-AS1	0.408586	0.581917	0.222074	0.505261	No

## Sheet: Clustering-cIN
clustering order	symbol	cIN_AP_AveRPKM	cIN_IS_aveRPKM	cIN_UM_aveRPKM	cIN_UC_AveRPKM	X- chromosome gene
1	OSR2	0.202942	0.136343	0.34439	0.205729	No
2	RN7SL471P	51.3376	33.7346	85.8734	50.5439	No
3	PCP4	0.744973	0.29385	1.50462	0.868101	No
4	ZNF578	0.0567302	0.0091135	0.120871	0.0627383	No
5	RGS4	2.56282	1.55278	3.77506	2.5643	No
6	SPATA18	1.42745	1.24118	4.17776	2.0272	No
7	CDH13	0.612809	0.549999	1.27195	0.750544	No
8	LRRC61	0.291007	0.0536514	3.02091	0.822643	No
9	GAS8	0.507694	0.352782	1.11676	0.61318	No
10	PLIN2	7.1219	5.61883	12.9789	7.51403	No
11	SPTLC3	0.116388	0.0869895	0.260299	0.127661	No
12	PPP1R17	2.94704	2.35275	5.6948	3.248	No
13	SERPINE1	14.2842	12.0745	25.441	11.1517	No
14	LILRB3	0.262953	0.226485	0.557276	0.178505	No
15	ZNF528-AS1	1.9191	1.44597	4.92942	1.06914	No
16	OSGIN1	0.415011	0.345412	0.813388	0.368534	No
17	BNC1	0.153953	0.130351	0.335036	0.145494	No
18	SLC2A1-AS1	0.245179	0.138447	0.658606	0.162789	No
19	LCN9	0.280442	0.0488599	1.57896	0.0183821	No
20	PCDHGA3	0.0268414	0.0218596	0.256545	0.0371062	No
21	AC069120.2	1.09435	0.899645	4.23792	1.18097	No
22	TMEM191B	0.07853	0.0487475	0.528484	0.107032	No
23	KANSL1-AS1	1.7979	1.63757	4.94333	1.97168	No
24	ITGA3	7.99362	7.27442	16.3246	8.9176	No
25	NGF	1.65334	1.51386	3.24425	1.79224	No
26	ADM	5.43877	4.52894	12.0974	5.84382	No
27	CYR61	15.649	14.1988	28.3392	16.3182	No
28	TMEM151A	0.571546	0.517747	1.09317	0.596563	No
29	CNTN1	0.648718	0.671691	1.34852	0.765274	No
30	ANXA1	3.1252	3.5849	8.5339	3.78946	No
31	SCN9A	0.218143	0.245421	0.465254	0.257946	No
32	CA12	0.572354	0.630597	1.15975	0.61282	No
33	ZFP3	0.102928	0.14205	0.452136	0.12918	No
34	SLC30A3	0.174874	0.206979	0.510799	0.186905	No
35	ULBP1	0.629918	0.69708	1.42477	0.668401	No
36	AC073621.1	4.56792	2.88306	30.8111	3.84226	No
37	PI4KAP1	0.648966	0.715347	2.83583	0.700945	No
38	FLT1	0.257653	0.27596	0.718471	0.274599	No
39	ZNF208	0.00505073	0.0120537	0.905037	0.00470674	No
40	AC003973.3	0.00293816	1e-06	1.1437	1e-06	No
41	CTSF	0.00286311	0.00357991	0.379042	0.0031917	No
42	AC079062.1	1e-06	1e-06	0.219869	1e-06	No
43	ZNF257	0.00494553	0.00431758	1.36756	0.00439163	No
44	AC092821.1	0.0033232	0.00172661	0.0920945	0.00233491	No
45	GAPDHP35	0.215285	0.17155	5.29545	0.244653	No
46	AC012645.1	1.73305	0.578996	3.05896	0.689214	No
47	YBX2	1.50436	0.95224	2.18267	1.0748	No
48	AC106798.1	0.988191	0.671659	1.44333	0.570968	No
49	TOR4A	1.04199	0.780813	1.58249	0.700418	No
50	AC006206.2	0.166167	0.0618931	0.360317	0.0453368	No
51	CPA4	1.04251	0.76803	1.5486	0.708982	No
52	CLDN6	21.2996	14.0515	30.6835	18.8605	No
53	MISP3	0.872291	0.548683	1.37229	0.706757	No
54	LACC1	0.308608	0.197658	0.453068	0.257461	No
55	IL1A	0.176787	0.129931	0.315684	0.16899	No
56	MMP7	5.46953	3.72595	10.4767	4.92638	No
57	NOMO3	0.226471	0.173584	0.374075	0.206398	No
58	LGALS8	1.65953	1.3042	2.59623	1.44603	No
59	SERPINB9	1.36549	1.08522	2.1666	1.1937	No
60	EMP1	1.98376	1.44391	3.06298	1.52916	No
61	KLHL7-AS1	0.492376	0.275771	0.884156	0.338967	No
62	FGF1	0.284855	0.172969	0.522125	0.214484	No
63	CPEB2	1.07808	1.77272	2.20955	1.53374	No
64	TIMP4	0.52212	0.995044	1.35096	0.833742	No
65	NELL1	0.29485	0.607601	0.824649	0.48471	No
66	ARHGDIB	0.395376	0.712426	0.924847	0.596111	No
67	RNF144B	0.476094	0.918562	1.31536	0.761108	No
68	EBF3	6.45612	11.4096	15.5867	9.58339	No
69	NDST3	0.218961	0.4384	0.61075	0.350056	No
70	CNGB1	0.474572	0.864635	1.16557	0.699111	No
71	OSR1	0.0342537	0.0662246	0.0914741	0.05191	No
72	TMEFF2	0.251927	0.465948	0.628849	0.362321	No
73	STXBP5-AS1	0.184381	0.318391	0.437068	0.252333	No
74	RASL11A	0.728892	1.11925	1.48008	0.923591	No
75	ANK1	0.786034	1.2483	1.62709	0.981689	No
76	PDK4	0.0560683	0.270248	0.43771	0.150422	No
77	SLC17A6	0.114288	0.522978	1.07744	0.288426	No
78	SYT4	9.49649	16.4032	25.6768	12.9139	No
79	CHRNB4	1.12131	1.82647	2.56465	1.48666	No
80	GAP43	27.4937	43.3776	62.6062	36.0794	No
81	MGLL	0.530948	0.725378	1.13893	0.767244	No
82	SMOC2	0.278854	0.367955	0.539949	0.387288	No
83	MAP3K19	0.0881308	0.142666	0.250926	0.157083	No
84	GPR158	0.333675	0.432532	0.76843	0.504765	No
85	SPOCK1	0.220104	0.35826	0.723885	0.416531	No
86	GRM6	0.0371877	0.0682659	0.163468	0.083368	No
87	FAM84B	16.3457	22.216	35.3573	22.3302	No
88	ISL2	0.448139	0.662848	0.970365	0.620239	No
89	CD79A	0.188314	0.283731	0.437692	0.265609	No
90	TACR3	0.0762125	0.110589	0.169219	0.104237	No
91	MAST4	0.680424	0.936015	1.35556	0.937519	No
92	HNMT	0.995008	1.44525	2.17085	1.45609	No
93	MFSD2A	1.0767	1.61323	2.49745	1.57285	No
94	PEX5L	0.717482	0.982225	1.43994	0.963219	No
95	AC009549.1	0.0861303	0.155231	0.240193	0.13913	No
96	CRHBP	0.338871	0.826416	1.40552	0.664506	No
97	CNR1	2.67523	4.2251	5.97606	3.70777	No
98	ARHGAP36	0.221121	0.450627	0.713496	0.372642	Yes
99	FGF18	0.169036	0.31119	0.467739	0.284463	No
100	PLPPR1	1.38799	2.44787	3.48926	2.2661	No
101	LINC00643	1.77639	2.53117	3.56736	2.51872	No
102	MPP1	0.569378	0.935765	1.35088	0.912219	Yes
103	FOXD3-AS1	0.13645	0.306752	0.511681	0.291522	No
104	AC116565.2	1.23454	1.69337	2.48828	2.11601	No
105	DNM1P51	0.0311539	0.10426	0.171267	0.132744	No
106	AP000894.2	0.455863	0.750837	1.04957	0.959895	No
107	PCDHGA8	0.0949285	0.167785	0.273989	0.195342	No
108	DAW1	0.100421	0.285782	0.515455	0.340776	No
109	CXCL5	0.295354	1.01004	2.01051	1.41192	No
110	TRIM58	1.5236	2.27983	3.52926	2.73283	No
111	OLFM3	0.311759	0.437241	0.633405	0.50181	No
112	CHODL	0.59307	0.824556	1.17496	0.940045	No
113	MGAT4C	0.0168362	0.0284347	0.0463244	0.0308392	No
114	PCDHGB4	1.35371	2.40845	4.32219	2.90285	No
115	OR2W3	0.785425	1.28816	1.70025	1.30378	No
116	VMO1	0.600751	0.990348	1.31648	0.989441	No
117	C4orf32	0.0712085	0.109093	0.146481	0.109914	No
118	L3MBTL1	0.742912	1.62906	2.42544	1.58955	No
119	PRPH2	0.0632637	0.185157	0.261651	0.19071	No
120	FAM43A	2.37587	4.03356	5.05641	3.98866	No
121	SLC30A10	0.0455587	0.106894	0.171484	0.12282	No
122	FKBP9P1	0.0294689	0.192026	0.323295	0.223933	No
123	GREM2	0.0918788	0.202923	0.292873	0.223685	No
124	PCDHB8	0.104464	0.316044	0.49372	0.348518	No
125	AC022613.2	0.271177	0.424925	0.560484	0.446561	No
126	RASA4	0.0928311	0.0713948	0.17028	0.0263427	No
127	DUX4L50	0.754397	0.965574	1.71177	0.33506	No
128	KCNJ3	0.525825	0.663466	1.1543	0.241733	No
129	CHAC1	4.65713	4.98105	9.95459	2.99046	No
130	FAM66A	0.309359	0.305355	0.740877	0.0995344	No
131	POLR2J3	0.0808212	0.0840543	0.198898	0.0246552	No
132	AC108463.1	0.963335	2.54435	3.53211	1.33368	No
133	PCDHGB1	0.251687	0.41025	0.511011	0.283218	No
134	RUNX1	0.0521228	0.0984656	0.12683	0.0618718	No
135	ATE1-AS1	0.588434	0.979511	1.26559	0.640455	No
136	RHOJ	0.186378	0.40738	0.558644	0.214062	No
137	SPOCK3	0.371841	1.12292	1.60111	0.469688	No
138	SPX	0.283848	0.580864	0.94497	0.340426	No
139	GRIK2	0.300394	0.550993	0.867073	0.351922	No
140	SGCD	0.0289996	0.101404	0.166625	0.0482108	No
141	ZNF835	0.0134513	1.56966	3.07534	0.268963	No
142	SYT5	1.42756	2.38638	3.31878	1.59597	No
143	SEMA3D	0.248792	0.608801	1.04822	0.1846	No
144	PSPHP1	0.0420058	7.21071	14.7638	0.0351042	No
145	AC104692.2	0.0803377	2.95899	6.0655	1e-06	No
146	PCDHGA6	0.0473882	0.0768854	0.116829	0.0468434	No
147	PRRX1	0.0585505	0.142751	0.244594	0.066005	No
148	FRMPD2	0.0977948	0.164433	0.255526	0.044971	No
149	ZFHX4-AS1	0.59663	0.938005	1.2834	0.41745	No
150	ALPK2	0.201264	0.309607	0.442261	0.142629	No
151	CDKN1A	24.6103	37.7763	52.3182	19.6809	No
152	TSIX	0.00193201	0.01547	0.0257601	0.00109644	Yes
153	ADGRA1	0.234811	0.372556	0.497819	0.224721	No
154	SPP1	4.41113	8.86337	11.6594	3.95646	No
155	PCDH9	1.45471	2.46844	3.11366	1.24766	No
156	LANCL3	0.0849647	0.148506	0.194859	0.0659948	Yes
157	VWC2L	0.142766	0.381733	1.11439	0.212599	No
158	PTHLH	0.14276	0.254819	0.445687	0.181864	No
159	PCDHB15	1.68701	2.65286	4.14933	1.94064	No
160	PHLDA1	5.18934	7.06548	10.4868	5.61941	No
161	SST	7.69559	23.2382	60.1703	15.8907	No
162	LINC02200	0.867839	1.25504	2.10137	1.0663	No
163	NEFM	1.94812	4.77246	9.66875	3.29957	No
164	CYSLTR2	0.305403	0.626873	1.25438	0.43852	No
165	MAP3K5	0.243818	0.35359	0.573386	0.288719	No
166	ZNF385B	0.0795322	0.219401	0.756314	0.268034	No
167	TES	3.14873	3.95319	6.28854	3.81367	No
168	CPT1A	0.507813	0.688056	1.14618	0.642196	No
169	GNAT3	0.15006	0.302757	0.733927	0.259666	No
170	TNFRSF10A	0.683252	0.859395	1.64116	0.886505	No
171	PCDHGB5	0.101806	0.202203	0.707536	0.205348	No
172	NEFL	6.03835	11.218	31.0893	9.80839	No
173	CYTOR	1.20605	1.40579	2.45664	1.3749	No
174	AGMO	1e-06	0.0145719	0.106075	0.0108155	No
175	SCG2	0.707718	1.17265	2.18184	0.644291	No
176	ISL1	3.46148	4.61014	7.21782	3.14788	No
177	CEACAM21	3.21891	4.45785	7.67377	3.17083	No
178	AHR	0.695811	0.920673	1.40144	0.706194	No
179	SCN4B	0.409784	0.63846	1.13159	0.281623	No
180	AC004264.1	0.671947	1.03367	1.58239	0.601925	No
181	FOSL1	1.63335	2.5563	4.15504	1.48381	No
182	AC243960.1	0.964248	1.76119	3.14816	0.855095	No
183	LRP1B	0.460852	0.502479	0.936576	0.416538	No
184	LINC01535	0.00379098	0.102019	0.573418	0.00928818	No
185	AC005829.2	0.0207647	0.0891196	0.619793	0.0209847	No
186	AC117402.1	4.74024	4.81242	9.64628	3.66158	No
187	GREM1	0.298394	0.370972	0.838803	0.190262	No
188	ZNF528	1.58982	1.97232	4.11468	1.25315	No
189	PMAIP1	2.87342	3.87108	8.08061	2.09824	No
190	DNAH9	0.077597	0.00493478	0.185311	0.287023	No
191	HIST1H3C	8.02447	9.9491	126.183	250.698	No
192	DPP6	0.00527425	0.00614437	0.912907	2.10687	No
193	IRAK1	3.00826	2.21166	7.28877	12.2646	Yes
194	THNSL2	1.33658	1.00945	2.31852	3.80308	No
195	HIST1H1A	0.281053	0.236929	7.89438	29.694	No
196	TUBBP5	1e-06	0.0236289	0.157254	0.375366	No
197	SNORD114-20	0.649897	0.47019	5.25512	15.1343	No
198	HIST1H2BB	10.3357	10.2045	56.4512	132.285	No
199	SHISA6	0.0190786	0.0146841	0.282689	0.763536	No
200	C9orf64	0.0191075	0.0151489	0.164298	0.442137	No
201	AL157778.1	0.767085	1.47347	1.94376	4.46769	No
202	TPTEP1	0.00113674	0.011064	0.0271268	0.200964	No
203	VWDE	0.409192	0.100173	0.784113	0.740812	No
204	CD274	0.535916	0.328713	0.983132	0.707838	No
205	EDNRB	27.0326	20.5198	40.7593	33.1979	No
206	CHRNA4	0.506752	0.37955	0.760275	0.627178	No
207	ELF4	0.367928	0.261114	0.553921	0.492106	Yes
208	LINC02381	0.539606	0.258493	1.30242	1.03683	No
209	AC087633.2	0.141954	0.0602531	0.432642	0.344708	No
210	NIPAL4	0.112447	0.0721118	0.238316	0.197108	No
211	FEZF1	0.463121	0.504277	1.29727	0.800219	No
212	AGBL4	0.0601968	0.0641337	0.625494	0.303993	No
213	AL121821.1	1.1605	1.23544	3.25464	2.06354	No
214	MOXD1	3.91823	4.45981	7.99259	5.25192	No
215	LINC02315	0.548806	0.823181	3.05947	1.41832	No
216	ESAM	0.218011	0.277322	0.670368	0.377024	No
217	A2M	3.69956	4.29993	8.57899	5.69299	No
218	GVINP1	0.0495617	0.0609637	0.129689	0.0823485	No
219	MFAP5	0.158291	0.245374	0.65109	0.374218	No
220	THSD7B	1.26825	1.57892	2.79184	1.93062	No
221	NT5E	0.0860583	0.10661	0.189786	0.128774	No
222	COMTD1	0.549998	0.696746	1.07995	0.820911	No
223	PRND	0.097697	0.14982	0.303279	0.204921	No
224	ZNF829	0.479019	0.725433	1.75929	1.12154	No
225	CAV2	0.843764	0.964149	1.87949	1.32784	No
226	ALDH1A2	0.0753024	0.0917189	0.157327	0.122809	No
227	AC020928.1	0.141075	0.334762	1.16682	0.768458	No
228	AL354793.1	1.02693	1.24002	2.18853	1.71226	No
229	HOPX	0.118246	0.142512	0.302575	0.216952	No
230	PCDHGA11	0.232799	0.301278	0.990079	0.650685	No
231	GPR22	0.806912	0.950553	2.16901	1.5413	No
232	NMU	11.4205	9.34631	20.0794	14.069	No
233	PWP2	0.180105	0.0399857	0.853438	0.476804	No
234	ZNF454	0.920561	0.793089	1.9612	1.3727	No
235	LINC01206	0.0883222	0.0741368	0.227345	0.154561	No
236	EDN1	3.06791	2.88189	8.34142	5.4331	No
237	FOXE1	0.132241	0.105279	0.413089	0.24466	No
238	AC097478.1	0.427141	0.321317	1.40228	0.794997	No
239	ZBED6CL	0.123103	0.020687	0.710219	0.448131	No
240	C1orf61	0.530908	0.458921	1.14314	0.891743	No
241	GLRA2	0.304745	0.30632	0.690011	0.586329	Yes
242	CACNA2D3	0.211943	0.193876	0.567965	0.452119	No
243	C5orf63	0.00230661	0.00771632	0.073468	0.0474494	No
244	IAH1	1.01957	1.14235	2.29831	1.87967	No
245	MEG9	0.0993079	0.0527603	0.998463	0.629503	No
246	GAS7	0.00455541	0.0114093	3.37609	1.95771	No
247	QPCT	1.24885	1.33073	3.59191	2.68184	No
248	ADA2	1.90636	3.21145	4.15145	4.24657	No
249	LINC00939	1e-06	0.00160269	0.0714025	0.0623095	No
250	RTL1	0.20636	0.204557	1.38245	1.32174	No
251	LINC01291	1e-06	0.00248292	0.375389	0.343154	No
252	FAT2	0.0462067	0.0568021	0.111453	0.101202	No
253	MICA	1.48535	1.70925	5.10209	4.33454	No
254	RCN1P2	2.56802	2.949	6.41127	5.71041	No
255	PPP1R1C	0.141239	0.17654	0.563466	0.49746	No
256	DKK1	0.0383072	0.0785904	0.149627	0.149311	No
257	SGK2	0.0791002	0.118014	0.217719	0.22017	No
258	MRPL35	8.09683	10.4838	16.9678	16.2434	No
259	EBF2	0.229652	0.349474	0.672313	0.654783	No
260	COMT	0.645612	1.52018	3.13873	2.86092	No
261	ADCYAP1	1.29787	1.95606	2.94124	2.70932	No
262	MNS1	0.535828	0.910245	1.81792	1.50902	No
263	S100A3	0.681501	1.00805	1.83219	1.63804	No
264	AC026366.1	29.8173	25.5279	52.5084	58.0111	No
265	SLC25A43	0.369549	0.234209	0.846351	0.938849	Yes
266	PPP1R3C	1.23873	1.02478	2.26645	2.71022	No
267	FAM135B	0.0703075	0.00551969	0.218331	0.292758	No
268	AC106872.5	0.0413676	0.00801201	0.91673	1.12992	No
269	MEG3	0.380625	0.207816	4.00969	4.66357	No
270	TEK	0.867108	0.836778	2.31473	2.51213	No
271	KCNK1	0.268765	0.265158	0.865294	0.940995	No
272	HLA-C	16.695	13.3249	50.5516	53.7071	No
273	TSHZ3	0.0577756	0.0487442	0.800191	0.858478	No
274	C21orf33	0.00774651	0.0134642	1.00004	1.03404	No
275	PTPRT	0.00566938	0.00472526	2.4921	2.61407	No
276	MEG8	0.472649	0.227091	3.98447	3.85704	No
277	AL117190.1	0.197699	0.0930548	1.77221	1.78891	No
278	ANKRD35	0.244683	0.191762	0.612995	0.558431	No
279	SVIL-AS1	0.507796	0.410821	0.982239	0.999261	No
280	PTGR1	4.94603	3.44277	10.8705	10.4748	No
281	LINC00664	0.055859	0.0248566	0.170304	0.166382	No
282	AC244197.3	0.150236	0.217136	0.310058	0.369932	No
283	MTUS2	0.157792	0.221331	0.374146	0.440475	No
284	LHFPL1	0.46441	0.672721	2.02636	2.60141	Yes
285	XYLT1	0.0902548	0.80179	3.84452	5.21082	No
286	LINC01515	0.00737574	0.0117082	0.622188	0.923024	No
287	FAM19A5	0.0167172	0.017259	4.79603	7.8744	No
288	GSTM1	0.713819	0.981281	0.0946169	0.00367945	No
289	ZNF558	3.65793	6.04369	0.712079	0.0128445	No
290	H19	13.8037	19.3713	5.2234	5.92447	No
291	AC116407.1	1.33774	1.88189	0.475302	0.448449	No
292	TMEM110-MUSTN1	0.0890606	0.113938	0.0495037	0.0496575	No
293	MTRNR2L1	0.624503	0.918859	0.314389	0.376715	No
294	BGN	3.5559	5.34982	2.0974	2.34461	Yes
295	MGAM2	0.103149	0.21883	0.0667495	0.0558828	No
296	ATP1A4	0.0307148	0.0777732	0.00947457	0.0135121	No
297	PARD6G-AS1	1.12515	1.75688	0.836264	0.83866	No
298	PGM5P2	0.2954	0.58543	0.172741	0.170422	No
299	AC006254.1	0.139004	0.243018	0.10293	0.0820693	No
300	AC217777.1	0.242734	0.720334	0.124038	1e-06	No
301	OR2I1P	0.414105	0.723119	0.25236	0.140383	No
302	COX6CP1	15.9914	39.5948	4.20917	1.17038	No
303	KRT8P29	0.495972	0.747141	0.370583	0.341283	No
304	LINC01060	0.202041	0.416248	0.0331404	0.00288678	No
305	AC087164.2	0.214552	0.302793	0.15253	0.137802	No
306	ENTPD8	0.467976	0.476615	0.285155	0.210574	No
307	HLA-G	1.76913	2.0343	0.933083	0.224437	No
308	PCDHB16	0.836472	0.847598	0.551727	0.375335	No
309	IFITM2	12.544	13.6357	6.7677	3.40699	No
310	PRODH	1.57024	1.64785	0.9865	0.62894	No
311	COX20P1	3.31597	3.58225	1.39822	0.0982569	No
312	AL353622.1	0.976555	1.05324	0.472471	0.126892	No
313	SOHLH2	1.06677	0.966301	0.413507	0.306588	No
314	CCDC152	2.49467	2.14609	0.865165	0.150922	No
315	AL133216.2	0.0979481	0.0928497	0.052108	0.0335899	No
316	LINC01043	0.165661	0.155346	0.0721963	0.0433292	No
317	RPL10P9	11.9844	8.18734	5.21283	2.13117	No
318	DNAH6	0.616848	0.456509	0.287433	0.18998	No
319	AC090589.1	9.64896	6.76386	2.07124	0.221303	No
320	BX255923.2	0.116211	0.0865705	0.0433453	0.0156516	No
321	MICB	2.40336	1.88814	1.35312	0.556571	No
322	AC008013.1	0.473314	0.429478	0.344904	0.204582	No
323	AL353763.2	0.556927	0.501176	0.359721	0.18613	No
324	ALPPL2	0.065546	0.0524849	0.0401919	1e-06	No
325	WEE2-AS1	0.392666	0.285323	0.272733	0.104318	No
326	GPS2P1	0.972642	0.693687	0.64529	0.0196722	No
327	ACSM3	0.110267	0.0766159	0.0387041	0.0524367	No
328	AL049874.3	3.45221	2.31849	1.15426	1.67814	No
329	AL137786.1	0.162026	0.112643	0.0411532	0.0760506	No
330	ALG10B	3.1533	2.13176	0.801206	1.40363	No
331	LINC01422	0.351392	0.270509	0.16999	0.211369	No
332	RASD2	0.260591	0.165031	0.0903097	0.13621	No
333	ZNF717	2.46522	1.51245	0.638053	1.2755	No
334	AC097382.2	0.195667	0.148513	0.093904	0.133562	No
335	LSMEM2	0.732843	0.546248	0.359716	0.515296	No
336	GLDN	0.229404	0.157127	0.107993	0.12838	No
337	AC127496.5	0.325874	0.14623	0.0561144	0.0807301	No
338	FAM182A	0.162549	0.0930018	0.0591759	0.0579632	No
339	AF165147.1	0.091603	0.0455147	0.0329533	0.0269905	No
340	AC009108.3	0.388313	0.314956	0.173321	0.163513	No
341	CHMP1B2P	0.540015	0.272307	0.0234228	0.00275374	Yes
342	KATNAL2	3.30226	2.15336	1.24866	1.07513	No
343	ACCS	2.19993	1.24261	0.397237	0.451684	No
344	SLC2A14	0.345437	0.199577	0.0362613	0.0471422	No
345	SRGAP2B	0.610853	0.634126	0.297692	0.423905	No
346	PCDHGB6	5.31764	6.1197	2.41435	3.74667	No
347	FP565260.1	0.598012	0.710127	0.161348	0.353977	No
348	FP565260.6	0.840728	0.984471	0.143533	0.428517	No
349	KLHDC7A	0.233535	0.259334	0.077908	0.135918	No
350	SORD2P	0.471133	0.506654	0.239812	0.271967	No
351	AC032019.1	1.96276	2.53057	0.764487	1.22918	No
352	AL031282.2	1.11045	1.3291	0.524014	0.693958	No
353	ADAMTS14	0.196289	0.240098	0.0864794	0.112876	No
354	AL117339.5	0.174949	0.212083	0.0583093	0.0787907	No
355	SYNDIG1L	0.437377	0.5009	0.192725	0.255621	No
356	RBM43	0.75352	0.60226	0.226654	0.290728	No
357	LINC01456	1.67322	1.4517	0.587511	0.687932	Yes
358	AL161725.1	0.38631	0.309309	0.0574315	0.0940103	No
359	HSD17B7P2	0.816742	0.757303	0.265864	0.32851	No
360	AC060834.1	0.572814	0.52221	0.257548	0.316629	No
361	TMEM31	1.2106	1.10975	0.550342	0.696403	Yes
362	KLF2P1	1.03277	1.06098	0.0435099	0.700103	No
363	AC009948.5	0.190275	0.190852	0.0963751	0.14847	No
364	ZNF502	4.42572	4.18636	1.1473	3.08157	No
365	SH3GL1P2	0.7758	0.739786	0.371436	0.593599	No
366	AP000786.1	1.89349	1.57766	0.788733	1.20982	No
367	POTEF	1.73005	1.35688	0.138827	0.656316	No
368	AC011498.4	0.357963	0.302042	0.150385	0.213049	No
369	FAR2P1	0.834916	0.644408	0.0803273	0.435611	No
370	FAM182B	0.5576	0.519601	0.269793	0.39619	No
371	ZNF559-ZNF177	0.0885432	0.104086	0.0161578	0.183667	No
372	ZNF559	2.02839	2.3986	0.745105	3.36983	No
373	AL132800.1	1.22591	1.45263	0.62769	1.91824	No
374	HPSE2	0.0958799	0.0735478	0.0296861	0.568606	No
375	LINC00847	2.16813	1.90671	1.01813	4.50025	No
376	AC079298.3	0.277997	0.182711	0.102886	0.482918	No
377	IRX1	12.3923	14.1114	3.41026	9.52269	No
378	CRYZ	6.32683	8.17438	2.63617	5.68985	No
379	AC087783.2	7.49219	8.67859	3.7801	6.95652	No
380	C5orf38	0.855322	1.11446	0.149194	0.854071	No
381	ZXDA	1.14326	1.37	0.614342	1.18686	Yes
382	AC004221.1	0.786765	0.95779	0.353709	0.920326	No
383	BARX1	0.350876	0.44216	0.156707	0.414445	No
384	ADAMTS2	0.686551	0.754041	0.36303	0.729261	No
385	CTBP2P8	0.13848	0.169071	0.0340885	0.148259	No
386	GNAS-AS1	0.316604	0.287246	0.0960148	0.390677	No
387	LINC01980	1.87547	1.71193	0.546468	2.48969	No
388	AL589843.2	0.481859	0.475009	0.181318	0.510329	No
389	PIPSL	0.632302	0.682848	0.261482	0.72426	No
390	RPS28	6.34081	6.45826	3.1377	7.10462	No
391	RPS4XP22	10.1711	7.63852	2.55559	10.1316	No
392	CCDC194	0.224692	0.183921	0.0765023	0.208905	No
393	CDYL2	3.96302	3.4645	0.755822	3.98599	No
394	AL445309.1	0.203302	0.17363	0.0708841	0.210625	No
395	MYOM2	0.426318	0.266826	0.145402	0.567053	No
396	HLA-DPA1	0.30567	0.226151	0.119448	0.326866	No
397	LINC01902	0.070874	0.0548641	0.029306	0.0761503	No
398	AC009312.1	1.53292	1.1073	0.610678	1.68273	No
399	TSSK6	1.81726	1.41241	0.875343	2.02786	No
400	AL132655.2	1.56735	1.08803	0.548386	1.78789	No
401	MGMT	4.20581	2.72738	1.68947	4.41415	No
402	PPP1R3G	0.133127	0.0802259	0.0411514	0.132625	No
403	HLA-DPB1	7.66397	5.1985	3.50233	7.34694	No
404	AC004908.2	1.62854	1.21565	0.766889	1.66009	No
405	RBMXP2	1.06609	0.772572	0.487833	1.03854	No
406	HTR2C	4.89587	4.64564	1.72615	4.59289	Yes
407	AC008040.1	0.0801977	0.0772715	0.0231821	0.0707055	No
408	TNKS2-AS1	2.44639	2.10199	0.74544	1.76373	No
409	MED15P9	0.465299	0.365553	0.0446796	0.314326	No
410	RNASEL	0.871216	0.72313	0.316531	0.711844	No
411	AL359198.1	1.457	1.16572	0.615837	1.2017	No
412	PKDREJ	0.186945	0.145841	0.090171	0.15665	No
413	FPGT-TNNI3K	0.0644825	0.0420932	0.0183459	0.0512224	No
414	MAP3K15	0.905465	0.700691	0.444788	0.779336	Yes
415	AKR1E2	0.67666	0.466474	0.212235	0.541632	No
416	CLDN11	0.515764	0.366918	0.196515	0.42188	No
417	FRRS1	0.770764	0.522127	0.354094	0.678786	No
418	FAM66B	0.338396	0.194636	0.093205	0.283919	No
419	SPHKAP	0.0147544	0.00597097	1e-06	0.0122415	No
420	AC139769.1	17.4196	11.9603	8.35163	15.967	No
421	MMEL1	0.178712	0.0984232	0.01023	0.149309	No
422	TIPARP-AS1	0.915993	0.614086	0.281619	0.792784	No
423	DYNLRB2	0.566895	0.329866	0.123183	0.455306	No
424	AC103736.1	1.03127	0.745063	0.494925	0.908127	No
425	ZNF296	0.438528	0.326409	0.2085	0.320761	No
426	PTPRN2	16.4573	10.311	4.22401	10.1299	No
427	AC079145.1	1.12464	0.610238	0.214222	0.601501	No
428	GPR20	0.933242	0.562548	0.296494	0.592543	No
429	AC116535.1	0.474199	0.335174	0.223952	0.34877	No
430	AC005481.1	1.57516	0.771609	0.0933521	0.798141	No
431	PCSK9	1.04171	0.760935	0.347272	0.742563	No
432	RFTN2	10.042	7.57451	4.73887	7.77892	No
433	OSCAR	0.298081	0.212409	0.128758	0.221502	No
434	FAM238C	0.142675	0.0923096	0.0588216	0.115478	No
435	AC025164.2	0.233904	0.161798	0.115211	0.185761	No
436	ADAMTS7P1	0.209941	0.126574	0.0737382	0.147174	No
437	ASCL5	0.847405	0.548291	0.339328	0.611498	No

## Sheet: cExN AP&IS vs UM&UC
clustering order
1	TNNI3
2	RHOBTB3
3	TSPEAR-AS1
4	ACTC1
5	THNSL2
6	IRAK1
7	S100A6
8	DPP6
9	AL121821.1
10	AC106872.5
11	FAM19A5
12	SLC25A43
13	HIST1H2BB
14	AC116565.2
15	DNAH9
16	HS3ST4
17	MYH14
18	TPTEP1
19	CXCL5
20	CCDC169
21	GABRA2
22	VWDE
23	ANXA2
24	SHISA6
25	PTPRT
26	TMEM132C
27	SNORD114-20
28	C21orf33
29	GAS7
30	LINC00939
31	LHFPL1
32	ME1
33	IAH1
34	FAM135B
35	Z99129.3
36	RCN1P2
37	LINC01515
38	ALPK2
39	TDRD7
40	PCDHB8
41	PUS7L
42	CFAP58
43	ZNF248
44	AC020928.1
45	GRPR
46	CLEC18A
47	ANKRD18CP
48	HIST1H3C
49	HIST1H1A
50	AC087633.2
51	TSHZ3
52	C5orf63
53	HLA-C
54	AC026366.1
55	MYL4
56	STC2
57	BNIP3P9
58	ACTA1
59	ANKRD35
60	S100A10
61	CLEC18C
62	FLI1
63	PTGR1
64	EDN1
65	SGK2
66	TAGLN
67	TMEM37
68	AC104758.1
69	FKBP9P1
70	OLFM3
71	PPP1R3C
72	MRPL35
73	DDR2
74	HLA-B
75	MICA
76	SPX
77	PKIB
78	FAM163B
79	FRRS1L
80	DNM1P51
81	AL157778.1
82	WDR72
83	CAVIN1
84	AC239809.3
85	ELL2
86	SERPINE1
87	CYTOR
88	CAPG
89	FAM122B
90	ANO9
91	ALPK3
92	GDF15
93	CLDN6
94	ANKRD1
95	MIR4435-2HG
96	KANSL1-AS1
97	TNFSF15
98	SNORD116-18
99	LINC01198
100	SPATA18
101	CAV1
102	ZNF578
103	SLFN12
104	LILRB3
105	C16orf82
106	MAMDC2
107	TRIM4
108	CAV2
109	PRSS50
110	TNFRSF10A
111	AC004706.3
112	PTGER4
113	ANXA3
114	PLIN2
115	NKX3-2
116	EPS8L2
117	ARHGAP15
118	OTOGL
119	MIR503HG
120	CSRP1
121	STPG2
122	PWP2
123	RGS22
124	PPP1R1C
125	LINC00664
126	MEG3
127	XYLT1
128	LINC01291
129	CDH13
130	AL117190.1
131	ANXA1
132	ZNF454
133	ZBED6CL
134	TEK
135	RN7SL471P
136	AGBL4
137	MEG8
138	TFPI2
139	MEG9
140	RTL1
141	NRROS
142	INPP5D
143	EGR2
144	FOXI3
145	AC106798.1
146	EGR3
147	PCDHGB5
148	PCDHB15
149	ZNF354C
150	JUNB
151	CDKN1A
152	ARHGAP25
153	ANK1
154	THBS1
155	TMEM88
156	TNFRSF12A
157	ANKRD34B
158	AC104134.1
159	CYP1A1
160	AC107926.1
161	PSPHP1
162	ZNF132
163	AL096828.1
164	WNT7A
165	FOXE1
166	ZNF835
167	LINC01535
168	MEIOB
169	VCAM1
170	CTSF
171	PRPH2
172	GREM1
173	LRRC61
174	ZNF528-AS1
175	AC073621.1
176	GAPDHP35
177	AC003973.3
178	ZNF208
179	AC079062.1
180	ZNF257
181	AC005829.2
182	AC092821.1
183	LCN9
184	AGMO
185	SPP1
186	ERMN
187	SLC2A1-AS1
188	ABCC6
189	PI15
190	ZNF829
191	COLEC11
192	PI4KAP1
193	ADGRL4
194	PNMA3
195	AC069120.2
196	TCEA3
197	TMEM191B
198	APLN
199	OSR2
200	TLR4
201	SLC30A3
202	MMP7
203	LIF
204	PCDHGA4
205	AC097478.1
206	KLHL7-AS1
207	EGR4
208	RGN
209	AC006206.2
210	MFAP5
211	PCDHGA3
212	RASA4
213	AC012645.1
214	ZNF528
215	LIM2
216	HLA-G
217	PRR34
218	LCT
219	AC116407.1
220	CASC19
221	CCDC152
222	NODAL
223	ZNF558
224	LINC01060
225	PDGFRL
226	AC217777.1
227	COX6CP1
228	GSTM1
229	AC022905.1
230	NUTM2D
231	LRRC37A4P
232	LINC01456
233	MUC3A
234	TMEM229A
235	COX20P1
236	TBC1D22A-AS1
237	RN7SL832P
238	CHMP1B2P
239	UHRF2P1
240	AC233992.2
241	AL161725.1
242	AC090589.1
243	AC015849.5
244	AC009108.3
245	AL139384.2
246	LINC02288
247	AC073534.1
248	FER1L6
249	LRRC37A9P
250	AL513477.1
251	FBXL19-AS1
252	KCNC1
253	CCKBR
254	WASF3-AS1
255	AP001442.1
256	FAM71F2
257	CPA2
258	PACRG
259	PLCH1-AS1
260	P2RY14
261	RHBDF1P1
262	AP001350.2
263	SLC44A5
264	DNAH6
265	DCTN1-AS1
266	AC092828.1
267	CRYZP1
268	MAFTRR
269	NAV1
270	KIAA1683
271	AC004241.1
272	AC092958.1
273	HS3ST1
274	LINC02289
275	AC007849.1
276	OVCH1
277	AL590438.1
278	AC100800.1
279	LYN
280	MIR3188
281	RNU1-2
282	ALOX15
283	ATP2C2
284	PCDHA1
285	AC027279.1
286	AL354793.1
287	GBAP1
288	RPL6P7
289	AP000654.1
290	HNRNPA3P9
291	PART1
292	NLGN1-AS1
293	LINC01422
294	AC109326.1
295	AC007365.1
296	AC006460.2
297	AC104827.1
298	AC046158.3
299	AP003392.4
300	AL132780.4
301	SNORD83A
302	TLR2
303	GLP1R
304	AC008013.1
305	LINC02560
306	S1PR3
307	AC067930.3
308	PCDHA6
309	AC080188.2
310	C9orf43
311	DRD4
312	AC025171.2
313	AP001636.3
314	AL365277.2
315	GNRH2
316	AL161457.2
317	ACSM3
318	AC027601.3
319	AP000560.1
320	TPH1
321	HNRNPCP7
322	GRK1
323	C17orf51
324	MED15P9
325	FP565260.1
326	AC253536.3
327	FP565260.6
328	SORD2P
329	LINC01115
330	AL117339.5
331	DGCR5
332	AC126773.4
333	CAMK2N2
334	KLF2P1
335	AC006254.1
336	AC096642.1
337	TMEM119
338	NAMA
339	IL18R1
340	AC060834.1
341	AL359921.2
342	TNKS2-AS1
343	AL133216.2
344	IGLV5-52
345	AP000786.1
346	ACCS
347	LINC00342
348	AP003071.5
349	DBX2
350	DGCR9
351	ACPP
352	RPS2P32
353	RHBDL2
354	CYP3A5
355	AC126407.1
356	KLHDC7A
357	ZNF717
358	SLC7A8
359	TTC34
360	SLC2A14
361	LANCL1-AS1
362	AC079145.1
363	AC008467.1
364	AC116158.1
365	SERPINF2
366	RHOH
367	GPER1
368	AL589843.2
369	F2RL3
370	USH2A
371	AC122688.3
372	POTEF
373	FN1
374	BRINP2
375	DYNLRB2
376	MAPT-AS1
377	HIST1H2BM
378	FAR2P1
379	ZNF502
380	PCDHGB6
381	ADAMTS7P1
382	AC112484.2
383	NALCN
384	ECHDC3
385	KIRREL3
386	ZIC4
387	SSPO
388	ATP2A3
389	CHRNB4
390	FOXD3
391	ATP10B
392	TFAP2B
393	MYOM2
394	MTRNR2L1
395	PHACTR3
396	EYA4
397	RPS4XP22
398	ZNF559
399	CHL1
400	CNTN4
401	A2M-AS1
402	VWA3A
403	GNAS-AS1
404	AC112484.4
405	ZNF283
406	GPR17
407	ADAM20P1
408	OTOG
409	AC009041.4
410	PRR25
411	POMC
412	AL445483.1
413	BTN3A2
414	PIPSL
415	CDYL2
416	NFATC2
417	HLA-DPA1
418	HLA-DMB
419	PALM3
420	AC243972.1
421	GFRA2
422	AL161772.1
423	WASH5P
424	NRG3
425	ST8SIA3
426	SATB1-AS1
427	CHCHD2
428	CRYZ
429	RBM43
430	AL132800.1
431	CLDN18
432	LINC02082
433	SLITRK6
434	GSTM4
435	CFAP100
436	TSSK6
437	ADRA2A
438	IRX2
439	MMEL1
440	AL132655.2
441	AC106881.1
442	ZNF559-ZNF177
443	FOXD2
444	SLC7A9
445	DDX60L
446	AC004461.2
447	OTP
448	GALNT9
449	TSPYL5
450	SMG1P5
451	USP18
452	FOXD2-AS1

## Sheet: cIN AP&IS vs UM&UC
clustering order	row in clustering order
OSR2	1
RN7SL471P	2
PCP4	3
ZNF578	4
RGS4	5
SPATA18	6
CDH13	7
LRRC61	8
GAS8	9
PLIN2	10
SPTLC3	11
PPP1R17	12
SERPINE1	13
LILRB3	14
ZNF528−AS1	15
OSGIN1	16
BNC1	17
SLC2A1−AS1	18
LCN9	19
PCDHGA3	20
AC069120.2	21
TMEM191B	22
KANSL1−AS1	23
ITGA3	24
NGF	25
ADM	26
CYR61	27
TMEM151A	28
CNTN1	29
ANXA1	30
SCN9A	31
CA12	32
ZFP3	33
SLC30A3	34
ULBP1	35
AC073621.1	36
PI4KAP1	37
FLT1	38
ZNF208	39
AC003973.3	40
CTSF	41
AC079062.1	42
ZNF257	43
AC092821.1	44
GAPDHP35	45
AC012645.1	46
YBX2	47
AC106798.1	48
TOR4A	49
AC006206.2	50
CPA4	51
CLDN6	52
MISP3	53
LACC1	54
IL1A	55
MMP7	56
NOMO3	57
LGALS8	58
SERPINB9	59
EMP1	60
KLHL7−AS1	61
FGF1	62
CPEB2	63
TIMP4	64
NELL1	65
ARHGDIB	66
RNF144B	67
EBF3	68
NDST3	69
CNGB1	70
OSR1	71
TMEFF2	72
STXBP5−AS1	73
RASL11A	74
ANK1	75
PDK4	76
SLC17A6	77
SYT4	78
CHRNB4	79
GAP43	80
MGLL	81
SMOC2	82
MAP3K19	83
GPR158	84
SPOCK1	85
GRM6	86
FAM84B	87
ISL2	88
CD79A	89
TACR3	90
MAST4	91
HNMT	92
MFSD2A	93
PEX5L	94
AC009549.1	95
CRHBP	96
CNR1	97
ARHGAP36	98
FGF18	99
PLPPR1	100
LINC00643	101
MPP1	102
FOXD3−AS1	103
AC116565.2	104
DNM1P51	105
AP000894.2	106
PCDHGA8	107
DAW1	108
CXCL5	109
TRIM58	110
OLFM3	111
CHODL	112
MGAT4C	113
PCDHGB4	114
OR2W3	115
VMO1	116
C4orf32	117
L3MBTL1	118
PRPH2	119
FAM43A	120
SLC30A10	121
FKBP9P1	122
GREM2	123
PCDHB8	124
AC022613.2	125
RASA4	126
DUX4L50	127
KCNJ3	128
CHAC1	129
FAM66A	130
POLR2J3	131
AC108463.1	132
PCDHGB1	133
RUNX1	134
ATE1−AS1	135
RHOJ	136
SPOCK3	137
SPX	138
GRIK2	139
SGCD	140
ZNF835	141
SYT5	142
SEMA3D	143
PSPHP1	144
AC104692.2	145
PCDHGA6	146
PRRX1	147
FRMPD2	148
ZFHX4−AS1	149
ALPK2	150
CDKN1A	151
TSIX	152
ADGRA1	153
SPP1	154
PCDH9	155
LANCL3	156
VWC2L	157
PTHLH	158
PCDHB15	159
PHLDA1	160
SST	161
LINC02200	162
NEFM	163
CYSLTR2	164
MAP3K5	165
ZNF385B	166
TES	167
CPT1A	168
GNAT3	169
TNFRSF10A	170
PCDHGB5	171
NEFL	172
CYTOR	173
AGMO	174
SCG2	175
ISL1	176
CEACAM21	177
AHR	178
SCN4B	179
AC004264.1	180
FOSL1	181
AC243960.1	182
LRP1B	183
LINC01535	184
AC005829.2	185
AC117402.1	186
GREM1	187
ZNF528	188
PMAIP1	189
DNAH9	190
HIST1H3C	191
DPP6	192
IRAK1	193
THNSL2	194
HIST1H1A	195
TUBBP5	196
SNORD114−20	197
HIST1H2BB	198
SHISA6	199
C9orf64	200
AL157778.1	201
TPTEP1	202
VWDE	203
CD274	204
EDNRB	205
CHRNA4	206
ELF4	207
LINC02381	208
AC087633.2	209
NIPAL4	210
FEZF1	211
AGBL4	212
AL121821.1	213
MOXD1	214
LINC02315	215
ESAM	216
A2M	217
GVINP1	218
MFAP5	219
THSD7B	220
NT5E	221
COMTD1	222
PRND	223
ZNF829	224
CAV2	225
ALDH1A2	226
AC020928.1	227
AL354793.1	228
HOPX	229
PCDHGA11	230
GPR22	231
NMU	232
PWP2	233
ZNF454	234
LINC01206	235
EDN1	236
FOXE1	237
AC097478.1	238
ZBED6CL	239
C1orf61	240
GLRA2	241
CACNA2D3	242
C5orf63	243
IAH1	244
MEG9	245
GAS7	246
QPCT	247
ADA2	248
LINC00939	249
RTL1	250
LINC01291	251
FAT2	252
MICA	253
RCN1P2	254
PPP1R1C	255
DKK1	256
SGK2	257
MRPL35	258
EBF2	259
COMT	260
ADCYAP1	261
MNS1	262
S100A3	263
AC026366.1	264
SLC25A43	265
PPP1R3C	266
FAM135B	267
AC106872.5	268
MEG3	269
TEK	270
KCNK1	271
HLA−C	272
TSHZ3	273
C21orf33	274
PTPRT	275
MEG8	276
AL117190.1	277
ANKRD35	278
SVIL−AS1	279
PTGR1	280
LINC00664	281
AC244197.3	282
MTUS2	283
LHFPL1	284
XYLT1	285
LINC01515	286
FAM19A5	287
GSTM1	288
ZNF558	289
H19	290
AC116407.1	291
TMEM110−MUSTN1	292
MTRNR2L1	293
BGN	294
MGAM2	295
ATP1A4	296
PARD6G−AS1	297
PGM5P2	298
AC006254.1	299
AC217777.1	300
OR2I1P	301
COX6CP1	302
KRT8P29	303
LINC01060	304
AC087164.2	305
ENTPD8	306
HLA−G	307
PCDHB16	308
IFITM2	309
PRODH	310
COX20P1	311
AL353622.1	312
SOHLH2	313
CCDC152	314
AL133216.2	315
LINC01043	316
RPL10P9	317
DNAH6	318
AC090589.1	319
BX255923.2	320
MICB	321
AC008013.1	322
AL353763.2	323
ALPPL2	324
WEE2−AS1	325
GPS2P1	326
ACSM3	327
AL049874.3	328
AL137786.1	329
ALG10B	330
LINC01422	331
RASD2	332
ZNF717	333
AC097382.2	334
LSMEM2	335
GLDN	336
AC127496.5	337
FAM182A	338
AF165147.1	339
AC009108.3	340
CHMP1B2P	341
KATNAL2	342
ACCS	343
SLC2A14	344
SRGAP2B	345
PCDHGB6	346
FP565260.1	347
FP565260.6	348
KLHDC7A	349
SORD2P	350
AC032019.1	351
AL031282.2	352
ADAMTS14	353
AL117339.5	354
SYNDIG1L	355
RBM43	356
LINC01456	357
AL161725.1	358
HSD17B7P2	359
AC060834.1	360
TMEM31	361
KLF2P1	362
AC009948.5	363
ZNF502	364
SH3GL1P2	365
AP000786.1	366
POTEF	367
AC011498.4	368
FAR2P1	369
FAM182B	370
ZNF559−ZNF177	371
ZNF559	372
AL132800.1	373
HPSE2	374
LINC00847	375
AC079298.3	376
IRX1	377
CRYZ	378
AC087783.2	379
C5orf38	380
ZXDA	381
AC004221.1	382
BARX1	383
ADAMTS2	384
CTBP2P8	385
GNAS−AS1	386
LINC01980	387
AL589843.2	388
PIPSL	389
RPS28	390
RPS4XP22	391
CCDC194	392
CDYL2	393
AL445309.1	394
MYOM2	395
HLA−DPA1	396
LINC01902	397
AC009312.1	398
TSSK6	399
AL132655.2	400
MGMT	401
PPP1R3G	402
HLA−DPB1	403
AC004908.2	404
RBMXP2	405
HTR2C	406
AC008040.1	407
TNKS2−AS1	408
MED15P9	409
RNASEL	410
AL359198.1	411
PKDREJ	412
FPGT−TNNI3K	413
MAP3K15	414
AKR1E2	415
CLDN11	416
FRRS1	417
FAM66B	418
SPHKAP	419
AC139769.1	420
MMEL1	421
TIPARP−AS1	422
DYNLRB2	423
AC103736.1	424
ZNF296	425
PTPRN2	426
AC079145.1	427
GPR20	428
AC116535.1	429
AC005481.1	430
PCSK9	431
RFTN2	432
OSCAR	433
FAM238C	434
AC025164.2	435
ADAMTS7P1	436
ASCL5	437
