# Supplementary material for: Cellular and molecular characterization of multiplex autism in human induced pluripotent stem cell-derived neurons
Source: Mol Autism. 2019 Dec 30;10:51. doi: 10.1186/s13229-019-0306-0 (PMC6936127; doi:10.1186/s13229-019-0306-0)
Supplement: Supplementary file 6 — Additional file 6: Table S5. (A) Clusters of co-expressed DEGs in cExN and cIN NPCs, with (B-G) associated ToppGene GO-, disease-, and pathway-associated terms. (H-I) DEGs associated with ASD. DEGs specific to the AP (Fig. 5A, E) and DEGs with similar expression in the AP and IS that differed from expression in the UM +/− UC (Fig. 4a, e) were visualized by hierarchical clustering in Fig. 6 and were compared with ASD-associated genes in the SFARI gene database [43], with the Geisinger Developmental Brain Disorder Genes Database [44], and with adult-onset psychiatric disorder-associated genes from PsyGeNET [45, 46]. RPKM values for each gene and sample are shown. The SFARI gene database indicates how each gene is associated with ASD (genetic category, gene score, and number of reports). The Geisinger database indicates the pattern of inheritance of mutations in each gene and the number of reports linking each gene to intellectual disability (ID), ASD, epilepsy (EP), attention-deficit/hyperactivity disorder (ADHD), schizophrenia (SCZ), or bipolar disorder (BD). The PsyGeNET database indicates genes associated with the disorders shown, with ‘unique 4 or 5 abstract’ indicating higher confidence associations. [file 13229_2019_306_MOESM6_ESM.xlsx]

## Sheet: A-Co-expressed DEG Clusters
cIN_cluster1	cIN_cluster2	cIN_cluster3	cExN_cluster1	cExN_cluster2	cExN_cluster3
A2M	AC003973.3	AASS	A2M-AS1	ABCC6	AC002407.1
ABAT	AC004264.1	AC004221.1	AC004461.2	AC003973.3	AC004076.2
ABCA3	AC005829.2	AC004908.2	AC006254.1	AC004706.3	AC004241.1
AC026366.1	AC006206.2	AC005481.1	AC008467.1	AC005829.2	AC004477.1
AC073621.1	AC009549.1	AC006254.1	AC009041.4	AC006206.2	AC005183.1
AC117402.1	AC012645.1	AC008013.1	AC022905.1	AC012645.1	AC005840.5
AC243960.1	AC020928.1	AC008040.1	AC027601.3	AC020928.1	AC006460.2
ADA2	AC022613.2	AC009041.2	AC079145.1	AC026366.1	AC007365.1
ADAM19	AC026366.1	AC009108.3	AC096642.1	AC069120.2	AC007849.1
ADCYAP1	AC069120.2	AC009312.1	AC106881.1	AC073621.1	AC008013.1
ADGRA1	AC079062.1	AC009948.5	AC112484.2	AC079062.1	AC008443.3
ADM	AC087633.2	AC011498.4	AC112484.4	AC087633.2	AC008676.2
ADRB2	AC092821.1	AC016355.1	AC116158.1	AC092821.1	AC008771.1
AGAP2	AC097478.1	AC025164.2	AC122688.3	AC097478.1	AC008937.1
AHR	AC104692.2	AC032019.1	AC126773.4	AC104134.1	AC008966.1
AKAP6	AC106798.1	AC060834.1	AC139769.1	AC104758.1	AC009053.1
AL035071.1	AC106872.5	AC079145.1	AC243972.1	AC106798.1	AC009108.3
ALPK2	AC108463.1	AC079298.3	AC253536.3	AC106872.5	AC009779.3
ANK1	AC116565.2	AC087164.2	ACCS	AC107926.1	AC010207.1
ANKRD44	AC127496.5	AC087783.2	ACSM3	AC116565.2	AC012313.1
ANXA1	AC244197.3	AC090589.1	ADAM20P1	AC239809.3	AC012513.3
AP1S3	ACAA2	AC097382.2	ADAMTS7P1	ACTA1	AC015813.3
APBA1	AGBL4	AC103736.1	ADRA2A	ACTC1	AC015813.5
APLN	AGMO	AC116407.1	AL031282.2	ADGRL4	AC015849.5
ARHGAP29	AL117190.1	AC116535.1	AL117339.5	AGBL4	AC017100.1
ASCC3	AL121821.1	AC139769.1	AL132655.2	AGMO	AC018638.4
ASPHD1	AL157778.1	AC217777.1	AL132800.1	AL096828.1	AC018638.5
ATF4	AL354793.1	ACCS	AL133216.2	AL117190.1	AC018647.2
ATF5	ALDH1A2	ACOT13	AL161457.2	AL121821.1	AC019069.1
ATP1A3	ALPPL2	ACSM3	AL161772.1	AL157778.1	AC022150.4
ATP1B1	ANKRD35	ADAMTS14	AL445483.1	AL354793.1	AC022413.1
C1orf61	ANXA3	ADAMTS2	AL589843.2	ALPK2	AC023137.1
CA12	AP000894.2	ADAMTS7P1	AP000560.1	ALPK3	AC025164.2
CACNA1B	ARHGAP36	AF165147.1	ATP2A3	ANK1	AC025171.2
CALD1	ARHGDIB	AKR1E2	BRINP2	ANKRD1	AC027279.1
CAMK2D	ATE1-AS1	AL031282.2	BTN3A2	ANKRD18CP	AC027290.2
CAV2	ATP1A4	AL049874.3	C17orf51	ANKRD34B	AC034236.2
CAVIN1	BNC1	AL117339.5	CAMK2N2	ANKRD35	AC046158.3
CCDC184	BX255923.2	AL132655.2	CDYL2	ANO9	AC060834.1
CDH13	C21orf33	AL132800.1	CFAP100	ANXA1	AC067750.1
CDKN1A	C4orf32	AL133216.2	CHCHD2	ANXA2	AC067930.3
CEACAM21	C5orf63	AL137786.1	CHL1	ANXA3	AC069148.1
CHAC1	C9orf64	AL161725.1	CHRNB4	APLN	AC072061.1
CHGA	CACNA2D3	AL353622.1	CLDN18	ARHGAP15	AC073534.1
CHRNA4	CACNG8	AL353763.2	CNTN4	ARHGAP25	AC074135.1
CHRNB4	CADPS	AL359198.1	CRYZ	ATP10B	AC078778.2
CLDN6	CD274	AL445309.1	CYP3A5	BNIP3P9	AC078846.1
CNGB1	CD79A	AL589843.2	DDX60L	C16orf82	AC078883.2
CNR1	CHODL	ALG10B	DGCR5	C21orf33	AC080080.1
CNTN1	COMMD7	AP000786.1	DSG2	C5orf63	AC080188.2
CNTN2	COMT	ASCL5	DYNLRB2	CAPG	AC084262.1
COL5A3	COMTD1	BARX1	DZIP1L	CAV1	AC084346.2
COMMD7	CTSF	BGN	ECHDC3	CAV2	AC087623.3
COMT	CXCL5	C1QTNF6	EYA4	CAVIN1	AC087641.1
CPA4	DAW1	C5orf38	F2RL3	CCDC169	AC090568.2
CPEB2	DKK1	CCDC152	FAR2P1	CDH13	AC090589.1
CPT1A	DLK2	CCDC194	FOXD2	CDKN1A	AC090673.1
CRHBP	DNAH9	CDYL2	FOXD2-AS1	CFAP58	AC091078.1
CYR61	DNAJC6	CHMP1B2P	FOXD3	CLDN6	AC092279.1
CYSLTR2	DNM1P51	CLDN11	FP565260.1	CLEC18A	AC092279.2
CYTOR	DPP6	COL26A1	FP565260.6	CLEC18C	AC092329.4
DCBLD2	DUX4L50	COX20P1	GALNT9	COLEC11	AC092828.1
DDAH1	EBF2	COX6CP1	GATAD2A	CSRP1	AC092910.3
DIS3L	EDN1	CRYZ	GFRA2	CTSF	AC092958.1
DUSP14	ELF4	CTBP2P8	GNAS-AS1	CXCL5	AC096733.2
DUSP5	ELOVL4	DNAH6	GPER1	CYP1A1	AC097461.1
EBF3	ESAM	DYNLRB2	GSTM4	CYTOR	AC098818.2
EDN1	FAM135B	EFEMP1	HLA-DMB	DDR2	AC100800.1
EDNRB	FAM19A5	ENTPD8	HLA-DPA1	DNAH9	AC103923.1
EHD4	FAM66A	EXTL1	HNRNPCP7	DNM1P51	AC104581.5
ELAVL2	FAT2	FAM182A	IGLV5-52	DPP6	AC104827.1
ELK3	FEZF1	FAM182B	IRX2	EDN1	AC107959.2
EMP1	FGF1	FAM238C	KIRREL3	EGR2	AC108010.1
ENC1	FGF18	FAM66B	KLF2P1	EGR3	AC109322.1
EOGT	FKBP9P1	FAR2P1	KLHDC7A	EGR4	AC109326.1
FAM111A	FOXD3-AS1	FP565260.1	LANCL1-AS1	ELL2	AC114811.2
FAM43A	FOXE1	FP565260.6	LINC00342	EPS8L2	AC116407.1
FAM84B	FRMPD2	FPGT-TNNI3K	LINC01115	ERMN	AC117382.2
FBN2	GAPDHP35	FRRS1	LINC02082	FAM122B	AC124312.2
FDXR	GAS7	GLDN	LRRC37A9P	FAM135B	AC126407.1
FHDC1	GAS8	GNAS-AS1	MAPT-AS1	FAM163B	AC138904.1
FLT1	GLRA2	GPR20	MED15P9	FAM19A5	AC139769.2
FOSL1	GNAT3	GPS2P1	MMEL1	FKBP9P1	AC141586.1
FOSL2	GPR158	GSTM1	MTRNR2L1	FLI1	AC144652.1
FRY	GPR22	H19	MYOM2	FN1	AC145124.1
GAP43	GREM2	H2AFJ	NALCN	FOXE1	AC217777.1
GARS	GRM6	HLA-DPA1	NAMA	FOXI3	AC233992.2
GNG12	GVINP1	HLA-DPB1	NFATC2	FRRS1L	AC241584.1
GPR22	HEXA	HLA-G	NRG3	GABRA2	AC243965.2
GREM1	HIST1H1A	HPSE2	OTOG	GAPDHP35	ACPP
GRIK2	HLA-B	HSD17B7P2	PALM3	GAS7	ADAM28
HAP1	HLA-C	HTR2C	PCDHGB6	GDF15	ADAT1
HAUS6	HOPX	IFITM2	PHACTR3	GPR17	ADM5
HERPUD1	IAH1	IRX1	PIPSL	GREM1	ADNP
HIST1H2BB	IL1A	KATNAL2	POMC	GRK1	AF131215.2
HIST1H3C	IQCJ-SCHIP1	KLF2P1	POTEF	GRPR	AGO2
HLA-C	ISL2	KLHDC7A	PRR25	HIST1H1A	AGPAT4-IT1
HNMT	KANSL1-AS1	KRT8P29	RBM43	HIST1H2BB	AKAP1
HSPA4L	KCNK1	LINC00847	RHBDL2	HIST1H2BM	AKAP3
IAH1	KDELC1	LINC01043	RN7SL832P	HIST1H3C	AKR1B1
IFFO2	KIF5A	LINC01060	RPS28	HLA-B	AKT1S1
IKBIP	KLHL7-AS1	LINC01422	RPS2P32	HLA-C	AL020996.1
INAFM2	LACC1	LINC01456	RPS4XP22	HS3ST4	AL021453.1
INPP1	LANCL3	LINC01902	SATB1-AS1	IAH1	AL035425.4
IRAK1	LCN9	LINC01980	SERPINF2	IL18R1	AL079343.1
ISL1	LHFPL1	LMF1	SLC2A14	INPP5D	AL118506.1
ITGA3	LILRB3	LSMEM2	SLC7A9	IRAK1	AL121832.2
KCNJ3	LINC00664	MAP3K15	SLITRK6	JUNB	AL132780.4
KIF3B	LINC00939	MED15P9	SMG1P5	KANSL1-AS1	AL133551.1
KIFC3	LINC01206	MED18	SORD2P	KLHL7-AS1	AL136040.2
KLF7	LINC01291	MGAM2	SPEF2	LCN9	AL137060.1
KPNA1	LINC01515	MGMT	SSPO	LHFPL1	AL137077.2
L3MBTL1	LINC01535	MICB	ST8SIA3	LIF	AL138689.1
LAMC1	LINC02200	MMEL1	STX16-NPEPL1	LILRB3	AL139274.2
LGALS8	LINC02315	MTRNR2L1	TFAP2B	LIM2	AL139384.2
LINC00643	LINC02381	MYOM2	TMEM119	LINC00664	AL157888.1
LRP1B	LRRC61	OR2I1P	TNKS2-AS1	LINC00939	AL161725.1
LTBP1	MAP3K19	OSCAR	TPH1	LINC01198	AL353759.1
MAP3K5	MCTP1	PARD6G-AS1	TSPYL5	LINC01291	AL359694.2
MAPRE1	MEG3	PCDHB16	TSSK6	LINC01515	AL359915.2
MARS	MEG8	PCDHGB6	TTC34	LINC01535	AL359921.2
MAST4	MEG9	PCSK9	USH2A	LRRC61	AL365277.2
MCAM	MFAP5	PGM5P2	USP18	MAMDC2	AL512408.1
MDM2	MFSD2A	PIPSL	VWA3A	ME1	AL513477.1
MEG3	MGAT4C	PKDREJ	WASH5P	MEG3	AL590438.1
MEG8	MGLL	POTEF	XKR8	MEG8	AL645608.8
MFSD2A	MICA	PPP1R3G	ZBTB20	MEG9	AL662795.2
MFSD6	MISP3	PRODH	ZIC4	MEIOB	ALDH1B1
MGLL	MNS1	PTPRN2	ZNF283	MFAP5	ALOX12-AS1
MICAL2	MRPL35	RASD2	ZNF502	MICA	ALOX15
MMP7	MTUS2	RBM43	ZNF559	MIR4435-2HG	ALPL
MOXD1	NGF	RBMXP2	ZNF559-ZNF177	MIR503HG	AMER1
MPP1	NIPAL4	RFTN2	ZNF717	MMP7	ANAPC1
MRPL35	NMU	RNASEL		MRPL35	ANGPT4
MTCL1	NOMO3	RNASET2		MYH14	ANKFY1
MTHFD1L	NQO2	RPL10P9		MYL4	ANOS1
MYH9	NT5E	RPS28		NAV1	ANTXR1
NAV1	OLFM3	RPS4XP22		NKX3-2	AP000251.1
NDST3	OR2W3	SH3GL1P2		NRROS	AP000654.1
NEFL	OSGIN1	SKIV2L		OLFM3	AP000662.2
NEFM	OSR1	SLC2A14		OSR2	AP000786.1
NELL1	OSR2	SMAD6		OTOGL	AP001267.2
NMNAT2	PCDHA11	SOHLH2		OTP	AP001324.1
NMU	PCDHB8	SORD2P		PCDHB15	AP001330.5
NOL6	PCDHGA11	SOX8		PCDHB8	AP001350.2
NRG1	PCDHGA3	SRGAP2B		PCDHGA3	AP001442.1
NRXN3	PCDHGA6	SYNDIG1L		PCDHGA4	AP001528.3
OSBPL3	PCDHGA8	TIPARP-AS1		PCDHGB5	AP001636.3
PALLD	PCDHGB4	TMEM110-MUSTN1		PI15	AP002026.1
PCDH9	PCDHGB5	TMEM31		PI4KAP1	AP002360.1
PCDHB15	PCP4	TNKS2-AS1		PKIB	AP003071.5
PCDHGB1	PDK4	TSSK6		PLIN2	AP003392.4
PCDHGB4	POLR2J3	UCP2		PNMA3	AP004608.1
PELI2	PPP1R1C	WEE2-AS1		PPP1R1C	APBB2
PEX5L	PPP1R3C	ZADH2		PPP1R3C	ARHGAP30
PHGDH	PRND	ZBTB16		PRPH2	ARID1B
PHLDA1	PRPH2	ZNF16		PRR34	ASAP2
PI4KAP1	PRRX1	ZNF296		PRSS50	ASTN1
PLIN2	PSMD5	ZNF502		PSPHP1	ASXL2
PLPPR1	PSPHP1	ZNF558		PTGER4	ATP2B1-AS1
PMAIP1	PTGR1	ZNF559		PTGR1	ATP2C2
POFUT1	PTHLH	ZNF559-ZNF177		PTPRT	ATRX
PPP1R17	PTPRT	ZNF717		PUS7L	ATXN7L1
PSAT1	PWP2	ZXDA		PWP2	BAALC
PSPH	QPCT			RASA4	BABAM2
PTGR1	RAPGEF5			RCN1P2	BAZ2B
PTPRN	RASA4			RGN	BCL9
RAB31	RASL11A			RGS22	BEND3
RAB6A	RCN1P2			RHOBTB3	BEST1
RCAN1	RHOJ			RHOH	BRIP1
RGS4	RHOU			RN7SL471P	BTBD19
RN7SL471P	RTL1			RTL1	BTRC
RNF144B	RTL8B			S100A10	BX088645.1
ROBO2	RUNX1			S100A6	C11orf49
RSU1	S100A3			SERPINE1	C12orf45
RUNX1T1	S100A6			SGK2	C15orf39
SCG2	SCN9A			SHISA6	C19orf48
SCN4B	SGCD			SLC25A43	C1orf61
SCN9A	SGK2			SLC2A1-AS1	C2CD3
SEMA3D	SHISA6			SLC30A3	C5orf56
SERPINB9	SLC17A6			SLC7A8	C7orf43
SERPINE1	SLC25A43			SLFN12	C8orf48
SH3BGRL2	SLC2A1-AS1			SNORD114-20	C9orf43
SLC17A6	SLC30A10			SNORD116-18	C9orf47
SLC30A3	SLC30A3			SPATA18	CA2
SLC39A14	SMARCD2			SPP1	CA3-AS1
SLC7A1	SMOC2			SPX	CACNB4
SLC7A6	SNORD114-20			STC2	CALN1
SMARCD2	SPATA18			STPG2	CAMK4
SNAP25	SPHKAP			TAGLN	CAPZB
SPATA18	SPOCK1			TCEA3	CASC19
SPOCK3	SPTLC3			TDRD7	CASKIN2
SPP1	STXBP5-AS1			TEK	CASP7
SPTLC2	SVIL-AS1			TFPI2	CCDC120
SPX	TACR3			THBS1	CCDC152
SRD5A1	TEK			THNSL2	CCDC171
SST	THSD7B			TLR4	CCDC177
STON2	TIMP4			TMEM132C	CCDC6
SUSD6	TMEM151A			TMEM191B	CCDC93
SYT1	TMEM191B			TMEM37	CCDC97
SYT4	TNFRSF10A			TMEM88	CCKBR
SYT5	TPTEP1			TNFRSF10A	CDH4
TACC1	TRAK2			TNFRSF12A	CDK4
TARS	TSHZ3			TNFSF15	CECR3
TENM2	TSIX			TNNI3	CEL
TES	TUBBP5			TPTEP1	CENPU
TGFB1I1	ULBP1			TRIM4	CFAP44
THBS1	VMO1			TSHZ3	CHAF1A
THNSL2	VWC2L			TSPEAR-AS1	CHAF1B
THSD7B	VWDE			VCAM1	CHD8
TLE1	ZBED6CL			VWDE	CHMP1B2P
TMEFF2	ZFP3			WDR72	CHRAC1
TMEM120B	ZNF208			WNT7A	CHRDL1
TNFRSF10A	ZNF257			XYLT1	CHRM4
TNFRSF12A	ZNF385B			Z99129.3	CHRNA7
TOR4A	ZNF454			ZBED6CL	CHST11
TRIM58	ZNF578			ZNF132	CHST2
TRIM69	ZNF829			ZNF208	CIC
TRNP1	ZNF835			ZNF248	CICP14
TTBK1				ZNF257	CIRBP-AS1
TUBB3				ZNF354C	CNOT6
UCHL1				ZNF454	COL4A6
ULBP1				ZNF528	CORT
VAT1L				ZNF528-AS1	COX20P1
VWC2L				ZNF578	COX6CP1
WARS				ZNF829	CPA2
WWC3				ZNF835	CPAMD8
XBP1					CREBBP
XYLT1					CRYZP1
YARS					CSF3R
YBX2					CTBP1-AS2
ZBTB2					CU633906.2
ZFHX4-AS1					CUX1
ZFP36L2					CYB561A3
ZNF30					CYFIP1
ZNF528					CYFIP2
ZNF528-AS1					DAB2IP
ZNF829					DAGLA
					DAPK2
					DAXX
					DBX2
					DCP1B
					DCTN1-AS1
					DDX12P
					DENND5B-AS1
					DGCR9
					DGKK
					DHCR24
					DHFR
					DICER1
					DIDO1
					DIS3L2
					DMRTA2
					DMWD
					DNAAF5
					DNAH6
					DNAJB6
					DNAJC11
					DNAJC9
					DNMT1
					DOCK1
					DOCK5
					DOPEY2
					DRC3
					DRD4
					DYNC2H1
					E2F2
					EFHD1
					EFR3B
					EIF1AY
					EIF4EBP2
					EIF4G1
					EIF4G3
					EIF6
					ELMO1
					EP300
					EP400
					EPB41L2
					ERMAP
					ETV5
					EXTL3-AS1
					EYA1
					EYA3
					F8
					FAAP20
					FAM117B
					FAM120AOS
					FAM120C
					FAM151B
					FAM155A
					FAM160A2
					FAM166A
					FAM222B
					FAM57A
					FAM71F2
					FAT4
					FBN2
					FBXL18
					FBXL19-AS1
					FBXW8
					FER1L5
					FER1L6
					FGF9
					FHOD3
					FIBP
					FIZ1
					FLT4
					FOXG1
					FOXM1
					FOXN3-AS1
					FOXP4
					FREM2
					FRG1HP
					FSBP
					FXYD6
					FZD7
					G6PC3
					GAMT
					GAS5-AS1
					GBAP1
					GEMIN4
					GFAP
					GFPT2
					GINS3
					GLI2
					GLIDR
					GLP1R
					GNL3L
					GNRH2
					GRB10
					GRIP1
					GRK5
					GRM3
					GSTM1
					HAS3
					HCG18
					HDAC1
					HDAC2-AS2
					HDAC7
					HEATR6
					HECW2
					HELB
					HELLPAR
					HELLS
					HERC2
					HGF
					HIP1
					HIPK2
					HIST1H1PS1
					HIST1H1T
					HIST1H2AJ
					HIST1H2AL
					HIST1H2BE
					HIST1H2BI
					HIST1H2BN
					HIST1H3J
					HIST1H4C
					HLA-G
					HMBS
					HMGA1
					HNRNPA3P9
					HOMEZ
					HS3ST1
					HS6ST2
					HSP90AB2P
					HTT
					HUNK
					HUWE1
					IFITM2
					IGF2R
					INO80D
					INPP5J
					INTS5
					IPO5P1
					IPO9
					IRAK3
					IRF7
					KAT6B
					KATNAL2
					KCNC1
					KCNK12
					KDM4A-AS1
					KIAA0556
					KIAA1147
					KIAA1549
					KIAA1683
					KIF24
					KLF4
					KLHDC4
					KRT8P29
					LAG3
					LATS1
					LBHD1
					LCT
					LDLRAD2
					LETM2
					LINC00242
					LINC00324
					LINC00404
					LINC00680
					LINC00982
					LINC01060
					LINC01126
					LINC01234
					LINC01239
					LINC01422
					LINC01456
					LINC01624
					LINC01963
					LINC02288
					LINC02289
					LINC02560
					LIPE
					LPIN2
					LPP
					LRP1
					LRRC37A4P
					LRTOMT
					LTBP1
					LYN
					MACF1
					MAFTRR
					MAGEL2
					MAGI1
					MAPK11
					MAPK12
					MAT2A
					MCM2
					MCM3AP-AS1
					MCM7
					MCOLN1
					MDC1
					MDH1B
					MDN1
					MECOM
					MED1
					METTL1
					METTL12
					MFAP2
					MID1IP1-AS1
					MINDY4
					MIR3143
					MIR3188
					MIR600HG
					MIR9-3HG
					MKL2
					MORN1
					MRPL45P2
					MSH6
					MTND4P12
					MUC3A
					MYLK
					MYO10
					MZF1
					MZF1-AS1
					NASP
					NAV1
					NBAT1
					NBPF1
					NCOA6
					NECTIN1
					NEFH
					NEK6
					NEK9
					NEMP2
					NF1
					NFYC-AS1
					NHSL1
					NHSL2
					NKAPP1
					NLE1
					NLGN1
					NLGN1-AS1
					NLGN2
					NLGN3
					NME7
					NODAL
					NOS2
					NPIPA5
					NRARP
					NUP153
					NUP188
					NUP210
					NUP214
					NUP50
					NUP62
					NUP62CL
					NUTM2D
					OGFOD3
					OMG
					OVCH1
					P2RY14
					PACRG
					PAK1
					PART1
					PCBP2
					PCDH19
					PCDHA1
					PCDHA6
					PCM1
					PDE10A
					PDGFRL
					PDSS2
					PEPD
					PFAS
					PFDN1
					PHACTR2
					PHLPP1
					PI4KA
					PIK3R4
					PINK1-AS
					PLCH1-AS1
					PLEKHA5
					PLEKHB1
					PLEKHD1
					PLEKHG1
					PLEKHG4B
					PLPP3
					PNKP
					PNPLA2
					POLR2A
					POU5F2
					PRDM1
					PRDM16
					PRKD2
					PRKDC
					PROSER3
					PRPF19
					PRR12
					PRR14
					PRR4
					PSMG3-AS1
					PSPC1
					PTPN13
					PTPN14
					PTPRG
					PTPRZ1
					PZP
					RAB30-AS1
					RAD51D
					RAVER1
					RBFA
					RBL1
					RBM12B-AS1
					RBM19
					RBM41
					RDH5
					REV3L
					RFX1
					RHBDF1P1
					RHOV
					RIMS2
					RNF225
					RNU1-2
					RNU5B-1
					RNU6ATAC
					RNVU1-19
					RPGRIP1L
					RPL10P9
					RPL6P7
					RPTOR
					RPUSD4
					RTL5
					RTL6
					S1PR3
					SALL2
					SAP130
					SBF2
					SCAF4
					SELENON
					SEMA4D
					SETD9
					SF1
					SF3A1
					SF3B3
					SF3B4
					SFMBT1
					SFPQ
					SGMS1-AS1
					SHANK1
					SIPA1L3
					SIX3
					SKI
					SLC25A39P1
					SLC38A1
					SLC44A5
					SMCR8
					SMG1
					SMN2
					SMPD4
					SMYD4
					SMYD5
					SNHG16
					SNORD12C
					SNORD3B-1
					SNORD83A
					SNORD99
					SNX29
					SNX32
					SOCS1
					SON
					SORL1
					SOX1
					SOX21
					SOX21-AS1
					SOX6
					SP4
					SP8
					SPATA33
					SPEN
					SPPL3
					SPRED2
					SPRED3
					SPRY1
					SPRY2
					SRRM2-AS1
					SRY
					SSH1
					SUPT16H
					SVIL
					SYDE1
					SYNE2
					SYT6
					SYTL2
					SZT2
					TAF4
					TALDO1
					TAPBPL
					TAS2R14
					TAS2R19
					TBC1D1
					TBC1D22A-AS1
					TBC1D8
					TBC1D9
					TBR1
					TEAD2
					TEAD4
					TECTA
					TGFBRAP1
					THADA
					THAP10
					THUMPD3-AS1
					TICRR
					TK1
					TLN2
					TLR2
					TM7SF2
					TMC4
					TMEM131
					TMEM131L
					TMEM161B-AS1
					TMEM177
					TMEM185A
					TMEM202-AS1
					TMEM229A
					TMEM44
					TMEM69
					TMEM94
					TMPO-AS1
					TNS3
					TOE1
					TOP3A
					TP53TG1
					TPI1P2
					TPP1
					TRIM32
					TRIM71
					TRIOBP
					TRIP12
					TRRAP
					TSC1
					TSC22D1-AS1
					TSPAN18
					TTC12
					TTLL12
					TTN
					UBE2L6
					UBIAD1
					UCP2
					UHRF1
					UHRF2P1
					ULBP3
					USP40
					UTRN
					VAC14
					VPS13B
					WASF1
					WASF3-AS1
					WASHC2C
					WDR18
					WDR35
					WDR66
					WDR90
					WNT5B
					WNT7B
					WWOX
					WWP2
					XKR6
					XPO7
					YLPM1
					YPEL4
					Z82217.1
					Z83843.1
					Z95331.1
					Z97055.2
					Z98882.1
					ZBED5
					ZBTB12
					ZBTB16
					ZBTB39
					ZC3H10
					ZC3H12B
					ZC3H4
					ZFYVE26
					ZFYVE9
					ZKSCAN2
					ZMYM4
					ZMYND8
					ZNF142
					ZNF202
					ZNF317
					ZNF335
					ZNF358
					ZNF407
					ZNF417
					ZNF462
					ZNF471
					ZNF532
					ZNF558
					ZNF574
					ZNF584
					ZNF586
					ZNF618
					ZNF66
					ZNF667
					ZNF667-AS1
					ZNF69
					ZNF70
					ZNF749
					ZNF75A
					ZNF763
					ZNF826P
					ZNF852
					ZRANB3
					ZSCAN1

## Sheet: B-ToppGene_cIN_1
Category	ID	Name	Source	p-value	q-value Bonferroni	q-value FDR B&H	q-value FDR B&Y	Hit Count in Query List	Hit Count in Genome	Hit in Query List
GO: Molecular Function	GO:0099094	ligand-gated cation channel activity		4.332e-06	0.003539	0.002709	0.01973	12	203	CHRNA4,CHRNB4,NEFL,ADRB2,KCNJ3,CNGB1,AKAP6,HAP1,CAMK2D,GRIK2,PEX5L,CRHBP
GO: Molecular Function	GO:0046983	protein dimerization activity		9.162e-06	0.007485	0.002709	0.01973	38	1567	A2M,NRG1,ABAT,MYH9,GARS1,IRAK1,MGLL,ISL1,PSPH,ITGA3,ADA2,TENM2,CHRNA4,CHRNB4,MAP3K5,NEFL,ADRB2,APLN,HIST1H3C,AHR,SYT1,SYT4,SYT5,MTCL1,TARS1,WARS1,EBF3,ANXA1,MTHFD1L,CAMK2D,XBP1,GRIK2,CAV2,RUNX1T1,HIST1H2BB,ATF4,GREM1,CDH13
GO: Molecular Function	GO:0005102	signaling receptor binding		9.947e-06	0.008127	0.002709	0.01973	42	1822	A2M,NRG1,MYH9,HLA-C,SPP1,MFSD6,IRAK1,ISL1,ITGA3,SST,MDM2,ADA2,TENM2,ADCYAP1,NMU,ADM,TUBB3,NRXN3,ADRB2,APLN,UCHL1,SCG2,AHR,SYT1,TACC1,CHAC1,HAP1,ANXA1,CAV2,EDN1,YARS1,EDNRB,SPX,LGALS8,TGFB1I1,SEMA3D,THBS1,SERPINE1,ULBP1,GREM1,THNSL2,ATP1A3
GO: Molecular Function	GO:0015276	ligand-gated ion channel activity		2.25e-05	0.01838	0.004157	0.03028	12	239	CHRNA4,CHRNB4,NEFL,ADRB2,KCNJ3,CNGB1,AKAP6,HAP1,CAMK2D,GRIK2,PEX5L,CRHBP
GO: Molecular Function	GO:0022834	ligand-gated channel activity		2.544e-05	0.02079	0.004157	0.03028	12	242	CHRNA4,CHRNB4,NEFL,ADRB2,KCNJ3,CNGB1,AKAP6,HAP1,CAMK2D,GRIK2,PEX5L,CRHBP
GO: Biological Process	GO:0023061	signal release		9.499e-10	4.312e-06	4.312e-06	3.879e-05	26	562	ABAT,SPP1,ISL1,CHGA,CHRNA4,ADCYAP1,CHRNB4,NMU,ADM,ADRB2,APLN,PTPRN,SYT1,SYT4,SYT5,CNR1,CACNA1B,ANXA1,APBA1,XBP1,CPT1A,PEX5L,CRHBP,EDN1,KLF7,SNAP25
GO: Biological Process	GO:0001505	regulation of neurotransmitter levels		2.515e-09	1.141e-05	5.707e-06	5.135e-05	22	424	ABAT,DDAH1,SRD5A1,HNMT,CHRNA4,PHGDH,CHRNB4,ADRB2,SYT1,SYT4,SYT5,CNR1,SLC17A6,CACNA1B,COMT,APBA1,XBP1,RGS4,EDN1,MOXD1,ULBP1,SNAP25
GO: Biological Process	GO:0014070	response to organic cyclic compound		1.245e-08	5.652e-05	1.505e-05	0.0001354	35	1079	CDKN1A,ABAT,ABCA3,SPP1,SRD5A1,ISL1,PSPH,SST,MDM2,HNMT,ADCYAP1,PLIN2,ADM,NEFL,PTPRN,ZFP36L2,AHR,CNR1,PMAIP1,AKAP6,CACNA1B,COMT,ANXA1,FOSL2,CAV2,CPT1A,RGS4,CRHBP,EDN1,EDNRB,FOSL1,TGFB1I1,THBS1,ATF4,ATP1A3
GO: Biological Process	GO:0019233	sensory perception of pain		1.398e-08	6.344e-05	1.505e-05	0.0001354	13	150	MGLL,CHRNA4,ADCYAP1,NMU,ADRB2,UCHL1,SCN9A,CNR1,CACNA1B,COMT,EDN1,EDNRB,SPX
GO: Biological Process	GO:0042493	response to drug		1.823e-08	8.276e-05	1.505e-05	0.0001354	37	1203	CDKN1A,ABAT,ABCA3,SRD5A1,ITGA3,SST,MDM2,HNMT,CHRNA4,ADCYAP1,CHRNB4,MAP3K5,PLIN2,NEFL,AHR,SYT1,SYT4,SYT5,MMP7,CNR1,SLC17A6,CA12,COMT,ANXA1,XBP1,CAV2,CPT1A,RGS4,CRHBP,EDN1,FOSL1,SLC7A1,THBS1,PTGR1,SERPINE1,ATF4,ATP1A3
GO: Cellular Component	GO:0043005	neuron projection		4.458e-15	2.421e-12	1.542e-12	1.06e-11	56	1621	NRG1,NMNAT2,ABAT,GAP43,GARS1,SRD5A1,MGLL,PSPH,ITGA3,SLC30A3,HNMT,TENM2,CHRNA4,ADCYAP1,CHRNB4,NMU,NEFM,NEFL,TUBB3,ADRB2,KIF3B,PTPRN,UCHL1,SCN9A,NAV1,SYT1,SYT4,SYT5,CNGB1,CNR1,CNTN2,SLC17A6,KPNA1,MPP1,CPEB2,CACNA1B,ANK1,COMT,PCDHGB1,HAP1,CAMK2D,PCDHB15,APBA1,GRIK2,PEX5L,CRHBP,FOSL1,STON2,ROBO2,ATF4,LTBP1,SNAP25,ATP1A3,PCDH9,PALLD,CDH13
GO: Cellular Component	GO:0030424	axon		5.68e-15	3.084e-12	1.542e-12	1.06e-11	39	815	NRG1,NMNAT2,GAP43,GARS1,MGLL,ITGA3,SLC30A3,TENM2,ADCYAP1,NMU,NEFM,NEFL,TUBB3,ADRB2,KIF3B,PTPRN,UCHL1,SCN9A,NAV1,SYT1,SYT4,SYT5,CNGB1,CNR1,CNTN2,SLC17A6,CACNA1B,ANK1,COMT,PCDHGB1,HAP1,CAMK2D,GRIK2,CRHBP,ROBO2,SNAP25,ATP1A3,PCDH9,PALLD
GO: Cellular Component	GO:0033267	axon part		2.84e-13	1.542e-10	5.141e-11	3.534e-10	30	543	GAP43,MGLL,ITGA3,SLC30A3,TENM2,ADCYAP1,NMU,NEFL,TUBB3,KIF3B,PTPRN,UCHL1,NAV1,SYT1,CNGB1,CNR1,CNTN2,SLC17A6,CACNA1B,ANK1,PCDHGB1,HAP1,CAMK2D,GRIK2,CRHBP,ROBO2,SNAP25,ATP1A3,PCDH9,PALLD
GO: Cellular Component	GO:0045202	synapse		1.328e-12	7.213e-10	1.803e-10	1.24e-09	49	1471	NRG1,NMNAT2,ABAT,MYH9,GAP43,MGLL,ITGA3,MDM2,SLC30A3,TENM2,CHRNA4,ADCYAP1,CHRNB4,NMU,NEFL,ADRB2,PTPRN,KCNJ3,VWC2L,SYT1,SYT4,SYT5,CNGB1,RAB6A,CNR1,CNTN2,CNTN1,SLC17A6,KPNA1,CPEB2,CACNA1B,ANK1,COMT,HAP1,ANXA1,CAMK2D,APBA1,XBP1,LAMC1,GRIK2,RGS4,CRHBP,FOSL1,STON2,ELAVL2,ADGRA1,SNAP25,ATP1A3,CDH13
GO: Cellular Component	GO:0044456	synapse part		1.212e-09	6.58e-07	1.316e-07	9.048e-07	39	1218	ABAT,GAP43,ITGA3,SLC30A3,TENM2,CHRNA4,ADCYAP1,CHRNB4,NMU,NEFL,ADRB2,PTPRN,KCNJ3,SYT1,SYT4,SYT5,CNGB1,RAB6A,CNR1,CNTN2,CNTN1,SLC17A6,KPNA1,CACNA1B,ANK1,COMT,HAP1,ANXA1,APBA1,XBP1,LAMC1,GRIK2,RGS4,CRHBP,FOSL1,STON2,ADGRA1,SNAP25,ATP1A3
Pathway	1268766	Transmission across Chemical Synapses	BioSystems: REACTOME	2.072e-06	0.002493	0.001609	0.01234	14	218	ABAT,MDM2,CHRNA4,CHRNB4,NEFL,GNG12,KCNJ3,SYT1,CACNA1B,COMT,CAMK2D,APBA1,GRIK2,SNAP25
Pathway	413350	Serine biosynthesis, glycerate-3P => serine	BioSystems: KEGG	2.674e-06	0.003217	0.001609	0.01234	3	3	PSPH,PHGDH,PSAT1
Pathway	1269710	Cytosolic tRNA aminoacylation	BioSystems: REACTOME	2.539e-05	0.03054	0.00777	0.0596	5	26	MARS1,GARS1,TARS1,WARS1,YARS1
Disease	C0011570	Mental Depression	DisGeNET Curated	2.922e-08	9.363e-05	5.221e-05	0.0004516	25	559	A2M,NRG1,GAP43,MARS1,SRD5A1,CHRNA4,ADCYAP1,CHRNB4,NEFM,NELL1,ADRB2,CNR1,ANK1,COMT,MTHFD1L,PEX5L,CRHBP,EDN1,TLE1,SERPINE1,ELK3,ATF4,SNAP25,ATP1A3,CDH13
Disease	C0011581	Depressive disorder	DisGeNET Curated	3.259e-08	0.0001044	5.221e-05	0.0004516	26	604	A2M,NRG1,GAP43,MARS1,SRD5A1,CHRNA4,ADCYAP1,CHRNB4,NEFM,NELL1,ADRB2,CNR1,ANK1,COMT,MTHFD1L,XBP1,PEX5L,CRHBP,EDN1,TLE1,SERPINE1,ELK3,ATF4,SNAP25,ATP1A3,CDH13
Disease	C0032580	Adenomatous Polyposis Coli	DisGeNET Curated	3.001e-07	0.0009615	0.0002902	0.00251	19	382	CDKN1A,HLA-C,TNFRSF10A,SST,MDM2,RSU1,PHGDH,TMEFF2,NELL1,SYT1,MMP7,PSAT1,APBA1,FOSL1,MAPRE1,MFSD2A,GREM1,PALLD,CDH13

## Sheet: C-ToppGene_cIN_2
Category	ID	Name	Source	p-value	q-value Bonferroni	q-value FDR B&H	q-value FDR B&Y	Hit Count in Query List	Hit Count in Genome	Hit in Query List
GO: Molecular Function	GO:0005509	calcium ion binding		5.328e-06	0.002675	0.002675	0.01818	19	730	PCP4,SPOCK1,SMOC2,S100A3,S100A6,FAT2,PCDHGB5,PCDHGA11,PCDHGA6,PCDHGA3,ANXA3,PCDHB8,PCDHA11,RUNX1,MCTP1,CADPS,PCDHGB4,DLK2,PCDHGA8
GO: Biological Process	GO:0007156	homophilic cell adhesion via plasma membrane adhesion molecules		9.936e-09	3.049e-05	3.049e-05	0.0002624	12	176	FAT2,PCDHGB5,PCDHGA11,PCDHGA6,PCDHGA3,ANXA3,PCDHB8,ESAM,PCDHA11,PTPRT,PCDHGB4,PCDHGA8
GO: Biological Process	GO:0098742	cell-cell adhesion via plasma-membrane adhesion molecules		2.299e-06	0.007055	0.003528	0.03036	12	291	FAT2,PCDHGB5,PCDHGA11,PCDHGA6,PCDHGA3,ANXA3,PCDHB8,ESAM,PCDHA11,PTPRT,PCDHGB4,PCDHGA8
GO: Biological Process	GO:0042474	middle ear morphogenesis		2.984e-05	0.09157	0.03052	0.2627	4	24	PRRX1,OSR2,EDN1,OSR1
GO: Biological Process	GO:0051930	regulation of sensory perception of pain		6.521e-05	0.2001	0.03917	0.3371	5	56	MGLL,NMU,COMT,EDN1,IL1A
GO: Biological Process	GO:0051931	regulation of sensory perception		7.105e-05	0.218	0.03917	0.3371	5	57	MGLL,NMU,COMT,EDN1,IL1A
GO: Cellular Component	GO:0031226	intrinsic component of plasma membrane		3.947e-05	0.01492	0.008146	0.05306	30	1795	PRND,SLC30A3,OLFM3,GLRA2,KCNK1,SCN9A,VWC2L,MICA,TACR3,SHISA6,DPP6,LILRB3,GPR22,PCDHGB5,PCDHGA11,SGCD,PCDHGA6,PCDHGA3,PCDHB8,PRPH2,PCDHA11,TEK,GRM6,PTPRT,MFSD2A,CACNG8,PCDHGB4,ULBP1,ATP1A4,PCDHGA8
GO: Cellular Component	GO:0005887	integral component of plasma membrane		4.31e-05	0.01629	0.008146	0.05306	29	1713	SLC30A3,OLFM3,GLRA2,KCNK1,SCN9A,VWC2L,MICA,TACR3,SHISA6,DPP6,LILRB3,GPR22,PCDHGB5,PCDHGA11,SGCD,PCDHGA6,PCDHGA3,PCDHB8,PRPH2,PCDHA11,TEK,GRM6,PTPRT,MFSD2A,CACNG8,PCDHGB4,ULBP1,ATP1A4,PCDHGA8
GO: Cellular Component	GO:0032281	AMPA glutamate receptor complex		7.903e-05	0.02987	0.009958	0.06486	4	30	OLFM3,VWC2L,SHISA6,CACNG8
GO: Cellular Component	GO:1902495	transmembrane transporter complex		0.0002899	0.1096	0.02638	0.1718	10	337	OLFM3,GLRA2,KCNK1,SCN9A,VWC2L,SHISA6,DPP6,CACNG8,ATP1A4,CACNA2D3
GO: Cellular Component	GO:1990351	transporter complex		0.000349	0.1319	0.02638	0.1718	10	345	OLFM3,GLRA2,KCNK1,SCN9A,VWC2L,SHISA6,DPP6,CACNG8,ATP1A4,CACNA2D3
Pathway	P00012	Cadherin signaling pathway	PantherDB	3.945e-06	0.003066	0.001622	0.01173	9	159	FAT2,PCDHGB5,PCDHGA11,PCDHGA6,PCDHGA3,PCDHB8,PCDHA11,PCDHGB4,PCDHGA8
Pathway	P00057	Wnt signaling pathway	PantherDB	4.174e-06	0.003243	0.001622	0.01173	12	305	FAT2,PCDHGB5,PCDHGA11,PCDHGA6,PCDHGA3,PCDHB8,PCDHA11,EDN1,DKK1,PCDHGB4,SMARCD2,PCDHGA8
Disease	C0406317	Chronic small plaque psoriasis	DisGeNET BeFree	1.249e-05	0.03084	0.01979	0.166	4	19	HLA-C,EDN1,DKK1,IL1A
Disease	C0949690	Spondylarthritis	DisGeNET Curated	1.603e-05	0.03958	0.01979	0.166	6	69	HLA-B,HLA-C,NGF,MICA,DKK1,IL1A
Disease	C0543698	Hypersensitive syndrome	DisGeNET BeFree	5.342e-05	0.1319	0.04043	0.3392	3	10	HLA-B,HLA-C,MICA

## Sheet: D-ToppGene_cIN_3
Category	ID	Name	Source	p-value	q-value Bonferroni	q-value FDR B&H	q-value FDR B&Y	Hit Count in Query List	Hit Count in Genome	Hit in Query List
GO: Cellular Component	GO:0042611	MHC protein complex		0.000166	0.03785	0.01757	0.1056	3	26	HLA-DPA1,HLA-DPB1,HLA-G
GO: Cellular Component	GO:0071556	integral component of lumenal side of endoplasmic reticulum membrane		0.0002312	0.05272	0.01757	0.1056	3	29	HLA-DPA1,HLA-DPB1,HLA-G
GO: Cellular Component	GO:0098553	lumenal side of endoplasmic reticulum membrane		0.0002312	0.05272	0.01757	0.1056	3	29	HLA-DPA1,HLA-DPB1,HLA-G
GO: Cellular Component	GO:0098576	lumenal side of membrane		0.000373	0.08505	0.02126	0.1278	3	34	HLA-DPA1,HLA-DPB1,HLA-G
GO: Cellular Component	GO:0030134	COPII-coated ER to Golgi transport vesicle		0.0006026	0.1374	0.02748	0.1651	4	93	HLA-DPA1,HLA-DPB1,HLA-G,PCSK9
Pathway	83095	Type I diabetes mellitus	BioSystems: KEGG	2.334e-05	0.007306	0.007306	0.04621	4	43	HLA-DPA1,HLA-DPB1,HLA-G,PTPRN2

## Sheet: E-ToppGene_cExN_1
NULL

## Sheet: F-ToppGene_cExN_2
Category	ID	Name	Source	p-value	q-value Bonferroni	q-value FDR B&H	q-value FDR B&Y	Hit Count in Query List	Hit Count in Genome	Hit in Query List
GO: Molecular Function	GO:0098772	molecular function regulator		4.539e-06	0.002737	0.001828	0.01276	36	1917	CDKN1A,ARHGAP15,SPP1,IRAK1,TNFRSF10A,APLN,PPP1R1C,ARHGAP25,CXCL5,TNFSF15,DPP6,EPS8L2,FN1,TFPI2,ANXA1,ANXA2,GDF15,ANXA3,WNT7A,CAV1,PI15,EDN1,SPX,SGK2,PPP1R3C,LIF,RHOH,RGN,STC2,RASA4,TLR4,SERPINE1,PKIB,GREM1,THNSL2,TNNI3
GO: Molecular Function	GO:0019834	phospholipase A2 inhibitor activity		6.064e-06	0.003657	0.001828	0.01276	3	5	ANXA1,ANXA2,ANXA3
GO: Molecular Function	GO:0004704	NF-kappaB-inducing kinase activity		8.995e-05	0.05424	0.01808	0.1262	4	28	IRAK1,TNFRSF10A,TNFSF15,TLR4
GO: Molecular Function	GO:0005125	cytokine activity		0.000141	0.08501	0.01823	0.1272	9	225	SPP1,CXCL5,TNFSF15,GDF15,WNT7A,EDN1,LIF,GREM1,THNSL2
GO: Molecular Function	GO:0004859	phospholipase inhibitor activity		0.0001649	0.09944	0.01823	0.1272	3	13	ANXA1,ANXA2,ANXA3
GO: Biological Process	GO:1903034	regulation of response to wounding		1.304e-07	0.0004974	0.0004974	0.004389	12	202	CDKN1A,SPP1,PTGER4,TNFRSF12A,XYLT1,ANXA1,ANXA2,CAV1,EDN1,THBS1,TLR4,SERPINE1
GO: Biological Process	GO:0061041	regulation of wound healing		9.991e-07	0.00381	0.001717	0.01515	10	161	CDKN1A,PTGER4,TNFRSF12A,ANXA1,ANXA2,CAV1,EDN1,THBS1,TLR4,SERPINE1
GO: Biological Process	GO:0008284	positive regulation of cell population proliferation		1.351e-06	0.005152	0.001717	0.01515	26	1098	CDKN1A,IRAK1,PTGER4,S100A6,APLN,CXCL5,VCAM1,FN1,ANXA1,ANXA2,WNT7A,DDR2,OSR2,CAV1,CAV2,TEK,EDN1,LIF,OTP,THBS1,EGR3,EGR4,TLR4,SERPINE1,GREM1,CDH13
GO: Biological Process	GO:0071345	cellular response to cytokine stimulus		1.889e-06	0.007204	0.001801	0.01589	27	1191	CDKN1A,HLA-B,HLA-C,SPP1,INPP5D,IRAK1,IL18R1,TNFRSF12A,JUNB,HIST1H3C,CXCL5,TNFSF15,VCAM1,LILRB3,GPR17,FN1,ANXA1,ANXA2,CAPG,CAV1,EDN1,PTPRT,LIF,THBS1,ANKRD1,TLR4,SERPINE1
GO: Biological Process	GO:0001765	membrane raft assembly		3.116e-06	0.01188	0.002377	0.02097	4	13	S100A10,ANXA2,CAV1,CAV2
GO: Cellular Component	GO:0031012	extracellular matrix		1.285e-05	0.005026	0.005026	0.03291	17	609	CTSF,S100A6,S100A10,MAMDC2,MMP7,FN1,TFPI2,ANXA1,ANXA2,GDF15,ANXA3,WNT7A,MFAP5,THBS1,SERPINE1,GREM1,CDH13
GO: Cellular Component	GO:0009986	cell surface		5.147e-05	0.02012	0.00672	0.044	22	1042	HLA-B,HLA-C,TNFRSF10A,NRROS,VWDE,TNFRSF12A,MICA,MMP7,VCAM1,DPP6,ANXA1,ANXA2,WNT7A,CAV1,CAV2,TEK,PTPRT,THBS1,TLR4,HIST1H1A,GREM1,CDH13
GO: Cellular Component	GO:0062023	collagen-containing extracellular matrix		5.156e-05	0.02016	0.00672	0.044	14	483	CTSF,S100A6,S100A10,MAMDC2,FN1,ANXA1,ANXA2,GDF15,ANXA3,MFAP5,THBS1,SERPINE1,GREM1,CDH13
Pathway	P00012	Cadherin signaling pathway	PantherDB	7.029e-06	0.005153	0.005153	0.03697	9	159	ACTA1,ACTC1,PCDHGB5,PCDHGA4,PCDHGA3,WNT7A,PCDHB15,PCDHB8,CDH13
Pathway	M5889	Ensemble of genes encoding extracellular matrix and extracellular matrix-associated proteins	MSigDB C2 BIOCARTA (v6.0)	3.229e-05	0.02367	0.01145	0.08216	22	1028	CLEC18A,CTSF,SPP1,VWDE,S100A6,S100A10,COLEC11,MMP7,CXCL5,TNFSF15,FN1,ANXA1,ANXA2,GDF15,ANXA3,WNT7A,CLEC18C,LIF,MFAP5,THBS1,SERPINE1,GREM1
Pathway	P00057	Wnt signaling pathway	PantherDB	4.686e-05	0.03435	0.01145	0.08216	11	305	ACTA1,ACTC1,MMP7,PCDHGB5,PCDHGA4,PCDHGA3,WNT7A,PCDHB15,PCDHB8,EDN1,CDH13
Disease	C0085786	Hamman-Rich syndrome	DisGeNET Curated	1.163e-08	3.241e-05	3.241e-05	0.0002759	14	232	CDKN1A,HLA-B,SPP1,MICA,MMP7,TAGLN,VCAM1,ANK1,FN1,ANXA1,CAV1,EDN1,SERPINE1,GREM1
Disease	C0036421	Systemic Scleroderma	DisGeNET Curated	9.859e-08	0.0002748	0.0001374	0.001169	19	522	HLA-B,HLA-C,SPP1,IRAK1,JUNB,TAGLN,FLI1,FN1,GDF15,CAPG,DDR2,CAV1,EDN1,THBS1,EGR2,EGR3,TLR4,SERPINE1,GREM1
Disease	C0011644	Scleroderma	DisGeNET Curated	2.73e-07	0.0007607	0.000222	0.001889	11	173	HLA-B,HLA-C,FLI1,FN1,DDR2,CAV1,EDN1,THBS1,EGR2,EGR3,TLR4

## Sheet: G-ToppGene_cExN_3
Category	ID	Name	Source	p-value	q-value Bonferroni	q-value FDR B&H	q-value FDR B&Y	Hit Count in Query List	Hit Count in Genome	Hit in Query List
GO: Molecular Function	GO:0000981	DNA-binding transcription factor activity, RNA polymerase II-specific		1.718e-06	0.001874	0.001874	0.01419	73	1616	POU5F2,ETV5,MECOM,HMGA1,KLF4,ZBED5,ZNF462,ARID1B,SALL2,ZNF358,ZNF471,ZNF417,FOXG1,HOMEZ,ZNF574,FOXM1,SOX6,TEAD2,SFPQ,ZNF618,ZNF407,ZKSCAN2,ZBTB12,ZNF317,SIX3,SKI,CREBBP,FOXP4,MZF1,ZNF335,ZNF667,ZNF66,ZNF69,ZNF70,ZNF75A,DMRTA2,ZNF749,TBR1,PRDM16,SOX1,SP4,ZNF142,ZNF586,ZBTB16,ATRX,ZNF202,THAP10,SRY,IRF7,CIC,PRDM1,SP8,ZBTB39,ZSCAN1,ZNF852,ZC3H4,GLI2,ZNF558,ZNF763,DNMT1,DBX2,ZNF584,E2F2,TEAD4,ADNP,RF…
GO: Molecular Function	GO:0003682	chromatin binding		1.913e-05	0.02087	0.009898	0.07495	35	630	CHAF1B,BRIP1,NUP62,HMGA1,EYA3,KLF4,TRRAP,HIST1H3J,TICRR,SFPQ,EP400,POLR2A,CHD8,MED1,SKI,CREBBP,HDAC7,UHRF1,NCOA6,ATRX,CIC,PRDM1,GLI2,NUP153,DNMT1,RBL1,CHAF1A,ADNP,MSH6,SUPT16H,HIST1H1T,ASXL2,EP300,HDAC1,HELLS
GO: Molecular Function	GO:0042043	neurexin family protein binding		2.722e-05	0.02969	0.009898	0.07495	5	15	CEL,NLGN3,NLGN2,NLGN1,SYTL2
GO: Molecular Function	GO:1990841	promoter-specific chromatin binding		7.809e-05	0.0852	0.02074	0.1571	8	55	KLF4,POLR2A,PRDM1,GLI2,DNMT1,RBL1,EP300,HDAC1
GO: Molecular Function	GO:0001047	core promoter binding		9.506e-05	0.1037	0.02074	0.1571	9	72	KLF4,ZNF462,POLR2A,ZNF407,MED1,ZNF335,ZNF142,AGO2,HDAC1
GO: Biological Process	GO:0051276	chromosome organization		2.025e-10	1.158e-06	1.158e-06	1.068e-05	71	1286	CHAF1B,PNKP,BRIP1,MECOM,MCM2,MCM7,NUP62,HMGA1,EYA1,EYA3,TRRAP,TRIP12,TTN,ZRANB3,ZNF462,HIST1H2AJ,HIST1H2AL,ARID1B,HIST1H2BN,HIST1H2BE,HIST1H2BI,HIST1H3J,ANAPC1,HIST1H4C,HECW2,SFMBT1,PRKD2,SFPQ,GNL3L,EP400,BAZ2B,BEND3,CHD8,SKI,BABAM2,CREBBP,HDAC7,SYDE1,ZNF335,UHRF1,PRKDC,PRDM16,SOX1,SMG1,DIS3L2,NEK6,ATRX,NASP,DAXX,HELB,DNMT1,RAD51D,DDX12P,RBL1,CHAF1A,CENPU,HUWE1,CHRAC1,DICER1,MSH6,LATS1,YLPM1,SUPT…
GO: Biological Process	GO:0006325	chromatin organization		1.081e-08	6.181e-05	2.981e-05	0.0002751	50	838	CHAF1B,MECOM,MCM2,HMGA1,EYA1,EYA3,TRRAP,TRIP12,ZNF462,HIST1H2AJ,HIST1H2AL,ARID1B,HIST1H2BN,HIST1H2BE,HIST1H2BI,HIST1H3J,HIST1H4C,SFMBT1,PRKD2,SFPQ,EP400,BAZ2B,BEND3,CHD8,SKI,BABAM2,CREBBP,HDAC7,ZNF335,UHRF1,PRDM16,SOX1,ATRX,NASP,DAXX,DNMT1,RBL1,CHAF1A,CENPU,HUWE1,CHRAC1,DICER1,SUPT16H,PAK1,HIST1H1T,ASXL2,KAT6B,EP300,HDAC1,HELLS
GO: Biological Process	GO:2000113	negative regulation of cellular macromolecule biosynthetic process		1.881e-08	0.0001075	2.981e-05	0.0002751	77	1607	MECOM,TSC1,HMGA1,KLF4,ZRANB3,SCAF4,NRARP,SALL2,HIST1H3J,HIST1H4C,ZNF358,FGF9,ZNF417,FOXG1,HOMEZ,FOXM1,SOX6,SFMBT1,SEMA4D,SFPQ,MAGEL2,GNL3L,HIPK2,BEND3,TRIM71,CHD8,MED1,SIX3,SKI,CREBBP,HDAC7,FOXP4,MZF1,UHRF1,TBR1,SPEN,PRDM16,CUX1,DAB2IP,ZNF586,ZBTB16,AGO2,WWOX,ATRX,ZNF202,SRY,DAXX,IRF7,EIF6,CIC,PRDM1,ZC3H4,GLI2,DHFR,NODAL,SAP130,BTRC,DNMT1,RBL1,WWP2,DNAJB6,GRB10,E2F2,CHRAC1,DICER1,MSH6,SOX21,EIF4E…
GO: Biological Process	GO:0010558	negative regulation of macromolecule biosynthetic process		2.086e-08	0.0001192	2.981e-05	0.0002751	80	1700	ZMYND8,MECOM,TSC1,HMGA1,KLF4,ZRANB3,SCAF4,NRARP,SALL2,HIST1H3J,HIST1H4C,ZNF358,FGF9,ZNF417,FOXG1,HOMEZ,FOXM1,SOX6,SFMBT1,SEMA4D,SFPQ,MAGEL2,GNL3L,HIPK2,BEND3,TRIM71,CHD8,MED1,SIX3,SKI,CREBBP,HDAC7,SF1,FOXP4,MZF1,UHRF1,TBR1,SPEN,PRDM16,CUX1,DAB2IP,ZNF586,ZBTB16,AGO2,WWOX,ATRX,ZNF202,SRY,DAXX,IRF7,EIF6,CIC,PRDM1,ZC3H4,GLI2,DHFR,NODAL,SAP130,BTRC,DNMT1,RBL1,WWP2,LAG3,DNAJB6,GRB10,E2F2,CHRAC1,DICER1,…
GO: Biological Process	GO:1903507	negative regulation of nucleic acid-templated transcription		4.002e-08	0.0002288	3.319e-05	0.0003063	68	1372	ZMYND8,MECOM,HMGA1,KLF4,SCAF4,NRARP,SALL2,HIST1H3J,HIST1H4C,ZNF358,FGF9,ZNF417,FOXG1,HOMEZ,FOXM1,SOX6,SFMBT1,SEMA4D,SFPQ,MAGEL2,HIPK2,BEND3,CHD8,MED1,SIX3,SKI,CREBBP,HDAC7,SF1,FOXP4,MZF1,UHRF1,TBR1,SPEN,PRDM16,CUX1,DAB2IP,ZNF586,ZBTB16,WWOX,ATRX,ZNF202,SRY,DAXX,IRF7,CIC,PRDM1,ZC3H4,GLI2,NODAL,SAP130,BTRC,DNMT1,RBL1,WWP2,DNAJB6,E2F2,CHRAC1,DICER1,SOX21,YLPM1,HIST1H1T,ASXL2,KAT6B,PSPC1,EP300,HDAC1,…
Pathway	1269723	Transcriptional regulation by small RNAs	BioSystems: REACTOME	5.619e-07	0.0009322	0.0008153	0.006515	14	107	NUP62,HIST1H2AJ,HIST1H2BN,HIST1H2BE,HIST1H2BI,HIST1H3J,HIST1H4C,POLR2A,NUP50,AGO2,NUP210,NUP153,NUP214,NUP188
Pathway	1269741	Cell Cycle	BioSystems: REACTOME	1.612e-06	0.002675	0.0008153	0.006515	37	624	BRIP1,MCM2,MCM7,NUP62,HIST1H2AJ,HIST1H2BN,HIST1H2BE,HIST1H2BI,FBXL18,HIST1H3J,ANAPC1,HIST1H4C,FOXM1,GINS3,BABAM2,MDC1,LPIN2,NUP50,NEK6,NEK9,DHFR,SYNE2,NUP210,HERC2,BTRC,NUP153,RBL1,CENPU,DIDO1,E2F2,NUP214,NUP188,EP300,PCM1,TOP3A,HDAC1,CDK4
Pathway	1269817	Nuclear Pore Complex (NPC) Disassembly	BioSystems: REACTOME	2.191e-06	0.003634	0.0008153	0.006515	8	35	NUP62,NUP50,NEK6,NEK9,NUP210,NUP153,NUP214,NUP188
Disease	C0004352	Autistic Disorder	DisGeNET Curated	8.227e-06	0.03331	0.03331	0.2959	34	601	HIP1,HLA-G,TSC1,CHRNA7,NLGN3,ARID1B,PCDH19,NLGN2,FOXG1,PART1,MAGEL2,ZNF407,CHD8,NLGN1,CREBBP,TBR1,CUX1,KATNAL2,AGO2,ATRX,CYFIP1,NF1,FAM120C,PTPRZ1,DHFR,NOS2,SHANK1,DRD4,ADNP,GSTM1,GRIP1,AKAP1,VPS13B,HTT
Disease	C0025149	Medulloblastoma	DisGeNET Curated	3.265e-05	0.1322	0.03556	0.3159	31	561	HGF,ACPP,MCM2,TSC1,MCM7,HMGA1,EYA1,KLF4,SMYD4,FOXG1,FOXM1,MED1,CREBBP,UHRF1,SOCS1,PRKDC,CUX1,DAB2IP,GFAP,CIC,TBC1D9,GLI2,DHFR,BTRC,DNMT1,DRD4,GRK5,RFX1,GSTM1,MSH6,HDAC1
Disease	C0023467	Leukemia, Myelocytic, Acute	DisGeNET Curated	3.455e-05	0.1399	0.03556	0.3159	68	1670	HGF,BRIP1,DAPK2,ACPP,HLA-G,MECOM,TSC1,SMYD5,KLF4,TRIP12,FBN2,TPP1,AKR1B1,FOXM1,FLT4,EP400,CORT,HIPK2,CHD8,MED1,SKI,BABAM2,CREBBP,CSF3R,G6PC3,SOCS1,SMN2,RIMS2,SPEN,PRDM16,CUX1,SON,SORL1,SMG1,ZBTB16,AGO2,FXYD6,DAXX,IRF7,TBC1D9,PRDM1,NF1,SYNE2,SVIL,WASF1,NOS2,BTRC,DNMT1,CAMK4,GRB10,CASP7,NUP214,DICER1,GSTM1,MSH6,TK1,TLR2,LPP,PAK1,LRP1,ASXL2,KAT6B,LYN,EP300,TOP3A,HDAC1,CDK4,BAALC

## Sheet: H-cExN_SFARI_Geisinger_PsyGeNET
	UM-Rep1	UM-Rep2	UM-Rep3	UM-Rep4	IS-Rep1	IS-Rep2	IS-Rep3	IS-Rep4	AP-Rep1	AP-Rep 2	AP-Rep 3	AP-Rep 4	Sfari_gene-symbol	Sfari_gene-name	Sfari_chromosome	Sfari_genetic-category	Sfari_gene-score	Sfari_syndromic	Sfari_number-of-reports	Geisinger_gene	Geisinger_tier	Geisinger_de novo	Geisinger_inherited	Geisinger_unknown	Geisinger_total	Geisinger_ID	Geisinger_ASD	Geisinger_EP	Geisinger_ADHD	Geisinger_SCZ	Geisinger_BD	All Unique PsyGeNET Genes	PsyGeNET_unique 4 or 5 abstract	PsyGeNET_Alcohol use disorders	PsyGeNET_Cannabis use disorders	PsyGeNET_Cocaine use disorders	PsyGeNET_Depressive disorders	PsyGeNET_Drug-induced psychosis	PsyGeNET_Substance-drug induced depressive disorder
CNTN4	0.367612	0.29319	0.412838	0.417765	1.13679	1.14873	1.33229	1.42492	1.41855	1.35612	1.23216	1.26027	CNTN4	contactin 4	3	Rare Single Gene Mutation, Syndromic, Genetic Association	2	0	20	CNTN4	Tier 4	0	2	1	3	2	2	1	0	0	0	nd	nd	nd	nd	nd	nd	nd	nd
ZNF559	0.700734	0.508087	0.94435	1.1234	3.09072	2.46542	2.81287	2.48667	2.5831	2.62385	2.26296	2.39084	ZNF559	Zinc finger protein 559	19	Rare Single Gene Mutation	4	0	3	ZNF559	Tier 4	0	2	8	10	0	10	0	0	0	0	nd	nd	nd	nd	nd	nd	nd	nd
KIRREL3	0.263871	0.351437	0.222462	0.266677	0.438286	0.313281	1.44305	0.566933	0.494351	0.613007	0.65266	0.573058	KIRREL3	Kin of IRRE like 3 (Drosophila)	11	Rare Single Gene Mutation	3	0	13	KIRREL3	Tier 3	1	0	1	2	1	1	0	0	0	0	nd	nd	nd	nd	nd	nd	nd	nd
ERBB4	2.84987	3.15019	4.7338	5.64314	9.61185	5.87273	4.08674	4.01444	1.08403	2.90645	0.631943	0.516155	ERBB4	v-erb-a erythroblastic leukemia viral oncogene homolog 4 (avian)	2	Rare Single Gene Mutation	5	0	14	ERBB4	Tier 3	1	1	1	3	1	1	0	0	1	0	nd	nd	nd	nd	nd	nd	nd	nd
DPP6	0.465839	0.569072	0.41426	0.345459	0.0168977	0.0398582	0.0071898	0.0426223	0.0262661	0.0133338	0.0352278	0.0115992	DPP6	dipeptidyl-peptidase 6	7	Rare Single Gene Mutation, Genetic Association, Functional	4	0	23	DPP6	Tier 1	4	4	3	11	3	4	1	2	3	0	nd	nd	nd	nd	nd	nd	nd	nd
SCN9A	0.090085	0.149066	0.0896416	0.101803	0.106231	0.0949152	0.183625	0.206118	0.23098	0.168815	0.170714	0.384858	SCN9A	sodium voltage-gated channel alpha subunit 9	2	Rare Single Gene Mutation	2	0	5	nd	nd	nd	nd	nd	nd	nd	nd	nd	nd	nd	nd	nd	nd	nd	nd	nd	nd	nd	nd
ANXA1	7.58324	11.4254	9.83089	9.12457	2.95701	2.62047	1.40154	1.55145	3.406	2.9762	2.88314	1.84109	ANXA1	Annexin A1	9	Rare Single Gene Mutation	3	0	2	nd	nd	nd	nd	nd	nd	nd	nd	nd	nd	nd	nd	nd	nd	nd	nd	nd	nd	nd	nd
AGBL4	0.915647	0.875929	0.910842	0.824799	0.135249	0.105462	0.0719336	0.137175	0.122863	0.0727657	0.0640824	0.091433	AGBL4	ATP/GTP binding protein-like 4	1	Rare Single Gene Mutation	4	0	3	nd	nd	nd	nd	nd	nd	nd	nd	nd	nd	nd	nd	nd	nd	nd	nd	nd	nd	nd	nd
AGMO	0.390427	0.364437	0.477112	0.555599	0.0255779	0.0411361	0.149643	0.0124071	0.056798	0.0168193	0.013331	0	AGMO	alkylglycerol monooxygenase	7	Rare Single Gene Mutation, Genetic Association	4	0	5	nd	nd	nd	nd	nd	nd	nd	nd	nd	nd	nd	nd	nd	nd	nd	nd	nd	nd	nd	nd
ERMN	0.579625	0.554567	0.890456	0.827265	0.33416	0.167944	0.311022	0.263399	0.289857	0.343335	0.141506	0.083628	ERMN	ermin	2	Rare Single Gene Mutation	4	0	1	nd	nd	nd	nd	nd	nd	nd	nd	nd	nd	nd	nd	nd	nd	nd	nd	nd	nd	nd	nd
GSTM1	0.20273	0.354816	0.311447	0.233343	2.48362	2.07548	2.1951	1.47048	1.72347	1.48906	1.67516	1.81767	GSTM1	glutathione S-transferase M1	1	Genetic Association	4	0	3	nd	nd	nd	nd	nd	nd	nd	nd	nd	nd	nd	nd	nd	nd	nd	nd	nd	nd	nd	nd
HLA-B	14.16	14.6651	14.5682	15.4656	8.4651	8.78592	14.3465	7.17669	6.52739	7.81078	6.36323	7.31074	HLA-B	Major histocompatibility complex, class I, B	6	Genetic Association	4	0	3	nd	nd	nd	nd	nd	nd	nd	nd	nd	nd	nd	nd	nd	nd	nd	nd	nd	nd	nd	nd
HLA-G	0.264788	0.471854	0.610174	0.332477	0.988774	0.753259	1.54999	0.883522	0.8956	0.581749	0.895067	0.833528	HLA-G	major histocompatibility complex, class I, G	6	Genetic Association	4	0	3	nd	nd	nd	nd	nd	nd	nd	nd	nd	nd	nd	nd	nd	nd	nd	nd	nd	nd	nd	nd
NTNG1	0.0835947	0.149558	0.240794	0.397699	0.471892	0.204534	0.726244	0.214291	0.0445906	0.138646	0.0366303	0.01723	NTNG1	netrin G1	1	Rare Single Gene Mutation, Syndromic, Genetic Association	4	1	8	nd	nd	nd	nd	nd	nd	nd	nd	nd	nd	nd	nd	nd	nd	nd	nd	nd	nd	nd	nd
PCDHA1	0.310986	0.180543	0.192268	0.1781	0.327964	0.237354	0.130823	0.38976	0.282206	0.172528	0.153839	0.281408	PCDHA1	Protocadherin alpha 1	5	Rare Single Gene Mutation, Genetic Association	4	0	3	nd	nd	nd	nd	nd	nd	nd	nd	nd	nd	nd	nd	nd	nd	nd	nd	nd	nd	nd	nd
PCDHA6	1.70223	1.57923	1.53078	1.45273	2.14672	1.7483	1.45604	2.03183	2.09282	1.4854	2.16753	1.9682	PCDHA6	Protocadherin alpha 6	5	Rare Single Gene Mutation, Genetic Association	4	0	3	nd	nd	nd	nd	nd	nd	nd	nd	nd	nd	nd	nd	nd	nd	nd	nd	nd	nd	nd	nd
SSPO	0.712522	0.831833	0.74465	0.623748	1.55994	1.75162	1.2347	1.47969	1.01896	0.947306	1.37502	1.45702	SSPO	SCO-spondin	7	Rare Single Gene Mutation	4	0	3	nd	nd	nd	nd	nd	nd	nd	nd	nd	nd	nd	nd	nd	nd	nd	nd	nd	nd	nd	nd
THBS1	6.49224	8.00656	4.19134	2.71381	1.56787	3.84544	1.11896	3.26079	4.12675	3.42564	3.29475	3.2952	THBS1	Thrombospondin 1	15	Rare Single Gene Mutation, Genetic Association	4	0	2	nd	nd	nd	nd	nd	nd	nd	nd	nd	nd	nd	nd	nd	nd	nd	nd	nd	nd	nd	nd
TSHZ3	0.379369	0.531173	0.386672	0.352682	0.00788618	0.042277	0.00838872	0.0459043	0.105072	0.0622288	0.0246613	0.0180445	TSHZ3	teashirt zinc finger homeobox 3	19	Rare Single Gene Mutation	4	0	2	nd	nd	nd	nd	nd	nd	nd	nd	nd	nd	nd	nd	nd	nd	nd	nd	nd	nd	nd	nd
USH2A	0.0475997	0.0521583	0.0619977	0.0400185	0.0782984	0.0983413	0.0975658	0.130218	0.0968698	0.0970895	0.128255	0.127969	USH2A	usherin	1	Rare Single Gene Mutation	4	0	3	nd	nd	nd	nd	nd	nd	nd	nd	nd	nd	nd	nd	nd	nd	nd	nd	nd	nd	nd	nd
EGR2	25.884	41.6696	16.8867	10.487	8.08296	22.2259	4.00801	10.1579	14.373	22.438	17.6289	12.3488	EGR2	early growth response 2 (Krox-20 homolog, Drosophila)	10	Functional	5	0	4	nd	nd	nd	nd	nd	nd	nd	nd	nd	nd	nd	nd	nd	nd	nd	nd	nd	nd	nd	nd
SLC30A3	0.45434	0.536747	0.50713	0.43143	0.22254	0.378473	0.138767	0.327566	0.221525	0.222027	0.239971	0.175586	SLC30A3	solute carrier family 30 member 3	2	Functional	5	0	2	nd	nd	nd	nd	nd	nd	nd	nd	nd	nd	nd	nd	nd	nd	nd	nd	nd	nd	nd	nd
ARHGAP15	0.770241	0.725331	0.856053	1.4781	0.368406	0.213299	0.885654	0.157259	0.490848	0.591099	0.844846	0.446767	ARHGAP15	Rho GTPase activating protein 15	2	Rare Single Gene Mutation	6	0	7	nd	nd	nd	nd	nd	nd	nd	nd	nd	nd	nd	nd	nd	nd	nd	nd	nd	nd	nd	nd
ADAMTS18	0.368586	1.06774	0.776145	1.18495	2.09517	0.405088	1.87063	0.446509	0.228812	0.379439	0.37951	0.196475	ADAMTS18	ADAM metallopeptidase with thrombospondin type 1 motif 18	16	Rare Single Gene Mutation	non-scored	0	3	nd	nd	nd	nd	nd	nd	nd	nd	nd	nd	nd	nd	nd	nd	nd	nd	nd	nd	nd	nd
FAM135B	0.093442	0.0741385	0.0717756	0.060229	0	0.0252694	0.0107443	0.0293973	0	0.0309957	0.0280768	0	FAM135B	Family with sequence similarity 135, member B	8	Rare Single Gene Mutation, Genetic Association	non-scored	0	2	nd	nd	nd	nd	nd	nd	nd	nd	nd	nd	nd	nd	nd	nd	nd	nd	nd	nd	nd	nd
GRIK3	1.0577	1.61611	1.97794	1.78554	0.998147	1.61988	1.16793	1.37769	0.644793	1.26497	0.591166	0.576161	GRIK3	Glutamate receptor, ionotropic, kainate 3	1	Rare Single Gene Mutation	non-scored	0	2	nd	nd	nd	nd	nd	nd	nd	nd	nd	nd	nd	nd	nd	nd	nd	nd	nd	nd	nd	nd
PTPRT	0.20001	0.20659	0.166227	0.212852	0.0035443	0.0190006	0.00377016	0.0343848	0.0118057	0.00932254	0.0369453	0.00810979	PTPRT	protein tyrosine phosphatase, receptor type, T	20	Rare Single Gene Mutation	non-scored	0	8	nd	nd	nd	nd	nd	nd	nd	nd	nd	nd	nd	nd	nd	nd	nd	nd	nd	nd	nd	nd
GRPR	0.396002	0.80089	0.81115	0.425412	0.451843	0.33147	0.202373	0.253783	0.132021	0.187654	0.29747	0.136036	GRPR	Gastrin-releasing peptide receptor	X	Rare Single Gene Mutation, Genetic Association	5	0	8	nd	nd	nd	nd	nd	nd	nd	nd	nd	nd	nd	nd	1	0	0	0	0	1	0	0
NELL1	0.207835	0.167884	0.230256	0.176653	0.0518447	0.333521	0.119488	0.905342	0.882632	0.704561	1.17992	1.44329	NELL1	neural EGFL like 1	11	Rare Single Gene Mutation, Genetic Association	non-scored	0	2	nd	nd	nd	nd	nd	nd	nd	nd	nd	nd	nd	nd	1	0	0	0	0	1	0	0
SERPINE1	5.69391	9.70462	5.88605	10.1062	2.40155	3.56168	2.70755	2.21824	5.38076	5.65483	4.85678	3.04366	SERPINE1	Serpin peptidase inhibitor, clade E (nexin, plasminogen activator inhibitor type 1), member 1	7	Genetic Association	non-scored	0	2	nd	nd	nd	nd	nd	nd	nd	nd	nd	nd	nd	nd	1	0	0	0	0	1	0	0
CDH13	0.223818	0.462101	0.222915	0.204345	0.131221	0.131899	0.205012	0.103434	0.118376	0.18336	0.111136	0.0985191	nd	nd	nd	nd	nd	nd	nd	nd	nd	nd	nd	nd	nd	nd	nd	nd	nd	nd	nd	1	0	1	0	0	1	0	0
CHL1	0.0751372	0.0701356	0.0948178	0.252036	1.56252	0.858385	2.29566	1.3095	0.97908	1.34792	1.43523	1.52213	nd	nd	nd	nd	nd	nd	nd	nd	nd	nd	nd	nd	nd	nd	nd	nd	nd	nd	nd	1	0	1	0	0	0	0	0
CHRNB4	0.0511715	0.0477652	0.117919	0.0706781	0.1936	0.138382	0.127485	0.178876	0.12283	0.157617	0.278684	0.263678	nd	nd	nd	nd	nd	nd	nd	nd	nd	nd	nd	nd	nd	nd	nd	nd	nd	nd	nd	1	0	1	0	1	0	0	0
CYP1A1	0.938953	1.26278	0.725984	0.767891	0.200323	0.515477	0.113647	0.323903	0.75622	0.614725	0.542915	0.504199	nd	nd	nd	nd	nd	nd	nd	nd	nd	nd	nd	nd	nd	nd	nd	nd	nd	nd	nd	1	0	0	0	0	1	0	0
FOXD3	0.183099	0	0.0703219	0.0842987	0.351861	0.259365	0.701781	0.213347	0.31742	0.289218	0.0916937	0.729623	nd	nd	nd	nd	nd	nd	nd	nd	nd	nd	nd	nd	nd	nd	nd	nd	nd	nd	nd	1	0	0	0	0	1	0	0
GABBR2	0.255786	0.256926	0.160171	0.161285	0.186333	0.360897	0.2046	0.513152	0.387074	0.252959	0.457381	0.673911	nd	nd	nd	nd	nd	nd	nd	nd	nd	nd	nd	nd	nd	nd	nd	nd	nd	nd	nd	1	0	0	0	0	1	0	0
GABRA2	0.163634	0.249035	0.225427	0.299712	0.142275	0.115439	0.175882	0.111913	0.0426938	0.0657419	0.0561153	0.101182	nd	nd	nd	nd	nd	nd	nd	nd	nd	nd	nd	nd	nd	nd	nd	nd	nd	nd	nd	1	1	1	1	1	0	0	0
GALR2	0.871166	1.26333	0.394332	0.773521	0.807166	1.18996	0.643951	1.30511	1.531	2.25577	1.22701	1.73146	nd	nd	nd	nd	nd	nd	nd	nd	nd	nd	nd	nd	nd	nd	nd	nd	nd	nd	nd	1	0	1	0	0	1	0	0
PTX3	88.3109	61.3801	85.5196	101.641	158.714	108.816	56.821	80.7959	37.5701	57.2521	19.2998	15.9612	nd	nd	nd	nd	nd	nd	nd	nd	nd	nd	nd	nd	nd	nd	nd	nd	nd	nd	nd	1	0	0	0	0	1	0	0
TFAP2B	0.00690165	0	0.0159041	0.152521	0.283495	0.263963	1.41257	0.202654	0.157382	0.255099	0.0855425	0.512108	nd	nd	nd	nd	nd	nd	nd	nd	nd	nd	nd	nd	nd	nd	nd	nd	nd	nd	nd	1	0	1	0	0	0	0	0
THSD7B	0.928983	0.782187	0.867868	0.55486	0.508881	0.734757	0.303133	0.770152	0.323938	0.321241	0.261688	0.434702	nd	nd	nd	nd	nd	nd	nd	nd	nd	nd	nd	nd	nd	nd	nd	nd	nd	nd	nd	1	0	1	0	0	0	0	0

## Sheet: I-cIN_SFARI_Geisinger_PsyGeNET
	AP-Rep1	AP-Rep 2	AP-Rep 3	AP-Rep 4	IS-Rep1	IS-Rep2	IS-Rep3	IS-Rep4	UM-Rep1	UM-Rep2	UM-Rep3	UM-Rep4	status	Sfari_gene-symbol	Sfari_gene-name	Sfari_chromosome	Sfari_genetic-category	Sfari_gene-score	Sfari_syndromic	Sfari_number-of-reports	Geisinger_gene	Geisinger_tier	Geisinger_de novo	Geisinger_inherited	Geisinger_unknown	Geisinger_total	Geisinger_ID	Geisinger_ASD	Geisinger_EP	Geisinger_ADHD	Geisinger_SCZ	Geisinger_BD	All Unique PsyGeNET Genes	PsyGeNET_unique 4 or 5 abstract	PsyGeNET_Alcohol use disorders	PsyGeNET_Cannabis use disorders	PsyGeNET_Cocaine use disorders	PsyGeNET_Depressive disorders	PsyGeNET_Drug-induced psychosis	PsyGeNET_Substance-drug induced depressive disorder
ZNF804A	0.0717986	0.0747388	0.0869194	0.0918217	0.344453	0.268857	0.241661	0.211002	0.160475	0.152189	0.154751	0.199633	9	ZNF804A	Zinc finger protein 804A	2	Rare Single Gene Mutation, Genetic Association	3	0	11	ZNF804A	Tier 4	0	0	2	2	0	0	0	0	2	0	nd	nd	nd	nd	nd	nd	nd	nd
ZNF559	2.03714	2.1141	1.99248	1.96983	2.26146	2.25011	2.38812	2.6947	0.958558	1.11337	0.421673	0.486818	9	ZNF559	Zinc finger protein 559	19	Rare Single Gene Mutation	4	0	3	ZNF559	Tier 4	0	2	8	10	0	10	0	0	0	0	nd	nd	nd	nd	nd	nd	nd	nd
CACNA2D3	0.226812	0.197198	0.196574	0.227184	0.177551	0.211124	0.155458	0.231367	0.645198	0.480767	0.515247	0.630643	9	CACNA2D3	Calcium channel, voltage-dependent, alpha 2/delta subunit 3	3	Rare Single Gene Mutation	2	0	5	CACNA2D3	Tier 3	1	1	0	2	0	2	0	0	0	0	nd	nd	nd	nd	nd	nd	nd	nd
KATNAL2	3.03996	3.1173	3.57202	3.47975	2.06293	2.11908	2.17243	2.25901	1.39253	1.52914	1.19599	0.876968	9	KATNAL2	Katanin p60 subunit A-like 2	18	Rare Single Gene Mutation	1	0	7	KATNAL2	Tier 2	2	2	4	8	1	7	0	0	1	0	nd	nd	nd	nd	nd	nd	nd	nd
MYT1L	0.0478479	0.0435815	0.0194939	0.0582951	0.123604	0.0693429	0.0797806	0.113574	0.11517	0.083218	0.114533	0.139862	9	MYT1L	Myelin transcription factor 1-like	2	Rare Single Gene Mutation, Syndromic, Genetic Association	1	0	15	MYT1L	Tier 1	5	0	1	6	4	4	0	0	0	0	nd	nd	nd	nd	nd	nd	nd	nd
DPP6	0.00354693	0.00646133	0.00375718	0.00732755	0.0183253	0.00290541	0.00334274	0	0.920024	0.72176	1.03349	0.976349	9	DPP6	dipeptidyl-peptidase 6	7	Rare Single Gene Mutation, Genetic Association, Functional	4	0	23	DPP6	Tier 1	4	4	3	11	3	4	1	2	3	0	nd	nd	nd	nd	nd	nd	nd	nd
DMD	1.49454	1.4494	1.11116	1.32899	3.65252	2.74669	1.95798	2.47361	2.58714	2.5383	3.00106	2.77034	9	DMD	dystrophin (muscular dystrophy, Duchenne and Becker types)	X	Rare Single Gene Mutation, Syndromic, Genetic Association	non-scored	1	35	DMD	Tier 1	11	10	4	25	19	6	0	1	1	0	nd	nd	nd	nd	nd	nd	nd	nd
EBF3	7.31095	6.16579	5.6924	6.65533	11.5326	11.1242	11.1399	11.8418	16.2425	12.4357	16.4199	17.2487	9	EBF3	early B-cell factor 3	10	Rare Single Gene Mutation, Syndromic	non-scored	1	7	EBF3	Tier 1	3	0	0	3	3	0	0	0	0	0	nd	nd	nd	nd	nd	nd	nd	nd
GRIA1	2.13114	1.92962	1.36249	1.58479	3.66477	4.34872	3.32761	3.21319	3.70186	4.0139	4.24511	4.27177	9	GRIA1	glutamate ionotropic receptor AMPA type subunit 1	5	Rare Single Gene Mutation	2	0	4	nd	nd	nd	nd	nd	nd	nd	nd	nd	nd	nd	nd	nd	nd	nd	nd	nd	nd	nd	nd
SCN9A	0.209048	0.270802	0.162389	0.23033	0.240012	0.296812	0.22766	0.217195	0.481992	0.479218	0.499384	0.400416	9	SCN9A	sodium voltage-gated channel alpha subunit 9	2	Rare Single Gene Mutation	2	0	5	nd	nd	nd	nd	nd	nd	nd	nd	nd	nd	nd	nd	nd	nd	nd	nd	nd	nd	nd	nd
PRODH	1.57451	1.51907	2.08045	1.10692	1.69593	1.62228	2.01124	1.26196	1.51789	0.98069	0.791501	0.655918	9	PRODH	Proline dehydrogenase (oxidase) 1	22	Syndromic, Genetic Association	3	1	6	nd	nd	nd	nd	nd	nd	nd	nd	nd	nd	nd	nd	nd	nd	nd	nd	nd	nd	nd	nd
ANXA1	3.49405	4.6824	1.86735	2.45698	2.99051	4.4531	3.33269	3.56331	7.91002	10.3001	7.8736	8.05186	9	ANXA1	Annexin A1	9	Rare Single Gene Mutation	3	0	2	nd	nd	nd	nd	nd	nd	nd	nd	nd	nd	nd	nd	nd	nd	nd	nd	nd	nd	nd	nd
ATP2B2	0.236823	0.194135	0.12543	0.225054	0.154983	0.104754	0.138377	0.110723	0.0585033	0.103744	0.129523	0.0746273	9	ATP2B2	ATPase, Ca++ transporting, plasma membrane 2	3	Rare Single Gene Mutation, Genetic Association	3	0	9	nd	nd	nd	nd	nd	nd	nd	nd	nd	nd	nd	nd	nd	nd	nd	nd	nd	nd	nd	nd
CNR1	3.12037	2.57999	2.0538	2.94674	4.97601	3.67269	3.78298	4.46872	6.18042	4.65559	6.44186	6.62638	9	CNR1	cannabinoid receptor 1 (brain)	6	Rare Single Gene Mutation, Genetic Association	3	0	7	nd	nd	nd	nd	nd	nd	nd	nd	nd	nd	nd	nd	nd	nd	nd	nd	nd	nd	nd	nd
CNTNAP4	0.987878	1.04863	0.653039	1.07413	2.61591	2.02605	1.91101	2.10446	1.77372	1.80533	2.39538	2.19603	9	CNTNAP4	Contactin associated protein-like 4	16	Rare Single Gene Mutation, Functional	3	0	11	nd	nd	nd	nd	nd	nd	nd	nd	nd	nd	nd	nd	nd	nd	nd	nd	nd	nd	nd	nd
GRIK2	0.385169	0.332986	0.186712	0.296707	0.680193	0.56149	0.498349	0.463936	0.790227	0.834881	0.929548	0.913632	9	GRIK2	glutamate ionotropic receptor kainate type subunit 2	6	Rare Single Gene Mutation, Genetic Association	3	0	17	nd	nd	nd	nd	nd	nd	nd	nd	nd	nd	nd	nd	nd	nd	nd	nd	nd	nd	nd	nd
RNF135	0.726226	0.796214	1.09693	0.926109	0.451638	0.363535	0.595697	0.402414	0.199336	0.465609	0.291677	0.486114	9	RNF135	Ring finger protein 135	17	Syndromic, Genetic Association	4	1	2	nd	nd	nd	nd	nd	nd	nd	nd	nd	nd	nd	nd	nd	nd	nd	nd	nd	nd	nd	nd
AGBL4	0.0645217	0.0822758	0.0273385	0.0666471	0.0333353	0.0475666	0.0851301	0.0904987	0.717257	0.674706	0.565828	0.54418	9	AGBL4	ATP/GTP binding protein-like 4	1	Rare Single Gene Mutation	4	0	3	nd	nd	nd	nd	nd	nd	nd	nd	nd	nd	nd	nd	nd	nd	nd	nd	nd	nd	nd	nd
AGMO	0	0	0	0	0	0.0329841	0.0252993	0	0.121579	0.189673	0.0632842	0.0497605	9	AGMO	alkylglycerol monooxygenase	7	Rare Single Gene Mutation, Genetic Association	4	0	5	nd	nd	nd	nd	nd	nd	nd	nd	nd	nd	nd	nd	nd	nd	nd	nd	nd	nd	nd	nd
CACNA1I	0.120454	0.142222	0.226835	0.239628	0.0768311	0.087705	0.0420444	0.0709175	0.0808197	0.0914122	0.0799298	0.0702916	9	CACNA1I	Calcium channel, voltage-dependent, T type, alpha 1I subunit	22	Rare Single Gene Mutation, Genetic Association	4	0	6	nd	nd	nd	nd	nd	nd	nd	nd	nd	nd	nd	nd	nd	nd	nd	nd	nd	nd	nd	nd
DNER	6.39908	6.54173	4.32884	6.7489	15.4138	13.5302	12.5226	13.1456	10.7905	11.4892	13.9258	14.7193	9	DNER	Delta/notch-like EGF repeat containing	2	Rare Single Gene Mutation, Genetic Association	4	0	2	nd	nd	nd	nd	nd	nd	nd	nd	nd	nd	nd	nd	nd	nd	nd	nd	nd	nd	nd	nd
GSTM1	0.728324	0.54118	0.609076	0.976691	0.775688	1.09899	0.939278	1.11116	0.157825	0.148964	0.0361466	0.0355277	9	GSTM1	glutathione S-transferase M1	1	Genetic Association	4	0	3	nd	nd	nd	nd	nd	nd	nd	nd	nd	nd	nd	nd	nd	nd	nd	nd	nd	nd	nd	nd
HLA-G	1.85702	1.56707	1.67782	1.97461	1.505	2.1475	2.03322	2.45146	1.16936	1.23491	0.695294	0.632767	9	HLA-G	major histocompatibility complex, class I, G	6	Genetic Association	4	0	3	nd	nd	nd	nd	nd	nd	nd	nd	nd	nd	nd	nd	nd	nd	nd	nd	nd	nd	nd	nd
MYO16	0.873102	0.819059	0.299055	0.71645	1.6567	1.37898	0.847474	1.18307	1.3518	1.1045	1.60224	1.85585	9	MYO16	myosin XVI	13	Rare Single Gene Mutation, Genetic Association	4	0	7	nd	nd	nd	nd	nd	nd	nd	nd	nd	nd	nd	nd	nd	nd	nd	nd	nd	nd	nd	nd
PCDH9	1.51546	1.50646	1.33334	1.46359	2.70367	2.25076	2.28015	2.63917	2.65466	3.1551	3.27912	3.36574	9	PCDH9	protocadherin 9	13	Rare Single Gene Mutation, Genetic Association	4	0	7	nd	nd	nd	nd	nd	nd	nd	nd	nd	nd	nd	nd	nd	nd	nd	nd	nd	nd	nd	nd
SNTG2	0.333974	0.588763	0.82166	0.660275	0.120598	0.0882479	0.253828	0.231699	0.292752	0.357763	0.203178	0.249624	9	SNTG2	syntrophin gamma 2	2	Rare Single Gene Mutation	4	0	5	nd	nd	nd	nd	nd	nd	nd	nd	nd	nd	nd	nd	nd	nd	nd	nd	nd	nd	nd	nd
TSHZ3	0.0579375	0.0376938	0.0613718	0.0740951	0.0142541	0.0406787	0.0936036	0.0464364	0.667918	0.631586	0.827301	1.07395	9	TSHZ3	teashirt zinc finger homeobox 3	19	Rare Single Gene Mutation	4	0	2	nd	nd	nd	nd	nd	nd	nd	nd	nd	nd	nd	nd	nd	nd	nd	nd	nd	nd	nd	nd
ZNF385B	0.0272012	0.0330343	0.201695	0.0561944	0.398185	0.155969	0.162356	0.161089	0.701826	0.794393	0.957592	0.57144	9	ZNF385B	Zinc finger protein 385B	2	Genetic Association	4	0	2	nd	nd	nd	nd	nd	nd	nd	nd	nd	nd	nd	nd	nd	nd	nd	nd	nd	nd	nd	nd
CLSTN2	0.544266	0.525779	0.387846	0.324823	1.02821	0.991624	0.861105	0.626136	0.912645	0.850682	1.15398	0.944672	9	CLSTN2	calsyntenin 2	3	Rare Single Gene Mutation, Functional	5	0	4	nd	nd	nd	nd	nd	nd	nd	nd	nd	nd	nd	nd	nd	nd	nd	nd	nd	nd	nd	nd
FGFBP3	112.826	116.465	114.965	126.9	55.6955	42.3203	45.2852	48.9295	50.0206	46.636	43.2951	38.9945	9	FGFBP3	fibroblast growth factor binding protein 3	10	Rare Single Gene Mutation	5	0	1	nd	nd	nd	nd	nd	nd	nd	nd	nd	nd	nd	nd	nd	nd	nd	nd	nd	nd	nd	nd
FLT1	0.241362	0.289632	0.198854	0.300759	0.227628	0.304407	0.281626	0.290175	0.589938	0.674025	0.704466	0.905451	9	FLT1	fms-related tyrosine kinase 1 (vascular endothelial growth factor/vascular perme ability factor receptor)	13	Rare Single Gene Mutation, Functional	5	0	4	nd	nd	nd	nd	nd	nd	nd	nd	nd	nd	nd	nd	nd	nd	nd	nd	nd	nd	nd	nd
GAP43	26.5299	34.4394	18.6943	30.3111	43.3055	43.2552	40.7217	46.2281	57.7874	58.3211	62.3898	71.9267	9	GAP43	Growth associated protein 43	3	Functional	5	0	1	nd	nd	nd	nd	nd	nd	nd	nd	nd	nd	nd	nd	nd	nd	nd	nd	nd	nd	nd	nd
GLRA2	0.246371	0.307077	0.370859	0.294669	0.457791	0.244297	0.232188	0.291	0.662008	0.668815	0.648049	0.781169	9	GLRA2	glycine receptor, alpha 2	X	Rare Single Gene Mutation	5	0	13	nd	nd	nd	nd	nd	nd	nd	nd	nd	nd	nd	nd	nd	nd	nd	nd	nd	nd	nd	nd
KCNJ2	1.13092	0.786319	0.475524	0.469647	1.64286	1.52745	1.03327	1.22701	1.42887	1.51882	1.44903	1.63225	9	KCNJ2	Potassium inwardly-rectifying channel, subfamily J, member 2	17	Rare Single Gene Mutation	5	0	2	nd	nd	nd	nd	nd	nd	nd	nd	nd	nd	nd	nd	nd	nd	nd	nd	nd	nd	nd	nd
NEFL	6.57296	6.67571	5.03049	5.87426	12.0955	10.7409	10.5129	11.5228	28.1888	29.0044	31.7769	35.3869	9	NEFL	Neurofilament, light polypeptide	8	Rare Single Gene Mutation, Genetic Association	5	0	2	nd	nd	nd	nd	nd	nd	nd	nd	nd	nd	nd	nd	nd	nd	nd	nd	nd	nd	nd	nd
PCDHGA11	0.240151	0.248908	0.236842	0.205292	0.335144	0.332381	0.421433	0.116151	1.14559	1.09414	0.976094	0.74448	9	PCDHGA11	protocadherin gamma subfamily A, 11	5	Rare Single Gene Mutation	5	0	1	nd	nd	nd	nd	nd	nd	nd	nd	nd	nd	nd	nd	nd	nd	nd	nd	nd	nd	nd	nd
SLC30A3	0.161078	0.15405	0.179157	0.205206	0.235793	0.191318	0.212526	0.188274	0.477499	0.443861	0.561995	0.559837	9	SLC30A3	solute carrier family 30 member 3	2	Functional	5	0	2	nd	nd	nd	nd	nd	nd	nd	nd	nd	nd	nd	nd	nd	nd	nd	nd	nd	nd	nd	nd
WDR93	0.307718	0.28028	0.363569	0.407506	0.132486	0.213283	0.11154	0.0774682	0.107203	0.125435	0.167405	0.153569	9	WDR93	WD repeat domain 93	15	Rare Single Gene Mutation	5	0	1	nd	nd	nd	nd	nd	nd	nd	nd	nd	nd	nd	nd	nd	nd	nd	nd	nd	nd	nd	nd
PCDH8	0.336555	0.289515	0.23767	0.347642	0.78086	0.880654	0.669602	0.611924	0.608158	1.00402	0.758138	0.641181	9	PCDH8	protocadherin 8	13	Rare Single Gene Mutation	6	0	1	nd	nd	nd	nd	nd	nd	nd	nd	nd	nd	nd	nd	nd	nd	nd	nd	nd	nd	nd	nd
ALDH1A3	0.00834131	0.00759754	0	0.0172322	0.0646435	0.0341632	0.0235833	0.0233992	0.0412118	0.0412553	0.0393279	0.0309236	9	ALDH1A3	aldehyde dehydrogenase 1 family member A3	15	Rare Single Gene Mutation, Syndromic	non-scored	1	5	nd	nd	nd	nd	nd	nd	nd	nd	nd	nd	nd	nd	nd	nd	nd	nd	nd	nd	nd	nd
ADAMTS18	0.245128	0.105069	0.0610961	0.153908	0.248326	0.431113	0.366908	0.202247	0.374016	0.524685	0.319528	0.2606	9	ADAMTS18	ADAM metallopeptidase with thrombospondin type 1 motif 18	16	Rare Single Gene Mutation	non-scored	0	3	nd	nd	nd	nd	nd	nd	nd	nd	nd	nd	nd	nd	nd	nd	nd	nd	nd	nd	nd	nd
CNTN3	0	0	0	0	0.908847	0.725616	0.541757	0.546339	0.481119	0.439457	0.542064	0.340632	9	CNTN3	contactin 3 (plasmacytoma associated)	3	Rare Single Gene Mutation	non-scored	0	5	nd	nd	nd	nd	nd	nd	nd	nd	nd	nd	nd	nd	nd	nd	nd	nd	nd	nd	nd	nd
FAM135B	0.0706731	0.0643714	0.0561468	0.0900348	0.00304279	0.00578906	0.00333023	0.00991268	0.192045	0.12983	0.263237	0.288206	9	FAM135B	Family with sequence similarity 135, member B	8	Rare Single Gene Mutation, Genetic Association	non-scored	0	2	nd	nd	nd	nd	nd	nd	nd	nd	nd	nd	nd	nd	nd	nd	nd	nd	nd	nd	nd	nd
PTPRT	0.00371985	0.00338816	0.0078807	0.00768478	0.00320312	0.0121882	0.00350571	0	2.28814	1.98699	2.89034	2.80293	9	PTPRT	protein tyrosine phosphatase, receptor type, T	20	Rare Single Gene Mutation	non-scored	0	8	nd	nd	nd	nd	nd	nd	nd	nd	nd	nd	nd	nd	nd	nd	nd	nd	nd	nd	nd	nd
PCDH10	3.41633	3.09012	2.31886	3.37061	9.93916	6.86992	7.79236	10.5982	7.63963	7.12432	8.82445	10.6056	9	PCDH10	protocadherin 10	4	Rare Single Gene Mutation	4	0	8	nd	nd	nd	nd	nd	nd	nd	nd	nd	nd	nd	nd	1	0	1	0	0	0	0	0
GRPR	0.149754	0.272803	0.105754	0.309375	0.623268	0.449785	0.517489	0.373417	0.678232	0.581955	0.447176	0.485784	9	GRPR	Gastrin-releasing peptide receptor	X	Rare Single Gene Mutation, Genetic Association	5	0	8	nd	nd	nd	nd	nd	nd	nd	nd	nd	nd	nd	nd	1	0	0	0	0	1	0	0
NELL1	0.362751	0.256064	0.192126	0.368455	0.734047	0.571996	0.641001	0.483358	1.15748	0.589499	0.786741	0.764865	9	NELL1	neural EGFL like 1	11	Rare Single Gene Mutation, Genetic Association	non-scored	0	2	nd	nd	nd	nd	nd	nd	nd	nd	nd	nd	nd	nd	1	0	0	0	0	1	0	0
SERPINE1	17.8548	17.0188	10.9034	11.3599	14.2439	14.0567	10.796	9.2016	25.1048	25.5081	26.7135	24.4376	9	SERPINE1	Serpin peptidase inhibitor, clade E (nexin, plasminogen activator inhibitor type 1), member 1	7	Genetic Association	non-scored	0	2	nd	nd	nd	nd	nd	nd	nd	nd	nd	nd	nd	nd	1	0	0	0	0	1	0	0
A2M	3.02421	6.83486	1.15836	3.7808	2.68204	6.86953	4.09392	3.55422	4.58931	12.9645	8.19961	8.56248	nd	nd	nd	nd	nd	nd	nd	nd	nd	nd	nd	nd	nd	nd	nd	nd	nd	nd	nd	nd	1	0	0	0	0	1	0	0
CDH13	0.800498	0.6664	0.433092	0.551245	0.50771	0.616935	0.624622	0.450724	1.43528	1.36534	1.25807	1.02911	nd	nd	nd	nd	nd	nd	nd	nd	nd	nd	nd	nd	nd	nd	nd	nd	nd	nd	nd	nd	1	0	1	0	0	1	0	0
CHRNB4	1.14173	1.03111	1.08641	1.22598	1.91627	1.67231	2.16112	1.55616	2.48582	2.18081	2.91962	2.67234	nd	nd	nd	nd	nd	nd	nd	nd	nd	nd	nd	nd	nd	nd	nd	nd	nd	nd	nd	nd	1	0	1	0	1	0	0	0
DKK1	0.0436501	0.0795159	0	0.0300587	0.0939666	0.0357552	0.123412	0.0612241	0.125802	0.308413	0.144062	0.0202279	nd	nd	nd	nd	nd	nd	nd	nd	nd	nd	nd	nd	nd	nd	nd	nd	nd	nd	nd	nd	1	0	1	0	0	0	0	0
DSCAML1	0.25322	0.317911	0.695948	0.457144	0.271083	0.224239	0.199944	0.121589	0.11271	0.203092	0.193604	0.145888	nd	nd	nd	nd	nd	nd	nd	nd	nd	nd	nd	nd	nd	nd	nd	nd	nd	nd	nd	nd	1	0	1	0	0	0	0	0
EMP1	2.05164	2.84222	1.26882	1.77237	1.21655	2.385	1.11149	1.06261	3.00454	3.84102	2.53703	2.86934	nd	nd	nd	nd	nd	nd	nd	nd	nd	nd	nd	nd	nd	nd	nd	nd	nd	nd	nd	nd	1	0	0	0	0	1	0	0
EPHA8	0.125802	0.171876	0.352183	0.142321	0.123802	0.0736058	0.0508111	0.0924265	0.125789	0.088886	0.0847333	0.033313	nd	nd	nd	nd	nd	nd	nd	nd	nd	nd	nd	nd	nd	nd	nd	nd	nd	nd	nd	nd	1	0	1	0	0	0	0	0
GALR2	0.0705954	0.160752	0.11217	0.0729209	0.334339	0.318048	0.365922	0.297053	0.20346	0.423977	0.266276	0.327146	nd	nd	nd	nd	nd	nd	nd	nd	nd	nd	nd	nd	nd	nd	nd	nd	nd	nd	nd	nd	1	0	1	0	0	1	0	0
HNMT	0.860474	1.26322	0.922203	0.934132	1.42087	1.5009	1.27842	1.58082	2.19235	2.23878	2.3101	1.94216	nd	nd	nd	nd	nd	nd	nd	nd	nd	nd	nd	nd	nd	nd	nd	nd	nd	nd	nd	nd	1	0	1	0	0	0	0	0
KDR	0.869229	0.665607	0.42371	0.508524	1.55658	2.28096	1.70362	1.67594	2.31198	2.48925	2.36466	1.83225	nd	nd	nd	nd	nd	nd	nd	nd	nd	nd	nd	nd	nd	nd	nd	nd	nd	nd	nd	nd	1	0	0	0	0	1	0	0
NGF	1.83939	1.92668	1.80229	1.04499	1.94025	1.69504	1.56015	0.859983	3.52154	3.31407	2.73181	3.40957	nd	nd	nd	nd	nd	nd	nd	nd	nd	nd	nd	nd	nd	nd	nd	nd	nd	nd	nd	nd	1	0	1	0	0	1	0	0
PEX5L	0.724355	0.719745	0.677608	0.748216	1.06521	0.916983	0.908728	1.03798	1.46793	1.13659	1.72535	1.42988	nd	nd	nd	nd	nd	nd	nd	nd	nd	nd	nd	nd	nd	nd	nd	nd	nd	nd	nd	nd	1	0	0	0	0	1	0	0
PRND	0.108873	0.110183	0.0384422	0.133285	0.104166	0.188272	0.182409	0.124427	0.258992	0.299153	0.273769	0.381199	nd	nd	nd	nd	nd	nd	nd	nd	nd	nd	nd	nd	nd	nd	nd	nd	nd	nd	nd	nd	1	0	0	0	0	1	0	0
THSD7B	1.36726	1.31021	1.08623	1.30932	1.80892	1.31829	1.56371	1.62475	2.41592	2.49562	3.41122	2.84461	nd	nd	nd	nd	nd	nd	nd	nd	nd	nd	nd	nd	nd	nd	nd	nd	nd	nd	nd	nd	1	0	1	0	0	0	0	0
