# Supplementary material for: Cellular and molecular characterization of multiplex autism in human induced pluripotent stem cell-derived neurons
Source: Mol Autism. 2019 Dec 30;10:51. doi: 10.1186/s13229-019-0306-0 (PMC6936127; doi:10.1186/s13229-019-0306-0)
Supplement: Supplementary file 7 — Additional file 7: Table S6. cExN DEG comparison to other studies. [file 13229_2019_306_MOESM7_ESM.xlsx]

## Sheet: cExN_AP_IS_vs_UC_UM
Additional file 7 - Table S6 - cExN DEG comparison to other studies.
De Rosa et al. (2018)	Mariani et al. (2015)	Wang et al (2015)		KEY		Total # of DEGs
ANKRD1	AC126407.1	ANXA1		Bold = DEG in multiple other studes		This study = 452 DEGs
ANXA1	ACPP	CDKN1A		Italics = Validated by RT-qPCR in this study		DeRosa et al (2018) = 531 DEGs
ANXA2	ACTC1	CHCHD2				Mariani et al (2015) = 1062 DEGs
ANXA3	ALPK3	CHL1				Wang et al (2015) = 1249 DEGs
APLN	ANO9	DDR2
CLDN6	ANXA3	ELL2
EDN1	CAPG	EYA4
FER1L6	CHCHD2	FAM19A5
FLI1	CHL1	FLI1
FN1	CNTN4	HIST1H2BB
HIST1H2BM	EYA4	HIST1H2BM
HS3ST4	FAM122B	HIST1H3C
MED15P9	GDF15	HS3ST1
MFAP5	GNRH2	KIRREL3
MICA	IL18R1	MAMDC2
MUC3A	KCNC1	PPP1R3C
NKX3-2	MEG3	RHOBTB3
PCDHGA4	NAV1	RTL1
POTEF	NRG3	SLC44A5
PSPHP1	PTGR1	SLC7A8
PTPRT	RGS22	SLFN12
SHISA6	S100A10	SLITRK6
TAGLN	SLC44A5	SPP1
TEK	SPATA18	TFAP2B
TNNI3	SPP1	THBS1
ZNF257	THNSL2	TMEM119
	TMEM132C	TMEM132C
	VWDE	VCAM1
	WDR72	WNT7A
	WNT7A	ZNF132
	XYLT1	ZNF248
		ZNF717
